# Supplementary material for: PDGFRA is a conserved HAND2 effector during early cardiac development
Source: Nat Cardiovasc Res. 2024 Dec 10;3(12):1531–48. doi: 10.1038/s44161-024-00574-1 (PMC11634778; doi:10.1038/s44161-024-00574-1)
Supplement: Supplementary file 3 — Supplementary Table 1. Ct values of mRNA levels from RT–qPCR experiments and primers used in this study. Supplementary Table 2. List of differentially expressed genes in each cell cluster from the scRNA-seq in this study. Supplementary Table 3. List of the interacting proteins in each relevant sample of this study. [file 44161_2024_574_MOESM3_ESM.xlsx]

## Sheet: supplementary table 1
Ct values 12hpf	rpl13a	hand2	pre-hand2
hand2 FLD+/+-1	19.7321	26.6736	32.0556
hand2 FLD+/+-2	19.9962	27.3265	32.5966
hand2 FLD+/+-3	19.4836	26.4543	31.7608
hand2 FLD+/+-4	20.0074	26.8621	32.4427
hand2 FLD+/+-5	19.9106	27.0866	32.756
hand2 FLD+/--1	19.5459	27.5032	32.5313
hand2 FLD+/--2	19.5001	27.697	32.9396
hand2 FLD+/--3	19.4462	27.2531	32.957
hand2 FLD+/--4	19.5992	27.4317	32.5994
hand2 FLD+/--5	20.4845	28.3513	33.7201
hand2 FLD-/--1	24.1331	34.3077	undetermined
hand2 FLD-/--2	19.5647	32.797	undetermined
hand2 FLD-/--3	20.2927	35.0648	undetermined
hand2 FLD-/--4	19.4813	35.0027	undetermined
hand2 FLD-/--5	20.1365	34.1713	undetermined
Ct values 12hpf	rpl13a	hand2	pre-hand2
hand2 Δ3bp+/+-1	17.9181	26.0839	33.1994
hand2 Δ3bp+/+-2	17.71	26.782	33.7562
hand2 Δ3bp+/+-3	17.7328	26.4755	33.717
hand2 Δ3bp+/+-4	17.2224	25.663	33.8505
hand2 Δ3bp+/+-5	17.6967	26.2395	33.2448
hand2 Δ3bp+/+-6	17.579	26.0739	33.779
hand2 Δ3bp+/+-7	18.0457	26.9201	33.1445
hand2 Δ3bp+/--1	18.209	25.9013	33.002
hand2 Δ3bp+/--2	17.8906	25.9628	33.684
hand2 Δ3bp+/--3	17.6127	25.6377	33.0461
hand2 Δ3bp+/--4	17.2012	25.454	32.6412
hand2 Δ3bp+/--5	17.2578	25.1272	32.7579
hand2 Δ3bp+/--6	17.9372	26.2965	31.6999
hand2 Δ3bp+/--7	17.366	25.611	31.4907
hand2 Δ3bp-/--1	17.308	23.8834	30.608
hand2 Δ3bp-/--2	16.9745	24.3951	31.4405
hand2 Δ3bp-/--3	16.7661	23.881	30.9122
hand2 Δ3bp-/--4	16.9098	24.0339	31.0785
hand2 Δ3bp-/--5	17.814	24.2549	31.3143
hand2 Δ3bp-/--6	17.1119	24.0267	31.6403
hand2 Δ3bp-/--7	16.7009	24.6267	31.8699
Ct values 12hpf	rpl13a	hand2	pre-hand2
hand2 Δ27bp+/+-1	18.5849	27.1015	31.8811
hand2 Δ27bp+/+-2	18.3551	26.9782	32.008
hand2 Δ27bp+/+-3	19.0001	27.364	32.1286
hand2 Δ27bp+/+-4	19.2232	27.3911	32.6621
hand2 Δ27bp+/+-5	19.028	27.3711	32.1405
hand2 Δ27bp+/+-6	19.1886	27.267	32.4772
hand2 Δ27bp+/+-7	19.2592	27.2546	31.696
hand2 Δ27bp+/+-8	19.0285	26.6935	31.5293
hand2 Δ27bp+/--1	19.2554	26.7042	31.7369
hand2 Δ27bp+/--2	19.0144	27.6517	31.644
hand2 Δ27bp+/--3	19.5406	26.8521	31.1049
hand2 Δ27bp+/--4	19.6889	27.5325	32.2214
hand2 Δ27bp+/--5	21.5584	28.504	32.9499
hand2 Δ27bp+/--6	19.0056	26.9248	31.3116
hand2 Δ27bp+/--7	19.2613	27.3892	31.3457
hand2 Δ27bp-/--1	19.3669	27.2819	31.8383
hand2 Δ27bp-/--2	18.8696	26.6082	30.9333
hand2 Δ27bp-/--3	19.5202	27.1961	31.7649
hand2 Δ27bp-/--4	19.5567	27.2671	31.825
hand2 Δ27bp-/--5	18.8551	26.2398	30.6307
hand2 Δ27bp-/--6	19.2237	26.6673	30.896
hand2 Δ27bp-/--7	19.4497	27.336	31.3826
hand2 Δ27bp-/--8	24.005	34.2746	35.9289
Ct values 20hpf EGFP+ cells	rpl13a	hand2
Tg(hand2 eh22:EGFP)-1	23.4719	31.5639
Tg(hand2 eh22:EGFP)-2	23.4115	31.4138
Tg(hand2 eh22:EGFP)-3	23.3372	31.63
Tg(hand2 eh22:hand2-p2a-EGFP)-1	25.1803	32.7407
Tg(hand2 eh22:hand2-p2a-EGFP)-2	25.9147	33.1469
Tg(hand2 eh22:hand2-p2a-EGFP)-3	24.2542	31.6759
Tg(hand2 eh22:hand2-p2a-EGFP)-4	24.2465	31.9341
Tg(hand2 eh22:hand2-p2a-EGFP)-5	24.2767	31.7274
Tg(hand2 eh22:hand2 EDE-p2a-EGFP)-1	24.3218	31.8257
Tg(hand2 eh22:hand2 EDE-p2a-EGFP)-2	24.2643	31.5409
Tg(hand2 eh22:hand2 EDE-p2a-EGFP)-3	24.1011	31.1813
Tg(hand2 eh22:hand2 P-p2a-EGFP)-1	24.0286	31.3541
Tg(hand2 eh22:hand2 P-p2a-EGFP)-2	23.6577	30.5723
Tg(hand2 eh22:hand2 P-p2a-EGFP)-3	24.1878	30.8071
Tg(hand2 eh22:hand2 AA-p2a-EGFP)-1	23.4293	30.1227
Tg(hand2 eh22:hand2 AA-p2a-EGFP)-2	23.9161	29.8658
Tg(hand2 eh22:hand2 AA-p2a-EGFP)-3	23.1195	29.2009
Tg(hand2 eh22:hand2 AA-p2a-EGFP)-4	23.7422	30.4187
Ct values	rpl13a	EGFP
Tg(pdgfra enhancer:EGFP); hand2 FLD/Δ3+/+-1	17.097	29.9026
Tg(pdgfra enhancer:EGFP); hand2 FLD/Δ3+/+-2	16.6772	27.9255
Tg(pdgfra enhancer:EGFP); hand2 FLD/Δ3+/+-3	16.5638	28.3844
Tg(pdgfra enhancer:EGFP); hand2 FLD/Δ3-/--1	15.3658	28.9376
Tg(pdgfra enhancer:EGFP); hand2 FLD/Δ3-/--2	16.685	30.7121
Tg(pdgfra enhancer:EGFP); hand2 FLD/Δ3-/--3	14.9449	28.5229
Tg(pdgfra enhancer:EGFP); hand2 FLD/Δ3-/--4	17.5823	31.8856
Ct values	Gapdh	Oct4	Nanog	cTnT	Nkx2.5	Hand1	Oct4	Nanog
(V6.5) mESCs-1	13.5592	15.9696	16.3241	30.7919	34.6674	31.8702	15.9696	16.3241
(V6.5) mESCs-2	13.5214	15.9913	16.4229	30.3151	34.4735	32.1779	15.9913	16.4229
(V6.5) mESCs-3	13.5429	15.7547	16.3685	30.1486	34.3962	32.1709	15.7547	16.3685
(V6.5) mESCs-4	13.5592	15.9696	16.3241	30.7919	34.6674	31.8702	15.9696	16.3241
(V6.5) mESCs-5	13.5214	15.9913	16.4229	30.3151	34.4735	32.1779	15.9913	16.4229
(V6.5) mESCs-6	13.5429	15.7547	16.3685	30.1486	34.3962	32.1709	15.7547	16.3685
(V6.5) mESC-'CMs'-1	13.3246	22.1219	24.2481	16.4349	27.1715	20.6814	22.1219	24.2481
(V6.5) mESC-'CMs'-2	13.6356	21.9826	24.4294	17.2218	27.7034	21.0106	21.9826	24.4294
(V6.5) mESC-'CMs'-3	13.7796	22.3514	24.5475	17.0325	27.4842	21.2941	22.3514	24.5475
(V6.5) mESC-'CMs'-4	14.4914	21.5423	23.9427	17.646	27.4604	21.2803	21.5423	23.9427
(V6.5) mESC-'CMs'-5	15.255	23.0231	26.1578	18.2497	28.5198	22.8416	23.0231	26.1578
(V6.5) mESC-'CMs'-6	14.3073	21.8233	24.4271	17.4734	27.9487	21.6357	21.8233	24.4271
Ct values	Gapdh	Hand2	Pdgfra
(V6.5) mESCs-1	13.5592	30.5122	28.9681
(V6.5) mESCs-2	13.5214	30.04	29.0127
(V6.5) mESCs-3	13.5429	30.187	28.9991
(V6.5) mESC-'CMs' Ctrl-1	13.3246	20.284	22.4321
(V6.5) mESC-'CMs' Ctrl-2	13.6356	20.9245	22.6871
(V6.5) mESC-'CMs' Ctrl-3	13.7796	20.9453	23.0553
Hand2 OE (V6.5) mESC-'CMs'-1	13.6482	16.8526	22.5297
Hand2 OE (V6.5) mESC-'CMs'-2	13.3265	17.241	22.1522
Hand2 OE (V6.5) mESC-'CMs'-3	13.422	17.4083	22.2949
Ct values	Gapdh	Hand2	Pdgfra
(V6.5) mESCs-1	13.5592	30.5122	28.9681
(V6.5) mESCs-2	13.5214	30.04	29.0127
(V6.5) mESCs-3	13.5429	30.187	28.9991
(V6.5) mESC-'CMs' siRNA Ctrl-1	14.4914	21.2214	23.5185
(V6.5) mESC-'CMs' siRNA Ctrl-2	15.255	21.6423	24.1255
(V6.5) mESC-'CMs' siRNA Ctrl-3	14.3073	21.2701	23.1124
siHand2 (V6.5) mESC-'CMs'-1	13.9953	21.6631	23.5848
siHand2 (V6.5) mESC-'CMs'-2	14.0774	21.7817	23.6191
siHand2 (V6.5) mESC-'CMs'-3	14.0454	21.7891	23.3224
Ct values	Gapdh	Nkx2.5	cTnT	Oct4	Nanog	Pdgfra		Gapdh	Hand2
(E14) mESCs-1	13.656	30.0769	28.3578	15.9658	17.4956	27.4697		14.4713	30.4814
(E14) mESCs-2	13.8713	29.1669	27.8685	14.9806	17.7934	27.4965		13.284	30.3819
(E14) mESCs-3	14.0483	29.2837	28.5326	16.0017	17.9178	27.7495		14.2172	30.5629
(E14) mESC-'CMs' Ctrl-1	14.4655	25.9645	20.3303	22.0168	25.0203	23.9559		13.4047	24.831
(E14) mESC-'CMs' Ctrl-2	14.4277	25.6305	19.8936	22.3292	25.2765	23.5206		13.861	24.2403
(E14) mESC-'CMs' Ctrl-3	14.1796	24.9154	18.7171	23.1276	25.6441	23.2542		14.3745	23.3094
Hand2 OE (E14) mESC-'CMs'-1	14.6708	25.2368	17.8758	21.9211	25.0563	22.3115		14.7416	18.6321
Hand2 OE (E14) mESC-'CMs'-2	14.6962	24.8336	18.3015	22.414	25.3522	22.6693		14.5322	18.008
Hand2 OE (E14) mESC-'CMs'-3	14.229	24.7424	17.606	22.5366	25.2281	22.1021		13.692	17.0353
Ct values	rpl13	pdgfra
pdgfra enhancer gRNA uninjection-1	25.7499	31.1145
pdgfra enhancer gRNA uninjection-2	26.1226	31.436
pdgfra enhancer gRNA uninjection-3	23.4235	28.825
pdgfra enhancer gRNA uninjection-4	22.7966	28.5984
pdgfra enhancer gRNA uninjection-5	23.1876	28.9533
pdgfra enhancer gRNA injection-1	24.0984	30.0062
pdgfra enhancer gRNA injection-2	23.6105	29.5752
pdgfra enhancer gRNA injection-3	22.7063	29.6489
pdgfra enhancer gRNA injection-4	23.574	29.6805
pdgfra enhancer gRNA injection-5	23.5777	29.9028
primers for RT-qPCR
z_rpl13 q Fw	TAAGGACGGAGTGAACAACCA
z_ rpl13 q Rw	CTTACGTCTGCGGATCTTTCTG
z_hand2 q Fw	GACAAAGACGAACAGAACGGAG
z_hand2 q Rw	ATGCTGTGGCCAACCAGTTC
z_hand2 q pre-mRNA Fw	CTTAACGCGGCCTGTAGACTGA
z_hand2 q pre-mRNA Rw	CTTGTCATTGCTGCTCCCTGA
z_pdgfra q Fw	CAGCATAAGTACCAGCTACAGT
z_pdgfra q Rw	CAGCAGTGCATACCACTTCCTGA
m_Gapdh q Fw	GCATCTTGGGCTACACTGAG
m_Gapdh q Rw	AGGTGGAAGAGTGGGAGTTG
m_Hand2 q Fw	GCAGGACTCAGAGCATCAACA
m_Hand2 q Rw	AGGTAGGCGATGTATCTGGTG
m_Pdgfra q Fw	GCCTTGAAAGCAACGTCAGAACTGA
m_Pdgfra q Rw	GTTTCTCACTTCTCCAGGGTAAGTCCA
m_cTnT q Fw	CAAGGAGCTGTGGCAGAGTA
m_cTnT q Rw	TTCTGGTTGTCATTGATCCG
m_Nkx2.5 q Fw	TGGGTCTCAATGCCTATGGCTACA
m_Nkx2.5 q Rw	GACGCCAAAGTTCACGAAGTTGCT
m_Oct4 q Fw	CACGAGTGGAAAGCAACTCA
m_Oct4 q Rw	AGATGGTGGTCTGGCTGAAC
m_Nanog q Fw	AAGTACCTCAGCCTCCAGCA
m_Nanog q Rw	GTGCTGAGCCCTTCTGAATC
PCR primers
hand2 eh22 Fw	TAAACTTAATTGCTTCGCAACAC
hand2 eh22 Rw	GTCACATTTTCTTTTATATTTG
OE hand2 Fw	ATGAGTTTAGTTGGAGGGTTTCCCCACC
OE hand2 Rw	TTGCTTCAGCTCCAATGCCCAAAC
OE pdgfra Fw	ATGTTCCCGGTGCTGCCACAGTCAGT
OE pdgfra myl7 Rw	CAGGAAGCTGTCCTCCACCAGGT
OE bmp5 Fw	ATGAGAACATTTGGACTTCTGTGGAG
OE bmp5 Rw	GTGACACCCACAGGACCGCACCACCATA
OE rhag Fw	ATGCCGACATACAGCACCAACATG
OE rhag Rw	AGCCTCTGCTTTGTTCTTGGAA
OE postnb Fw	ATGAAGCTCCTCTTTGCAGCTAC
OE postnb Rw	GGTTCTCCTCCGGACGCCTCCTTGCACTCTT
OE fgfr3 Fw	ATGTCTGAGTCTGCTCTCCGT
OE fgfr3 Rw	TGTTCGTATGACCCCGTTGCTGT
OE fgfr2 Fw	ATGTTCGCCCGAGGGTGGCTT
OE fgfr2 Rw	TGTTTTTATGCCGCCGTTGATGTGCT
OE jam2b Fw	ATGCTCCTGCAGCAGCCGTACA
OE jam2b Rw	CAGCACAAAGGATTGTGTATGCT
OE fgf17 Fw	ATGTATGGGATCAATCAGCGCTACT
OE fgf17 Rw	TGAAGCGGTCTGGTGTTTTCTGTTGC
OE fgfr4 Fw	ATGTTGAGCATCTTAAAGGTTTTCATTGCCATCTG
OE fgfr4 Rw	TCGCATTGTCGTCTTTAGGTCCAT
hand2 EDE Rw	CTCGTCTTCCTCCTTTCGGTTTGCCGTGGGT
hand2 EDE Fw	AAGGAGGAAGACGAGACTCAGAGCATCAACAGCGCCTTTGCAGA
hand2 AA Rw	GTTGATAGCCTGAGCCCTGCGCCTCTCCTTTCGGT
hand2 AA Fw	GCTCAGGCTATCAACAGCGCCTTTGCAGAACTC
hand2 P Rw	CCTGAGTTCTGCAGGGGCGCTGTTGATGCTCTGA
hand2 P Fw	CCTGCAGAACTCAGGGAATGCATTCCCAACGT
mHand2 Fw	ATGAGTCTGGTGGGGGGCTTTCCCCA
mHand2 Rw	TCACTGCTTGAGCTCCAGGGCCCAGA

## Sheet: supplementary table 2_Cluster 1
	logfc	pval	qval	score	gene_ids	feature_types	is_mito	n_cells_by_counts	log1p_mean_counts	mean_counts	n_cells	highly_variable	means	dispersions	dispersions_norm
npm1a	2.56506	0	0	65.7575	ENSDARG00000014329	Gene Expression	FALSE	8595	2.54574	11.7527	8484	TRUE	2.27678	2.17273	0.518887
ncl	2.12246	0	0	62.2421	ENSDARG00000002710	Gene Expression	FALSE	8998	2.36497	9.64367	8871	FALSE	2.11308	1.69209	0.229024
mycn	2.7639	0	0	60.9661	ENSDARG00000006837	Gene Expression	FALSE	6251	1.55462	3.73329	6161	TRUE	1.41172	1.68579	0.615618
fbl	2.02598	0	0	56.2442	ENSDARG00000053912	Gene Expression	FALSE	7943	1.70705	4.5127	7864	FALSE	1.50013	1.05884	-0.0507986
snu13b	2.05822	0	0	56.0289	ENSDARG00000023299	Gene Expression	FALSE	7905	1.72118	4.59113	7818	FALSE	1.47186	1.08397	-0.0240779
nop58	2.09499	0	0	55.7782	ENSDARG00000104353	Gene Expression	FALSE	7826	1.73766	4.68405	7738	FALSE	1.49318	1.111	0.00465049
prmt1	2.02178	0	0	55.6816	ENSDARG00000010246	Gene Expression	FALSE	8025	1.72965	4.63871	7937	FALSE	1.50542	1.06729	-0.0418102
dkc1	2.03393	0	0	54.4691	ENSDARG00000016484	Gene Expression	FALSE	7958	1.75778	4.79955	7853	FALSE	1.57141	1.25007	0.152476
nop56	1.95255	0	0	53.8701	ENSDARG00000012820	Gene Expression	FALSE	8212	1.87105	5.49509	8110	FALSE	1.61399	1.17536	0.0730617
stmn1a	2.16516	0	0	53.5688	ENSDARG00000004169	Gene Expression	FALSE	7900	2.12898	7.40625	7793	FALSE	1.97926	1.89777	0.4248
hnrnpabb	1.5465	0	0	52.9875	ENSDARG00000099865	Gene Expression	FALSE	9809	2.78009	15.1205	9674	FALSE	2.5572	1.58206	-0.0644697
ahcy	2.34331	0	0	52.4993	ENSDARG00000005191	Gene Expression	FALSE	5661	1.07478	1.92936	5594	TRUE	0.941861	1.10588	0.559868
seta	1.58709	0	0	51.6556	ENSDARG00000031495	Gene Expression	FALSE	9562	2.5742	12.1208	9433	FALSE	2.38033	1.4493	-0.150167
ranbp1	1.56465	0	0	48.8445	ENSDARG00000014817	Gene Expression	FALSE	8977	2.06671	6.8988	8872	FALSE	1.84744	1.02772	-0.229717
setb	1.53733	0	0	48.1617	ENSDARG00000003920	Gene Expression	FALSE	8991	2.04687	6.7436	8883	FALSE	1.7894	0.958048	-0.298696
pa2g4a	1.80253	0	0	46.882	ENSDARG00000039578	Gene Expression	FALSE	7504	1.39944	3.05293	7429	FALSE	1.19834	0.723422	-0.316433
cnbpa	1.41313	0	0	45.7976	ENSDARG00000045776	Gene Expression	FALSE	9215	2.04625	6.73883	9113	FALSE	1.80709	0.893762	-0.362343
anp32b	1.50123	0	0	45.6186	ENSDARG00000023330	Gene Expression	FALSE	8985	2.07959	7.00117	8879	FALSE	1.8798	1.03295	-0.224541
ssb	1.94112	0	0	45.4423	ENSDARG00000029252	Gene Expression	FALSE	6728	1.20074	2.32256	6672	FALSE	0.993517	0.719006	-0.0354773
nhp2	1.81217	0	0	45.2072	ENSDARG00000069422	Gene Expression	FALSE	7251	1.29606	2.65486	7191	FALSE	1.11069	0.737205	-0.301232
sumo3b	1.63302	0	0	44.928	ENSDARG00000035993	Gene Expression	FALSE	8138	1.63889	4.14946	8054	FALSE	1.45802	0.892997	-0.227076
paics	2.31436	0	0	44.8165	ENSDARG00000033539	Gene Expression	FALSE	5150	0.818931	1.26807	5109	FALSE	0.66392	0.689228	0.0019828
ran	1.01584	0	0	43.6004	ENSDARG00000057026	Gene Expression	FALSE	10107	3.02419	19.5774	9959	FALSE	2.81687	1.30737	-0.460176
pa2g4b	1.49156	0	0	43.3673	ENSDARG00000070657	Gene Expression	FALSE	8362	1.49475	3.45821	8287	FALSE	1.31237	0.605383	-0.446617
pcna	1.97708	0	0	43.1543	ENSDARG00000054155	Gene Expression	FALSE	8611	2.73998	14.4866	8489	TRUE	2.57676	2.45782	0.798312
ddx39ab	1.32045	0	0	42.8032	ENSDARG00000015111	Gene Expression	FALSE	9199	1.8886	5.6101	9082	FALSE	1.70645	0.772509	-0.482392
cbx3a	1.25267	0	0	42.4642	ENSDARG00000003860	Gene Expression	FALSE	9433	2.15486	7.62664	9319	FALSE	1.93114	0.932623	-0.49387
hmgb2b	1.4445	1.90333e-302	7.46066e-300	42.1023	ENSDARG00000053990	Gene Expression	FALSE	9754	3.09368	21.0582	9619	FALSE	2.94945	1.99235	-0.0216986
g3bp1	1.53896	0	0	41.9703	ENSDARG00000017741	Gene Expression	FALSE	7973	1.41563	3.1191	7893	FALSE	1.24915	0.697389	-0.345144
rbbp4	1.63222	0	0	41.9201	ENSDARG00000029058	Gene Expression	FALSE	7679	1.50283	3.49441	7593	FALSE	1.35065	0.959259	-0.0563308
gnl3	1.98686	0	0	41.5991	ENSDARG00000006219	Gene Expression	FALSE	5835	0.944932	1.57264	5789	FALSE	0.780573	0.569482	-0.162841
snrpd1	1.20321	0	1.82179e-307	41.3844	ENSDARG00000011648	Gene Expression	FALSE	9432	2.05832	6.83283	9320	FALSE	1.87026	0.772495	-0.482405
hnrnpa0l	0.866672	2.49184e-300	9.57215e-298	40.8599	ENSDARG00000036161	Gene Expression	FALSE	10188	3.34408	27.3344	10031	FALSE	3.13657	1.54377	-0.273697
carm1	1.7125	0	0	40.7353	ENSDARG00000018698	Gene Expression	FALSE	6541	0.990404	1.69232	6485	FALSE	0.878764	0.546328	-0.301205
nop2	2.02791	0	0	40.7218	ENSDARG00000043304	Gene Expression	FALSE	5539	0.939661	1.55911	5487	FALSE	0.766577	0.647134	-0.0559583
wdr43	1.7866	1.06536e-307	4.26301e-305	40.2466	ENSDARG00000077264	Gene Expression	FALSE	6341	1.01058	1.7472	6294	FALSE	0.863917	0.577851	-0.252695
si:ch211-222l21.1	1.1158	3.94953e-280	1.22353e-277	39.7386	ENSDARG00000076532	Gene Expression	FALSE	10141	4.11048	59.9759	9982	FALSE	3.94175	2.85266	1.74418
atic	2.42377	1.09978e-294	4.0622e-292	39.6477	ENSDARG00000016706	Gene Expression	FALSE	3949	0.571568	0.771042	3919	FALSE	0.458992	0.497554	-0.0334159
fabp3	1.59129	1.36041e-293	4.93008e-291	39.5747	ENSDARG00000023290	Gene Expression	FALSE	8169	1.96487	6.13399	8072	FALSE	1.79774	1.70281	0.438667
tubb2b	1.4046	4.74192e-288	1.65597e-285	39.4692	ENSDARG00000098591	Gene Expression	FALSE	9046	2.38672	9.87779	8927	FALSE	2.07728	1.46631	0.0141161
prrx1b	2.85196	3.63822e-287	1.24784e-284	39.2727	ENSDARG00000042027	Gene Expression	FALSE	3279	0.868193	1.3826	3232	TRUE	0.756934	1.52169	1.14783
khdrbs1a	1.00211	4.85274e-270	1.33152e-267	38.948	ENSDARG00000052856	Gene Expression	FALSE	10141	3.17115	22.8349	9983	FALSE	3.00331	1.60572	-0.269194
cct5	1.14547	1.14845e-284	3.86987e-282	38.8359	ENSDARG00000045399	Gene Expression	FALSE	9405	1.91902	5.81425	9290	FALSE	1.72576	0.655713	-0.598027
dut	1.56843	1.05986e-281	3.33718e-279	38.7255	ENSDARG00000106529	Gene Expression	FALSE	7851	1.77058	4.87428	7760	FALSE	1.60914	1.22277	0.123459
apex1	1.33921	3.11871e-284	1.01527e-281	38.6824	ENSDARG00000045843	Gene Expression	FALSE	8442	1.49736	3.46988	8373	FALSE	1.3498	0.647701	-0.399945
mybbp1a	2.18514	2.75122e-284	9.1108e-282	38.6602	ENSDARG00000078214	Gene Expression	FALSE	4526	0.687585	0.988907	4493	FALSE	0.55687	0.508126	-0.247296
abcf1	1.4905	6.59791e-278	2.01152e-275	38.03	ENSDARG00000031795	Gene Expression	FALSE	7520	1.25264	2.49956	7437	FALSE	1.08967	0.569597	-0.265397
si:ch211-217k17.7	1.7679	2.70682e-275	8.12341e-273	37.772	ENSDARG00000059908	Gene Expression	FALSE	6040	0.936271	1.55045	5997	FALSE	0.787432	0.489326	-0.273173
snrpe	1.15523	1.24235e-268	3.26874e-266	37.737	ENSDARG00000033175	Gene Expression	FALSE	9182	1.81396	5.13467	9083	FALSE	1.6288	0.567973	-0.572558
ppm1g	1.57899	3.61896e-274	1.05317e-271	37.7067	ENSDARG00000075559	Gene Expression	FALSE	7074	1.21374	2.36606	7004	FALSE	1.04776	0.659717	-0.126715
eif5a2	0.968541	7.72808e-267	2.00586e-264	37.6739	ENSDARG00000056186	Gene Expression	FALSE	9849	2.25586	8.54354	9717	FALSE	2.0662	0.766644	-0.651857
snrpd3l	1.41998	1.08802e-271	3.07317e-269	37.5675	ENSDARG00000076283	Gene Expression	FALSE	7717	1.23745	2.44682	7655	FALSE	1.08407	0.465378	-0.425776
tcp1	1.13718	5.86629e-269	1.56492e-266	37.5674	ENSDARG00000017891	Gene Expression	FALSE	9400	1.93765	5.9424	9281	FALSE	1.73976	0.708434	-0.54583
snrpb	0.992891	3.7367e-258	8.64709e-256	37.1792	ENSDARG00000011125	Gene Expression	FALSE	9717	2.06121	6.8555	9580	FALSE	1.92274	0.720573	-0.69571
bms1	1.93367	1.19092e-266	3.04987e-264	37.145	ENSDARG00000054154	Gene Expression	FALSE	5135	0.755299	1.12825	5094	FALSE	0.635439	0.49552	-0.264647
cirbpa	1.0267	2.83447e-254	5.85394e-252	37.1078	ENSDARG00000103672	Gene Expression	FALSE	9923	2.83249	15.9876	9778	FALSE	2.57339	1.34644	-0.296601
twist3	3.46158	4.42392e-253	9.03938e-251	37.075	ENSDARG00000019646	Gene Expression	FALSE	1963	0.498233	0.645811	1925	TRUE	0.449058	1.50112	1.45021
eif4bb	1.28935	2.4699e-263	6.16095e-261	36.9567	ENSDARG00000010194	Gene Expression	FALSE	8350	1.41199	3.10412	8267	FALSE	1.24547	0.495812	-0.567462
snrpf	0.95087	3.70877e-256	8.09481e-254	36.8476	ENSDARG00000105037	Gene Expression	FALSE	9842	2.23671	8.36246	9714	FALSE	2.054	0.728482	-0.688182
nolc1	1.86323	1.50702e-262	3.71094e-260	36.8065	ENSDARG00000024561	Gene Expression	FALSE	5390	0.801229	1.22828	5347	FALSE	0.666019	0.463951	-0.3081
hnrnpa1b	1.277	1.44531e-259	3.42716e-257	36.8036	ENSDARG00000036675	Gene Expression	FALSE	8745	1.63372	4.1229	8648	FALSE	1.49691	0.817189	-0.307655
pmp22a	1.67228	1.65032e-256	3.64341e-254	36.6837	ENSDARG00000105223	Gene Expression	FALSE	8698	2.55457	11.8657	8577	TRUE	2.42846	2.34967	0.682529
hmga1a	1.01205	1.6178e-240	2.79937e-238	36.4634	ENSDARG00000028335	Gene Expression	FALSE	10165	3.6188	36.2929	10011	FALSE	3.42883	2.05937	0.636936
hmgn7	0.989073	2.23678e-247	4.33957e-245	36.4481	ENSDARG00000062326	Gene Expression	FALSE	9852	2.41166	10.1525	9725	FALSE	2.24183	1.00097	-0.564795
c1qbp	1.89698	1.2822e-257	2.93182e-255	36.4123	ENSDARG00000039887	Gene Expression	FALSE	5518	0.934629	1.54627	5462	FALSE	0.746235	0.603281	-0.116319
si:ch211-156b7.4	1.95064	2.16543e-257	4.8931e-255	36.4023	ENSDARG00000101707	Gene Expression	FALSE	4266	0.626199	0.870488	4235	FALSE	0.588862	0.75228	0.0887711
eef2b	0.67616	4.39904e-245	7.97097e-243	36.3767	ENSDARG00000100371	Gene Expression	FALSE	10242	3.52181	32.8455	10079	FALSE	3.35785	1.57506	0.154372
parp1	1.56879	5.06284e-257	1.13072e-254	36.3598	ENSDARG00000019529	Gene Expression	FALSE	6463	1.00504	1.73202	6408	FALSE	0.886007	0.549087	-0.296959
ctps1a	2.05081	1.83269e-254	3.86818e-252	36.2649	ENSDARG00000030700	Gene Expression	FALSE	4633	0.674139	0.962343	4599	FALSE	0.53254	0.384115	-0.201118
khsrp	1.42198	2.1621e-254	4.51386e-252	36.189	ENSDARG00000026489	Gene Expression	FALSE	7463	1.17652	2.24307	7391	FALSE	1.03711	0.462863	-0.429645
serbp1a	0.655228	4.19131e-247	7.97055e-245	36.188	ENSDARG00000074242	Gene Expression	FALSE	10217	2.98435	18.7736	10058	FALSE	2.79448	0.974062	-0.673535
nip7	1.78953	1.39597e-254	2.97916e-252	36.1656	ENSDARG00000059075	Gene Expression	FALSE	5548	0.840155	1.31673	5521	FALSE	0.689336	0.427778	-0.357891
nme2b.1	1.11427	1.09717e-250	2.15034e-248	36.1506	ENSDARG00000103791	Gene Expression	FALSE	9491	2.23903	8.38426	9372	FALSE	1.97268	1.00455	-0.425406
ppa1b	1.54452	1.04015e-254	2.24473e-252	36.136	ENSDARG00000030441	Gene Expression	FALSE	6499	0.942584	1.56661	6444	FALSE	0.848309	0.577223	-0.253662
snrpd2	1.11826	4.12811e-251	8.17408e-249	36.1246	ENSDARG00000040440	Gene Expression	FALSE	9159	1.76492	4.8411	9069	FALSE	1.56768	0.526911	-0.616205
ssrp1a	1.52579	8.27565e-253	1.67316e-250	36.029	ENSDARG00000037397	Gene Expression	FALSE	6872	1.1321	2.10217	6810	FALSE	0.990234	0.608983	-0.204787
nasp	1.68509	1.55144e-251	3.104e-249	35.901	ENSDARG00000039208	Gene Expression	FALSE	6638	1.27336	2.57283	6578	FALSE	1.15273	1.11984	0.120773
cct3	1.07246	2.25378e-244	4.04563e-242	35.658	ENSDARG00000016173	Gene Expression	FALSE	9309	1.86336	5.44536	9187	FALSE	1.66286	0.563347	-0.689476
hspe1	1.45297	1.44846e-245	2.67506e-243	35.6182	ENSDARG00000056167	Gene Expression	FALSE	8202	1.69353	4.43865	8100	TRUE	1.53272	1.62213	0.547954
h3f3b.1-1	0.893631	4.72915e-235	7.69769e-233	35.5062	ENSDARG00000020504	Gene Expression	FALSE	10203	3.35642	27.6863	10050	FALSE	3.19079	2.04984	0.0480617
gar1	1.67205	1.51803e-246	2.85851e-244	35.4835	ENSDARG00000076526	Gene Expression	FALSE	5937	0.89963	1.45869	5883	FALSE	0.756119	0.46075	-0.312507
eif4a1a	1.19183	1.03696e-242	1.84415e-240	35.4184	ENSDARG00000092115	Gene Expression	FALSE	9011	2.01295	6.48536	8902	FALSE	1.7328	0.893926	-0.362181
cad	2.16738	3.34984e-242	5.90279e-240	35.3539	ENSDARG00000041895	Gene Expression	FALSE	3930	0.531721	0.701859	3880	FALSE	0.433751	0.377627	-0.210709
srsf2a	1.06067	1.87055e-237	3.12415e-235	35.1274	ENSDARG00000057484	Gene Expression	FALSE	9334	1.89094	5.62557	9223	FALSE	1.71441	0.658853	-0.594918
hnrnpa0b	1.00279	5.63032e-230	8.792e-228	35.095	ENSDARG00000036162	Gene Expression	FALSE	9962	2.74847	14.6187	9817	FALSE	2.59956	1.42801	-0.216237
eif2s2	1.00929	1.29085e-237	2.17486e-235	35.0888	ENSDARG00000053047	Gene Expression	FALSE	9529	1.92816	5.87681	9397	FALSE	1.74527	0.625621	-0.627821
cirbpb	0.800984	6.54086e-227	9.89215e-225	34.8253	ENSDARG00000013351	Gene Expression	FALSE	10193	3.34452	27.3471	10034	FALSE	3.12687	1.50859	-0.296062
hspd1	1.73021	2.72327e-238	4.67017e-236	34.8101	ENSDARG00000056160	Gene Expression	FALSE	5866	1.01302	1.75392	5787	FALSE	0.85138	0.887827	0.224315
pdap1a	1.35594	1.12604e-237	1.91398e-235	34.7759	ENSDARG00000092546	Gene Expression	FALSE	7806	1.34302	2.83059	7729	FALSE	1.14653	0.528508	-0.531402
bxdc2	1.68356	2.01728e-237	3.34016e-235	34.7558	ENSDARG00000098935	Gene Expression	FALSE	5844	0.858756	1.36022	5795	FALSE	0.714799	0.394536	-0.403647
rrp1	1.87993	1.4712e-236	2.41515e-234	34.7462	ENSDARG00000103337	Gene Expression	FALSE	5106	0.751543	1.12027	5068	FALSE	0.61632	0.453932	-0.321891
cct7	1.0619	1.42062e-233	2.25504e-231	34.6748	ENSDARG00000007385	Gene Expression	FALSE	9285	1.84933	5.35555	9172	FALSE	1.64285	0.608447	-0.644824
hsp90ab1	0.500023	1.21381e-224	1.76619e-222	34.4488	ENSDARG00000029150	Gene Expression	FALSE	10274	4.18858	64.9289	10109	FALSE	3.98612	1.78997	0.31608
sumo3a	0.93276	1.22789e-225	1.82823e-223	34.3367	ENSDARG00000028119	Gene Expression	FALSE	9738	2.16644	7.72716	9614	FALSE	1.99763	0.790419	-0.629227
rplp0	0.377899	1.72483e-225	2.54837e-223	34.2907	ENSDARG00000051783	Gene Expression	FALSE	10277	4.50356	89.3377	10112	FALSE	4.34388	1.84821	-0.425029
nop10	1.36245	4.99721e-230	7.86733e-228	34.1734	ENSDARG00000104227	Gene Expression	FALSE	7628	1.41978	3.13623	7563	FALSE	1.18304	0.612666	-0.438584
etf1b	1.18279	4.26639e-228	6.55556e-226	34.1203	ENSDARG00000043976	Gene Expression	FALSE	8637	1.57231	3.81775	8537	FALSE	1.39146	0.582285	-0.557345
kpnb3	1.60061	1.08915e-229	1.68704e-227	34.1032	ENSDARG00000040245	Gene Expression	FALSE	5906	0.85305	1.34679	5834	FALSE	0.738549	0.502828	-0.254588
fen1	1.5783	1.16064e-227	1.76924e-225	33.9392	ENSDARG00000011404	Gene Expression	FALSE	6552	1.1779	2.24754	6483	FALSE	1.0527	0.915234	0.26649
psme3	1.65384	1.31553e-226	1.97401e-224	33.868	ENSDARG00000012234	Gene Expression	FALSE	5768	0.838095	1.31196	5729	FALSE	0.689202	0.363303	-0.446637
ddx5	1.11365	2.60436e-223	3.70533e-221	33.802	ENSDARG00000038068	Gene Expression	FALSE	9395	2.09909	7.1587	9275	FALSE	1.9137	1.05669	-0.375776
cct2-1	1.01563	4.06724e-223	5.66083e-221	33.7625	ENSDARG00000104674	Gene Expression	FALSE	9376	1.83998	5.29639	9260	FALSE	1.65525	0.554046	-0.698685
prpf19	1.36396	1.53361e-224	2.21473e-222	33.6947	ENSDARG00000015239	Gene Expression	FALSE	7198	1.10001	2.00418	7136	FALSE	0.947343	0.371714	-0.569911
abcf2a	1.58559	2.92316e-223	4.12832e-221	33.5661	ENSDARG00000038785	Gene Expression	FALSE	6027	0.914479	1.49548	5981	FALSE	0.768057	0.47032	-0.299333
tktb	1.79345	1.20051e-221	1.65886e-219	33.4319	ENSDARG00000006019	Gene Expression	FALSE	4964	0.976905	1.65622	4896	TRUE	0.739601	1.19891	0.703538
cct4	0.993968	6.67711e-218	8.90606e-216	33.3289	ENSDARG00000013475	Gene Expression	FALSE	9405	1.85261	5.37647	9284	FALSE	1.66533	0.575454	-0.677489
eif4ebp1	1.28553	2.53758e-219	3.40835e-217	33.3028	ENSDARG00000043608	Gene Expression	FALSE	7745	1.36947	2.93325	7667	FALSE	1.16374	0.637118	-0.411617
hoxa2b	2.74322	9.36014e-210	1.15244e-207	32.9355	ENSDARG00000023031	Gene Expression	FALSE	2516	0.439989	0.55269	2490	TRUE	0.381138	1.03893	0.766929
rrm1	1.59496	5.18092e-215	6.81574e-213	32.8798	ENSDARG00000014017	Gene Expression	FALSE	6146	1.17231	2.22944	6082	FALSE	1.01632	0.995537	0.390064
supt16h	1.46642	3.95162e-214	5.05992e-212	32.7965	ENSDARG00000079949	Gene Expression	FALSE	6486	0.968702	1.63452	6428	FALSE	0.84176	0.46997	-0.418709
rsl1d1	1.53533	2.15668e-213	2.74327e-211	32.7305	ENSDARG00000055868	Gene Expression	FALSE	6154	0.983477	1.67374	6106	FALSE	0.809331	0.482171	-0.283021
prps1a	1.62612	2.2405e-212	2.83113e-210	32.6688	ENSDARG00000015524	Gene Expression	FALSE	5724	0.848437	1.33599	5672	FALSE	0.690533	0.383081	-0.419414
nifk	1.68278	6.87522e-212	8.63088e-210	32.6313	ENSDARG00000040666	Gene Expression	FALSE	5404	0.805542	1.23791	5377	FALSE	0.654751	0.382462	-0.420266
chd7	1.27188	2.491e-211	3.1068e-209	32.6279	ENSDARG00000075211	Gene Expression	FALSE	8003	1.32562	2.76452	7904	FALSE	1.23604	0.797266	-0.234992
snrpg	1.05714	1.27503e-209	1.55984e-207	32.5742	ENSDARG00000099667	Gene Expression	FALSE	9021	1.74062	4.70089	8929	FALSE	1.53008	0.508444	-0.635834
rrs1	1.88204	7.18757e-210	8.90655e-208	32.5171	ENSDARG00000003941	Gene Expression	FALSE	4588	0.675626	0.965262	4559	FALSE	0.537986	0.409969	-0.162897
ewsr1b-1	1.13645	1.52536e-208	1.84262e-206	32.417	ENSDARG00000020465	Gene Expression	FALSE	8539	1.48496	3.41481	8457	FALSE	1.30443	0.461175	-0.605663
nap1l1	1.54456	4.24672e-209	5.16245e-207	32.3666	ENSDARG00000101813	Gene Expression	FALSE	6187	0.990838	1.69349	6137	FALSE	0.83753	0.595343	-0.225777
eif4a3	1.08049	1.18727e-207	1.41639e-205	32.3355	ENSDARG00000102978	Gene Expression	FALSE	8653	1.48033	3.39438	8574	FALSE	1.31129	0.390635	-0.68346
impdh1b	1.80819	2.85154e-205	3.3601e-203	32.1043	ENSDARG00000029524	Gene Expression	FALSE	4606	0.697419	1.00856	4574	TRUE	0.538909	1.70271	1.74823
magoh	1.19341	8.6067e-205	1.00187e-202	32.0355	ENSDARG00000038635	Gene Expression	FALSE	8174	1.43008	3.17904	8112	FALSE	1.23086	0.463692	-0.602886
ybx1	0.428277	1.84956e-200	2.04163e-198	32.0264	ENSDARG00000004757	Gene Expression	FALSE	10269	3.68324	38.7751	10106	FALSE	3.50162	1.18747	-0.231834
cdkn2aipnl	1.43156	9.48411e-205	1.09736e-202	31.9903	ENSDARG00000053395	Gene Expression	FALSE	6495	0.96933	1.63618	6439	FALSE	0.813201	0.340854	-0.477537
rpia	2.26967	1.65448e-200	1.83685e-198	31.8807	ENSDARG00000056640	Gene Expression	FALSE	3249	0.415951	0.515812	3230	FALSE	0.325491	0.239324	-0.41517
bysl	1.65056	5.54438e-203	6.3767e-201	31.8711	ENSDARG00000001057	Gene Expression	FALSE	5491	0.797247	1.21942	5446	FALSE	0.637337	0.314484	-0.513835
eef1b2	0.686567	4.87399e-196	5.03304e-194	31.8625	ENSDARG00000044521	Gene Expression	FALSE	10194	3.02048	19.5011	10044	FALSE	2.89786	1.40342	-0.398692
rpl7l1	1.28777	1.76113e-202	2.01346e-200	31.8076	ENSDARG00000042864	Gene Expression	FALSE	7412	1.19377	2.2995	7365	FALSE	1.02024	0.460495	-0.43329
mphosph10	1.86594	2.35128e-201	2.64099e-199	31.7898	ENSDARG00000012495	Gene Expression	FALSE	4351	0.590615	0.805099	4319	FALSE	0.483871	0.3398	-0.266632
st13	1.48336	8.06995e-202	9.11762e-200	31.7417	ENSDARG00000021973	Gene Expression	FALSE	6118	0.842211	1.32149	6070	FALSE	0.724805	0.356484	-0.456023
idh2	0.902239	4.76601e-199	5.14274e-197	31.7326	ENSDARG00000003795	Gene Expression	FALSE	9643	1.89114	5.62693	9506	FALSE	1.77763	0.802981	-0.452223
hspa9	1.5559	4.67422e-201	5.21964e-199	31.6803	ENSDARG00000003035	Gene Expression	FALSE	5909	0.85995	1.36304	5829	FALSE	0.72223	0.430874	-0.353629
lyar	1.71498	1.75401e-199	1.91416e-197	31.5892	ENSDARG00000098507	Gene Expression	FALSE	5156	0.750624	1.11832	5118	FALSE	0.60474	0.364073	-0.445578
nutf2l	1.32052	3.0003e-199	3.25575e-197	31.5275	ENSDARG00000014499	Gene Expression	FALSE	7011	1.09256	1.9819	6947	FALSE	0.941827	0.45723	-0.438313
ebna1bp2	1.32479	6.5758e-198	7.05594e-196	31.4133	ENSDARG00000054980	Gene Expression	FALSE	7093	1.13798	2.12046	7039	FALSE	0.968733	0.435028	-0.472479
sinhcafl-1	1.45987	1.90241e-197	2.02998e-195	31.3553	ENSDARG00000078118	Gene Expression	FALSE	6082	0.898403	1.45568	6025	FALSE	0.793717	0.530579	-0.21639
nop16	1.57528	2.85277e-196	2.97789e-194	31.2718	ENSDARG00000044402	Gene Expression	FALSE	5544	0.80018	1.22594	5512	FALSE	0.659967	0.362703	-0.447464
hdac1	0.925165	8.92682e-191	8.83801e-189	31.0679	ENSDARG00000015427	Gene Expression	FALSE	9453	1.93232	5.90552	9348	FALSE	1.76444	0.645536	-0.608103
sae1	1.32271	1.35394e-193	1.39064e-191	31.0246	ENSDARG00000010487	Gene Expression	FALSE	6791	0.973345	1.64678	6744	FALSE	0.841144	0.300602	-0.679342
hnrnpaba	0.674359	2.08368e-186	1.94278e-184	30.9346	ENSDARG00000007960	Gene Expression	FALSE	10178	3.10689	21.3515	10027	FALSE	2.94139	1.35784	-0.427868
tomm40l	1.74177	1.19252e-191	1.19295e-189	30.8881	ENSDARG00000036721	Gene Expression	FALSE	4676	0.659554	0.93393	4632	FALSE	0.533595	0.392097	-0.189318
tomm20a	1.4327	3.86713e-192	3.90926e-190	30.8876	ENSDARG00000103163	Gene Expression	FALSE	6510	1.04833	1.85288	6456	FALSE	0.855964	0.420685	-0.494551
si:ch211-288g17.3	0.992395	1.51178e-186	1.41643e-184	30.8591	ENSDARG00000070959	Gene Expression	FALSE	9307	2.0582	6.83186	9198	FALSE	1.91049	0.988021	-0.26902
UTP14C	1.7436	4.911e-191	4.88734e-189	30.8474	ENSDARG00000042520	Gene Expression	FALSE	4486	0.583311	0.791963	4455	FALSE	0.49203	0.329288	-0.282171
twistnb	1.85635	1.51168e-189	1.48137e-187	30.7503	ENSDARG00000024416	Gene Expression	FALSE	4237	0.601659	0.825144	4215	FALSE	0.489874	0.422212	-0.144798
gars1	1.25583	4.36604e-190	4.30044e-188	30.7204	ENSDARG00000059070	Gene Expression	FALSE	7189	1.05007	1.85784	7119	FALSE	0.925418	0.413532	-0.505559
cct6a	0.974987	3.41792e-187	3.23389e-185	30.5437	ENSDARG00000021252	Gene Expression	FALSE	9054	1.59852	3.9457	8948	FALSE	1.42692	0.410181	-0.740282
npm3	1.41684	2.64369e-187	2.52624e-185	30.4583	ENSDARG00000103594	Gene Expression	FALSE	6227	0.937262	1.55298	6191	FALSE	0.769886	0.342262	-0.475599
ddx39aa	0.932799	4.96408e-183	4.41412e-181	30.2188	ENSDARG00000006225	Gene Expression	FALSE	9181	1.66976	4.31089	9087	FALSE	1.51475	0.486489	-0.659171
abce1	1.28889	6.23785e-184	5.67821e-182	30.1629	ENSDARG00000007216	Gene Expression	FALSE	7031	1.10871	2.03046	6968	FALSE	0.925366	0.345236	-0.610656
polr2h	1.469	6.87093e-184	6.19577e-182	30.156	ENSDARG00000038505	Gene Expression	FALSE	5693	0.77432	1.16912	5656	FALSE	0.645974	0.245662	-0.608564
rcc2	1.40593	6.51866e-184	5.90584e-182	30.1539	ENSDARG00000011510	Gene Expression	FALSE	6196	0.848395	1.3359	6138	FALSE	0.756552	0.458158	-0.316074
hmgn2	1.1139	1.58118e-176	1.34379e-174	30.1509	ENSDARG00000099572	Gene Expression	FALSE	9943	3.3535	27.6026	9795	FALSE	3.16234	2.41557	0.280595
rpf2	1.64665	2.52435e-183	2.25512e-181	30.1326	ENSDARG00000043960	Gene Expression	FALSE	5076	0.742414	1.101	5048	FALSE	0.590576	0.368422	-0.439592
rplp1	0.286613	1.0291e-179	8.98452e-178	30.1085	ENSDARG00000021864	Gene Expression	FALSE	10277	4.63285	101.807	10112	FALSE	4.47999	1.60841	1
marcksb	1.10326	1.20001e-177	1.02438e-175	30.078	ENSDARG00000008803	Gene Expression	FALSE	8722	1.86285	5.44206	8620	FALSE	1.78957	1.17988	-0.0790649
ddx18	1.73535	1.87242e-181	1.64217e-179	29.9903	ENSDARG00000030789	Gene Expression	FALSE	4523	0.606127	0.833317	4490	FALSE	0.505979	0.370902	-0.220652
rpa2	1.39135	1.55598e-181	1.3709e-179	29.9441	ENSDARG00000037188	Gene Expression	FALSE	6321	1.07359	1.92585	6275	FALSE	0.895275	0.550616	-0.294606
srsf11	1.0904	2.84089e-179	2.45788e-177	29.7808	ENSDARG00000098574	Gene Expression	FALSE	8378	1.4746	3.36927	8303	FALSE	1.28091	0.48616	-0.578106
CU467861.6	1.51326	1.99304e-179	1.73214e-177	29.7537	ENSDARG00000092337	Gene Expression	FALSE	5678	0.877906	1.40586	5631	FALSE	0.741921	0.568512	-0.164177
tma7	0.882044	2.89699e-176	2.45121e-174	29.7175	ENSDARG00000071670	Gene Expression	FALSE	9540	2.07976	7.00253	9430	FALSE	1.87114	0.688811	-0.565258
h2az2b	0.728828	1.56301e-171	1.20565e-169	29.7103	ENSDARG00000116491	Gene Expression	FALSE	10159	3.14576	22.2372	10012	FALSE	2.97404	1.41285	-0.392651
atp5f1b	0.685296	4.31422e-175	3.55636e-173	29.5962	ENSDARG00000070083	Gene Expression	FALSE	10119	2.43084	10.3684	9965	FALSE	2.28861	1.0983	-0.474788
prmt5	1.72952	3.37916e-176	2.84664e-174	29.5143	ENSDARG00000079605	Gene Expression	FALSE	4468	0.577921	0.782329	4434	FALSE	0.47447	0.280904	-0.3537
pes	1.73374	1.5814e-175	1.30922e-173	29.4587	ENSDARG00000018902	Gene Expression	FALSE	4623	0.651826	0.919043	4586	FALSE	0.515761	0.337004	-0.270765
prdx2	1.00402	5.3001e-174	4.29532e-172	29.433	ENSDARG00000025350	Gene Expression	FALSE	8903	1.70991	4.52846	8799	FALSE	1.55917	0.996959	-0.11657
si:dkey-23i12.5	1.60506	6.7206e-175	5.51635e-173	29.3627	ENSDARG00000103682	Gene Expression	FALSE	5287	0.788926	1.20103	5237	FALSE	0.661166	0.537766	-0.206497
pfn2l	0.973467	1.12647e-171	8.75959e-170	29.342	ENSDARG00000012682	Gene Expression	FALSE	9191	1.88074	5.55833	9087	FALSE	1.7555	0.816801	-0.43854
ilf3b	1.02808	5.82826e-173	4.66431e-171	29.2658	ENSDARG00000105177	Gene Expression	FALSE	8725	1.53023	3.61925	8634	FALSE	1.39752	0.627126	-0.509682
si:ch211-51e12.7	0.947605	4.86594e-171	3.70873e-169	29.1648	ENSDARG00000045914	Gene Expression	FALSE	9025	1.59997	3.9529	8933	FALSE	1.48641	0.647316	-0.488221
hspa14	1.77029	1.29392e-171	1.00211e-169	29.1132	ENSDARG00000058030	Gene Expression	FALSE	4178	0.526619	0.693198	4154	FALSE	0.427857	0.271348	-0.367827
srsf7a	0.952951	3.00662e-171	2.30072e-169	29.0965	ENSDARG00000035325	Gene Expression	FALSE	8843	1.49873	3.47601	8754	FALSE	1.34679	0.415103	-0.656474
rplp2l	0.34938	3.84553e-169	2.87397e-167	29.0607	ENSDARG00000011201	Gene Expression	FALSE	10272	3.87732	47.2945	10110	FALSE	3.67618	1.15759	-0.320461
MYG1	1.32502	1.00781e-171	7.86866e-170	29.0438	ENSDARG00000069977	Gene Expression	FALSE	6415	0.909515	1.48312	6367	FALSE	0.759794	0.264003	-0.583319
ppan	1.60641	6.5826e-171	4.99731e-169	28.9941	ENSDARG00000022232	Gene Expression	FALSE	4986	0.733716	1.08281	4951	FALSE	0.597082	0.42726	-0.358604
gspt1l	1.07936	1.53907e-169	1.15925e-167	28.8794	ENSDARG00000098627	Gene Expression	FALSE	8036	1.28833	2.62674	7958	FALSE	1.12834	0.406571	-0.665884
taf15	0.981945	4.45546e-168	3.29139e-166	28.832	ENSDARG00000070019	Gene Expression	FALSE	8649	1.43218	3.1878	8545	FALSE	1.31083	0.503338	-0.559161
zgc:56699	1.67971	9.01557e-169	6.7117e-167	28.8105	ENSDARG00000000887	Gene Expression	FALSE	4738	0.660158	0.935098	4704	FALSE	0.551559	0.37668	-0.428225
ipo7	1.41775	1.29923e-168	9.6349e-167	28.7607	ENSDARG00000035751	Gene Expression	FALSE	5708	0.809968	1.24783	5647	FALSE	0.69258	0.429558	-0.355441
uck2b	1.77774	3.37294e-167	2.47268e-165	28.6956	ENSDARG00000022213	Gene Expression	FALSE	4053	0.537479	0.711686	4031	FALSE	0.444366	0.341807	-0.263664
eif3ba	0.774665	4.00968e-165	2.90618e-163	28.6594	ENSDARG00000059654	Gene Expression	FALSE	9726	2.05594	6.81415	9603	FALSE	1.90461	0.640688	-0.612903
kars1	1.22544	1.48881e-167	1.09562e-165	28.6579	ENSDARG00000103799	Gene Expression	FALSE	7137	1.15222	2.16522	7082	FALSE	0.944796	0.334787	-0.626736
rcl1	1.81936	1.43787e-165	1.04611e-163	28.5654	ENSDARG00000038312	Gene Expression	FALSE	4081	0.552039	0.736791	4055	FALSE	0.428612	0.240744	-0.413071
ptges3b	0.984676	7.2795e-166	5.31625e-164	28.5439	ENSDARG00000089626	Gene Expression	FALSE	8699	1.49326	3.45159	8613	FALSE	1.31544	0.41555	-0.655981
cx43.4	1.10757	2.84031e-164	2.02802e-162	28.498	ENSDARG00000007099	Gene Expression	FALSE	8107	1.53051	3.62051	8002	FALSE	1.41395	0.945414	-0.171359
eif3d	0.956423	1.29929e-164	9.38173e-163	28.4627	ENSDARG00000021257	Gene Expression	FALSE	8718	1.44613	3.24667	8621	FALSE	1.29246	0.351561	-0.726554
eif3s10	1.08723	1.57546e-164	1.13333e-162	28.4012	ENSDARG00000076815	Gene Expression	FALSE	7968	1.30314	2.68084	7864	FALSE	1.14764	0.53214	-0.527396
hnrnph1l	1.02707	3.66662e-164	2.60833e-162	28.4008	ENSDARG00000005551	Gene Expression	FALSE	8323	1.33029	2.78213	8248	FALSE	1.20335	0.472091	-0.593623
srsf1a	1.01223	1.04221e-163	7.33252e-162	28.3564	ENSDARG00000057691	Gene Expression	FALSE	8474	1.42044	3.13895	8402	FALSE	1.28432	0.538994	-0.519836
srrt	1.46396	4.15169e-164	2.94249e-162	28.3408	ENSDARG00000017762	Gene Expression	FALSE	5387	0.752827	1.12299	5345	FALSE	0.625964	0.34158	-0.476538
wdr12	1.81775	1.88978e-162	1.31511e-160	28.2564	ENSDARG00000003287	Gene Expression	FALSE	3893	0.493611	0.638221	3869	FALSE	0.387971	0.174299	-0.511298
mak16	1.45263	5.3854e-163	3.77509e-161	28.2402	ENSDARG00000003527	Gene Expression	FALSE	5601	0.805803	1.23849	5557	FALSE	0.655133	0.310246	-0.519668
rbm28	1.49213	2.65231e-162	1.83909e-160	28.1799	ENSDARG00000025332	Gene Expression	FALSE	5332	0.743248	1.10275	5275	FALSE	0.60649	0.337237	-0.482516
ddx24	1.93932	6.09096e-161	4.14855e-159	28.1482	ENSDARG00000104708	Gene Expression	FALSE	3580	0.475994	0.609614	3555	FALSE	0.376125	0.309594	-0.311286
polr1d	1.61371	4.23609e-161	2.89546e-159	28.0899	ENSDARG00000037570	Gene Expression	FALSE	4739	0.649593	0.914761	4719	FALSE	0.523199	0.280799	-0.353856
mrto4	1.73603	2.55253e-160	1.72628e-158	28.0447	ENSDARG00000007130	Gene Expression	FALSE	4157	0.556176	0.743991	4139	FALSE	0.43648	0.240377	-0.413613
ptmab	0.558127	4.46237e-157	2.87613e-155	28.0226	ENSDARG00000101766	Gene Expression	FALSE	10253	3.39711	28.8775	10096	FALSE	3.2719	1.86567	-0.0690305
hnrnpub	1.15889	2.5714e-160	1.73294e-158	27.991	ENSDARG00000004735	Gene Expression	FALSE	7438	1.12258	2.07278	7367	FALSE	1.00054	0.489379	-0.388841
umps	1.77609	2.85518e-159	1.89756e-157	27.9592	ENSDARG00000012215	Gene Expression	FALSE	3851	0.489445	0.63141	3832	FALSE	0.397524	0.239058	-0.415563
dhfr	1.57305	9.17735e-160	6.16326e-158	27.9476	ENSDARG00000004251	Gene Expression	FALSE	4826	0.727671	1.07025	4797	FALSE	0.602647	0.484696	-0.279545
pdcd11	1.74928	4.05122e-159	2.66478e-157	27.9346	ENSDARG00000052480	Gene Expression	FALSE	4155	0.572996	0.773572	4125	FALSE	0.448193	0.295748	-0.331755
atp5mc3a	0.865434	3.81465e-159	2.5178e-157	27.934	ENSDARG00000017775	Gene Expression	FALSE	9436	1.85569	5.39613	9320	FALSE	1.66988	0.64356	-0.61006
si:dkey-67c22.2	1.22561	1.24074e-159	8.30344e-158	27.9152	ENSDARG00000055389	Gene Expression	FALSE	6825	0.994876	1.70439	6770	FALSE	0.873587	0.422556	-0.491672
hmgb2a	0.924302	1.21818e-153	7.52331e-152	27.8689	ENSDARG00000029722	Gene Expression	FALSE	10189	3.97373	52.1825	10028	FALSE	3.78769	3.02354	1.67654
mrpl12	1.44099	1.75977e-158	1.14966e-156	27.8098	ENSDARG00000038768	Gene Expression	FALSE	5573	0.81588	1.26117	5523	FALSE	0.657328	0.340833	-0.477566
cnbpb	0.864451	2.39296e-156	1.52696e-154	27.6907	ENSDARG00000070922	Gene Expression	FALSE	9163	1.68364	4.38513	9059	FALSE	1.49911	0.44071	-0.707831
G3BP2	1.1036	6.77991e-157	4.35524e-155	27.6727	ENSDARG00000074572	Gene Expression	FALSE	7517	1.10117	2.00769	7442	FALSE	0.974709	0.371544	-0.570173
rnaseh2a	1.3961	1.48417e-156	9.50213e-155	27.6177	ENSDARG00000018891	Gene Expression	FALSE	5659	0.83227	1.29853	5615	FALSE	0.718597	0.477708	-0.289164
hmgb1b	1.08268	1.97292e-154	1.23836e-152	27.5846	ENSDARG00000030479	Gene Expression	FALSE	8290	1.69409	4.44167	8210	FALSE	1.54564	1.08334	-0.024754
rrp12	1.76554	3.48548e-155	2.20943e-153	27.5612	ENSDARG00000022410	Gene Expression	FALSE	3875	0.501008	0.650384	3848	FALSE	0.40095	0.258235	-0.387212
CU929070.5	1.60176	2.00544e-155	1.27545e-153	27.5389	ENSDARG00000097452	Gene Expression	FALSE	4825	0.700225	1.01421	4787	FALSE	0.582683	0.515397	-0.237287
syncrip	0.757174	1.92258e-152	1.16858e-150	27.4865	ENSDARG00000040184	Gene Expression	FALSE	9772	2.12922	7.40829	9646	FALSE	1.96805	0.68024	-0.734101
psmb7	0.828715	7.20435e-154	4.47812e-152	27.485	ENSDARG00000037962	Gene Expression	FALSE	9327	1.7706	4.87438	9223	FALSE	1.58837	0.425293	-0.724218
cd3eap	1.49672	7.54498e-155	4.76699e-153	27.4722	ENSDARG00000090386	Gene Expression	FALSE	5026	0.683615	0.981026	4991	FALSE	0.567281	0.318518	-0.508282
snrnp70	1.08448	9.74263e-155	6.1353e-153	27.4619	ENSDARG00000077126	Gene Expression	FALSE	7701	1.13047	2.09711	7603	FALSE	1.01135	0.409562	-0.511668
tuba8l4	0.892981	3.94653e-151	2.34678e-149	27.4001	ENSDARG00000006260	Gene Expression	FALSE	9585	2.64623	13.1007	9455	FALSE	2.39932	1.41797	-0.179138
ddx27	1.75192	1.80387e-153	1.11048e-151	27.3914	ENSDARG00000091831	Gene Expression	FALSE	4041	0.543487	0.722001	4011	FALSE	0.428226	0.28192	-0.352198
nat8l	2.54596	1.01335e-150	5.98871e-149	27.3162	ENSDARG00000077256	Gene Expression	FALSE	2171	0.311432	0.365379	2142	FALSE	0.249725	0.513431	0.460504
nat10	1.83975	2.77055e-152	1.67867e-150	27.2997	ENSDARG00000054259	Gene Expression	FALSE	3562	0.441054	0.554345	3529	FALSE	0.361839	0.255966	-0.390567
mcm6	1.38967	1.16673e-152	7.13677e-151	27.2437	ENSDARG00000057683	Gene Expression	FALSE	6508	1.33119	2.78554	6452	FALSE	1.21537	1.2292	0.241386
adssl	1.37086	6.92654e-152	4.17047e-150	27.169	ENSDARG00000012399	Gene Expression	FALSE	5581	0.780491	1.18254	5542	FALSE	0.662566	0.358313	-0.453506
mif	1.41774	1.8967e-151	1.13489e-149	27.1436	ENSDARG00000071336	Gene Expression	FALSE	5179	0.664923	0.944342	5143	FALSE	0.573025	0.314021	-0.514472
si:ch73-281n10.2	0.783907	8.49021e-146	4.75427e-144	27.1	ENSDARG00000097102	Gene Expression	FALSE	10149	3.42004	29.5706	9998	FALSE	3.25068	2.08012	0.0673134
rps7	0.25438	8.11494e-148	4.62503e-146	27.0035	ENSDARG00000042566	Gene Expression	FALSE	10277	4.33643	75.4341	10112	FALSE	4.18874	1.34913	-0.686296
api5	1.09262	2.26229e-149	1.3288e-147	26.9387	ENSDARG00000033597	Gene Expression	FALSE	7541	1.14581	2.14498	7481	FALSE	0.995824	0.336325	-0.624369
barx1	4.25413	5.06294e-142	2.6863e-140	26.8838	ENSDARG00000007407	Gene Expression	FALSE	965	0.345963	0.41335	943	TRUE	0.281442	1.84792	1.9629
rps8a	0.328018	1.51998e-144	8.43766e-143	26.7696	ENSDARG00000055996	Gene Expression	FALSE	10271	3.86486	46.6965	10109	FALSE	3.72422	1.28882	-0.180008
hoxd9a	2.8046	1.24466e-142	6.65908e-141	26.711	ENSDARG00000059274	Gene Expression	FALSE	2206	0.667672	0.949694	2177	TRUE	0.582838	1.83053	1.57292
pclaf	1.44241	3.74231e-147	2.12031e-145	26.7065	ENSDARG00000097691	Gene Expression	FALSE	5805	1.21712	2.37744	5741	TRUE	1.01892	1.16879	0.656676
exosc3	1.49084	1.64957e-146	9.29131e-145	26.6711	ENSDARG00000098334	Gene Expression	FALSE	4894	0.620251	0.859395	4866	FALSE	0.505456	0.153622	-0.541867
ube2ib	0.929309	6.22149e-146	3.49404e-144	26.6408	ENSDARG00000007438	Gene Expression	FALSE	8554	1.38707	3.00311	8464	FALSE	1.23881	0.375654	-0.699983
srsf5a	0.646243	8.41283e-144	4.60357e-142	26.5824	ENSDARG00000029818	Gene Expression	FALSE	9931	2.13026	7.41705	9798	FALSE	2.01842	0.816318	-0.604575
eif6	1.3121	3.72206e-145	2.07216e-143	26.5109	ENSDARG00000020232	Gene Expression	FALSE	5704	0.811092	1.25036	5661	FALSE	0.658154	0.275421	-0.567602
CR936321.5	1.72859	8.48082e-144	4.62759e-142	26.4438	ENSDARG00000094097	Gene Expression	FALSE	4037	0.559518	0.74983	4014	FALSE	0.434861	0.291266	-0.338381
ppid	1.15897	2.20258e-144	1.21566e-142	26.4363	ENSDARG00000038835	Gene Expression	FALSE	6732	0.933023	1.54218	6677	FALSE	0.816897	0.321828	-0.503726
ruvbl1	1.54054	8.59054e-144	4.67418e-142	26.4006	ENSDARG00000002591	Gene Expression	FALSE	4431	0.564013	0.757711	4398	FALSE	0.456563	0.22822	-0.431585
chaf1a	1.19244	1.08278e-143	5.87483e-142	26.3857	ENSDARG00000062152	Gene Expression	FALSE	6962	1.23686	2.44478	6882	FALSE	1.08627	0.817368	0.115887
selenoh	1.02351	1.05638e-142	5.68343e-141	26.315	ENSDARG00000093022	Gene Expression	FALSE	7980	1.44691	3.24998	7903	FALSE	1.26952	0.664318	-0.381618
wdr75	1.93655	1.90085e-141	9.97529e-140	26.265	ENSDARG00000040730	Gene Expression	FALSE	3233	0.396964	0.487302	3203	FALSE	0.313013	0.212468	-0.454872
exosc8	1.66369	1.32931e-141	6.99507e-140	26.2101	ENSDARG00000068755	Gene Expression	FALSE	3860	0.46052	0.584898	3831	FALSE	0.376931	0.14984	-0.547457
tsr2	1.64675	7.20867e-141	3.75222e-139	26.1355	ENSDARG00000005772	Gene Expression	FALSE	4377	0.625575	0.86932	4351	FALSE	0.477876	0.26085	-0.383346
h2az2a	0.887636	1.64397e-140	8.511e-139	26.1231	ENSDARG00000068820	Gene Expression	FALSE	8891	1.61725	4.03921	8805	FALSE	1.42794	0.482785	-0.663108
hirip3	1.50978	5.5409e-141	2.89984e-139	26.1064	ENSDARG00000027749	Gene Expression	FALSE	4695	0.677357	0.968668	4666	FALSE	0.581864	0.511917	-0.242078
hspa8	0.379293	2.12985e-138	1.08798e-136	26.0437	ENSDARG00000068992	Gene Expression	FALSE	10274	3.75715	41.8262	10109	FALSE	3.54353	1.41196	-0.00815172
sf3b5	0.902367	1.28363e-138	6.57456e-137	25.8949	ENSDARG00000016855	Gene Expression	FALSE	8618	1.36525	2.91671	8533	FALSE	1.23445	0.356584	-0.721014
timm10	1.45103	7.74694e-139	3.98915e-137	25.8911	ENSDARG00000069116	Gene Expression	FALSE	4777	0.644345	0.904739	4738	FALSE	0.545554	0.424283	-0.141736
exosc6	1.76094	3.90853e-138	1.99128e-136	25.8839	ENSDARG00000036060	Gene Expression	FALSE	3540	0.433766	0.543057	3520	FALSE	0.350878	0.208519	-0.46071
tmem119b	1.64669	1.1804e-138	6.062e-137	25.8757	ENSDARG00000068036	Gene Expression	FALSE	4338	0.750303	1.11764	4301	FALSE	0.627756	0.8378	0.206485
eif3s6ip	0.745925	1.83136e-136	9.13636e-135	25.7541	ENSDARG00000101082	Gene Expression	FALSE	9429	1.76412	4.83643	9329	FALSE	1.61369	0.417399	-0.73261
pwp2h	1.87228	2.18472e-136	1.08428e-134	25.7267	ENSDARG00000037109	Gene Expression	FALSE	3486	0.457076	0.579449	3466	FALSE	0.347836	0.195231	-0.480354
si:dkey-151g10.6	0.297741	4.71545e-135	2.31636e-133	25.7155	ENSDARG00000092807	Gene Expression	FALSE	10275	4.93367	137.889	10110	FALSE	4.69337	2.26924	-0.707107

## Sheet: supplementary table 2_Cluster 2
	logfc	pval	qval	score	gene_ids	feature_types	is_mito	n_cells_by_counts	log1p_mean_counts	mean_counts	n_cells	highly_variable	means	dispersions	dispersions_norm
pcolcea	3.9305	0	0	48.6002	ENSDARG00000056913	Gene Expression	FALSE	4704	1.62514	4.07911	4657	TRUE	1.54222	2.45817	1.43661
si:ch211-286o17.1	2.34804	5.45445e-269	5.23818e-265	40.2291	ENSDARG00000100446	Gene Expression	FALSE	7111	1.5773	3.84188	7023	TRUE	1.52274	1.72386	0.656087
fgfr3	3.39464	3.36719e-229	2.15579e-225	37.1199	ENSDARG00000004782	Gene Expression	FALSE	3293	0.645519	0.906977	3268	TRUE	0.636711	1.48555	1.09808
twist1a	2.76408	1.79537e-222	8.62091e-219	35.3914	ENSDARG00000030402	Gene Expression	FALSE	5315	1.70734	4.51426	5243	TRUE	1.58419	2.37232	1.34537
cd81a	1.65838	1.5848e-200	5.07321e-197	34.1902	ENSDARG00000036080	Gene Expression	FALSE	9233	2.13483	7.45558	9103	FALSE	2.04406	1.61155	0.152365
mfap2	1.74333	3.82214e-203	1.46824e-199	34.1015	ENSDARG00000059367	Gene Expression	FALSE	8237	1.75469	4.78165	8140	FALSE	1.64249	1.30323	0.0430584
hoxb8a	3.64837	7.69197e-194	2.11057e-190	33.6854	ENSDARG00000056027	Gene Expression	FALSE	2478	0.689345	0.99241	2457	TRUE	0.618603	1.73539	1.44198
marcksl1b	1.77709	9.69887e-194	2.32858e-190	33.173	ENSDARG00000035715	Gene Expression	FALSE	9015	2.25708	8.55512	8904	TRUE	2.14947	2.10941	0.626256
colec12	2.02097	1.95586e-172	4.17402e-169	30.3763	ENSDARG00000061140	Gene Expression	FALSE	5750	0.942963	1.56758	5684	FALSE	0.85937	0.866223	0.191068
pmp22a	1.77636	8.97399e-159	1.72363e-155	29.5183	ENSDARG00000105223	Gene Expression	FALSE	8698	2.55457	11.8657	8577	TRUE	2.42846	2.34967	0.682529
ckba	2.28061	3.82634e-157	6.68113e-154	28.9867	ENSDARG00000069752	Gene Expression	FALSE	5328	0.938748	1.55678	5293	TRUE	0.884028	1.32454	0.896359
pitx1	4.12304	6.10985e-145	6.90305e-142	28.6275	ENSDARG00000116608	Gene Expression	FALSE	1853	0.517904	0.678505	1840	TRUE	0.468675	1.55855	1.53511
krt18b	2.29454	1.52659e-154	2.44343e-151	28.5576	ENSDARG00000028618	Gene Expression	FALSE	4288	0.905549	1.47329	4229	TRUE	0.798673	1.56094	1.20186
socs3b	2.42193	1.88204e-150	2.58202e-147	28.379	ENSDARG00000026611	Gene Expression	FALSE	4923	1.16733	2.21339	4887	TRUE	0.995932	1.79651	1.62266
jam2b	2.36076	7.29782e-152	1.07823e-148	28.2413	ENSDARG00000079071	Gene Expression	FALSE	4364	1.04	1.82923	4322	TRUE	0.958918	1.68066	1.44438
rhag	3.39774	2.70848e-145	3.25136e-142	28.1939	ENSDARG00000019253	Gene Expression	FALSE	2316	0.709506	1.03299	2277	TRUE	0.797298	2.36798	2.31271
fn1b	3.60098	1.67571e-142	1.69396e-139	28.0066	ENSDARG00000006526	Gene Expression	FALSE	2133	0.60347	0.828452	2111	TRUE	0.532819	1.73674	1.79853
col5a2a	3.0949	1.45907e-142	1.55691e-139	27.8866	ENSDARG00000031678	Gene Expression	FALSE	2507	0.458984	0.582466	2484	TRUE	0.418816	1.09003	0.842463
ftr82	2.27389	3.21436e-146	4.11588e-143	27.6771	ENSDARG00000055647	Gene Expression	FALSE	4426	0.889687	1.43437	4397	TRUE	0.763997	1.06182	0.514833
FRMD1	2.37149	2.49975e-138	2.40063e-135	26.9898	ENSDARG00000078741	Gene Expression	FALSE	4046	0.649796	0.91515	4019	FALSE	0.59249	0.883097	0.268834
tcf12	2.18573	3.76907e-137	3.44727e-134	26.828	ENSDARG00000004714	Gene Expression	FALSE	4608	0.715661	1.04554	4561	FALSE	0.672345	1.04689	0.494294
cdh2	1.64953	5.49687e-134	4.79902e-131	26.2339	ENSDARG00000018693	Gene Expression	FALSE	6700	1.13357	2.10674	6611	FALSE	1.09815	1.08704	0.0845976
rbp5	1.92504	1.23172e-132	1.02859e-129	26.1254	ENSDARG00000101481	Gene Expression	FALSE	5004	0.858921	1.36061	4954	TRUE	0.843302	1.3064	0.868444
marcksl1a	1.31754	8.54002e-127	6.56113e-124	26.1054	ENSDARG00000039034	Gene Expression	FALSE	9530	2.79778	15.4082	9409	TRUE	2.66596	2.78304	1.11872
zfp36l2	2.02532	3.12835e-131	2.50359e-128	26.0084	ENSDARG00000021806	Gene Expression	FALSE	5347	0.891085	1.43777	5305	TRUE	0.848593	1.32488	0.89687
osr1	2.94923	8.40027e-125	6.20554e-122	25.5775	ENSDARG00000014091	Gene Expression	FALSE	2508	0.73208	1.0794	2491	TRUE	0.641694	1.69028	1.37988
cxcl18b	2.84181	1.93172e-124	1.32509e-121	25.5481	ENSDARG00000075045	Gene Expression	FALSE	3033	0.803148	1.23256	3014	TRUE	0.678304	1.67086	1.35315
hoxb9a	3.40302	1.96787e-122	1.30334e-119	25.5181	ENSDARG00000056023	Gene Expression	FALSE	2097	0.739492	1.09487	2079	TRUE	0.625868	1.67734	1.36207
tmem88b	1.7068	1.80498e-124	1.28401e-121	25.21	ENSDARG00000069388	Gene Expression	FALSE	7394	1.93419	5.91846	7312	TRUE	1.81809	1.87194	0.606117
jcada	2.74691	6.36796e-119	4.07698e-116	24.9138	ENSDARG00000089871	Gene Expression	FALSE	2660	0.431809	0.540041	2626	TRUE	0.419888	1.10711	0.867721
zfhx4	2.10647	2.94065e-114	1.82197e-111	24.1863	ENSDARG00000075542	Gene Expression	FALSE	4344	0.688954	0.991632	4298	FALSE	0.624152	0.981777	0.404663
ugdh	2.22968	2.02422e-111	1.21497e-108	23.9204	ENSDARG00000019838	Gene Expression	FALSE	4337	0.777768	1.17661	4308	TRUE	0.669135	1.15523	0.643412
myclb	2.57073	1.85711e-110	1.08089e-107	23.8888	ENSDARG00000034956	Gene Expression	FALSE	3251	0.589483	0.803055	3231	TRUE	0.504988	1.11972	0.88636
meis2a-1	2.23818	4.1961e-108	2.37043e-105	23.4019	ENSDARG00000077840	Gene Expression	FALSE	3449	0.685185	0.984139	3427	FALSE	0.578427	1.01738	0.453662
hoxc3a	2.22492	1.86587e-107	1.02394e-104	23.3168	ENSDARG00000070339	Gene Expression	FALSE	3219	0.581844	0.789335	3195	TRUE	0.507861	0.924369	0.597565
entpd1	2.73531	1.38715e-103	6.83155e-101	23.0906	ENSDARG00000045066	Gene Expression	FALSE	3134	0.824578	1.28092	3093	TRUE	0.663839	1.57025	1.21467
si:dkey-195m11.8	1.48055	4.76213e-106	2.54073e-103	22.9757	ENSDARG00000097445	Gene Expression	FALSE	6670	1.11989	2.06451	6616	FALSE	1.00126	0.862911	0.185972
lsp1a	1.74167	8.07119e-106	4.18982e-103	22.9684	ENSDARG00000027310	Gene Expression	FALSE	5548	1.20082	2.32286	5492	TRUE	1.05414	1.49573	1.1598
plpp3	2.23793	2.17872e-104	1.10123e-101	22.9324	ENSDARG00000059933	Gene Expression	FALSE	3713	0.592554	0.808602	3673	TRUE	0.571382	1.08863	0.551741
cfd	2.86396	2.09117e-103	1.00413e-100	22.7937	ENSDARG00000039579	Gene Expression	FALSE	2912	1.63893	4.14965	2888	TRUE	1.5184	3.31205	2.34424
wls	1.23189	6.26287e-103	2.93393e-100	22.6119	ENSDARG00000009534	Gene Expression	FALSE	8133	1.47375	3.36557	8046	FALSE	1.37032	1.01131	-0.101321
si:ch211-160j14.3	2.51615	1.33196e-97	6.09119e-95	22.1891	ENSDARG00000089078	Gene Expression	FALSE	3018	0.714138	1.04242	2987	TRUE	0.656749	1.46834	1.0744
fzd7a	1.23477	2.36131e-97	1.05474e-94	21.9564	ENSDARG00000060004	Gene Expression	FALSE	8348	1.68029	4.36713	8244	FALSE	1.60643	1.38904	0.300194
pdgfra	1.82964	6.54611e-97	2.85753e-94	21.9106	ENSDARG00000070494	Gene Expression	FALSE	4692	0.798955	1.22322	4618	TRUE	0.729533	1.05201	0.501342
tpst1	2.14012	3.93582e-95	1.67989e-92	21.8535	ENSDARG00000073872	Gene Expression	FALSE	3685	0.530519	0.699815	3662	FALSE	0.461953	0.733378	0.315214
pcdh10a	2.87983	1.23032e-93	5.13714e-91	21.8008	ENSDARG00000099729	Gene Expression	FALSE	2648	0.526677	0.693296	2622	TRUE	0.453099	1.11525	0.879757
crabp1b	2.38026	1.28785e-93	5.26292e-91	21.6021	ENSDARG00000035904	Gene Expression	FALSE	3149	0.968555	1.63413	3118	TRUE	0.886376	2.26335	2.34105
sema3e	3.91172	4.82359e-89	1.8166e-86	21.4488	ENSDARG00000036571	Gene Expression	FALSE	1721	0.424771	0.52924	1707	TRUE	0.323093	1.18628	0.98476
emilin2b	2.50854	9.74415e-92	3.89908e-89	21.4019	ENSDARG00000102178	Gene Expression	FALSE	2813	0.920427	1.51036	2788	TRUE	0.769668	1.75429	1.46799
alcamb	1.49195	3.13748e-91	1.22983e-88	21.128	ENSDARG00000058538	Gene Expression	FALSE	6337	1.27855	2.59142	6270	TRUE	1.13514	1.47666	0.514303
col5a1	1.59495	3.48727e-89	1.3396e-86	20.8632	ENSDARG00000012593	Gene Expression	FALSE	5450	1.04539	1.84451	5386	TRUE	1.03666	1.63505	1.37418
dhrs3a	2.49944	2.586e-87	9.37155e-85	20.8568	ENSDARG00000044982	Gene Expression	FALSE	2530	0.616161	0.851805	2517	TRUE	0.517939	1.41718	1.32611
tril	3.14744	1.39439e-84	4.78252e-82	20.7177	ENSDARG00000100791	Gene Expression	FALSE	1337	0.172838	0.188674	1325	TRUE	0.173578	0.777373	1.00992
fstl1a	1.57039	5.78019e-88	2.135e-85	20.7059	ENSDARG00000015559	Gene Expression	FALSE	5683	1.32751	2.77163	5634	TRUE	1.15241	1.68259	0.741419
tbx2a	1.82509	4.19418e-87	1.49181e-84	20.6417	ENSDARG00000018025	Gene Expression	FALSE	3987	0.736282	1.08816	3955	TRUE	0.705075	1.25272	0.777602
ccn1	1.7222	1.8914e-85	6.60511e-83	20.3757	ENSDARG00000023062	Gene Expression	FALSE	6435	1.74093	4.70264	6351	TRUE	1.6914	2.47703	1.2052
col6a3	2.96167	6.50642e-80	1.98363e-77	19.9903	ENSDARG00000077139	Gene Expression	FALSE	1530	0.228404	0.256592	1501	TRUE	0.24293	1.20344	1.89681
prrx1a	1.40513	5.81882e-82	1.89427e-79	19.9116	ENSDARG00000033971	Gene Expression	FALSE	5820	1.10769	2.02734	5767	TRUE	1.01228	1.0692	0.50342
hoxb3a	1.3991	1.82044e-81	5.82755e-79	19.845	ENSDARG00000029263	Gene Expression	FALSE	6096	1.19566	2.30573	6041	TRUE	1.08825	1.12026	0.582003
cdon	1.44307	6.78681e-81	2.13696e-78	19.768	ENSDARG00000061328	Gene Expression	FALSE	5785	0.979247	1.66245	5711	TRUE	0.916371	1.13161	0.599468
akap12b	1.35449	5.86855e-80	1.81802e-77	19.6663	ENSDARG00000055678	Gene Expression	FALSE	7786	1.88617	5.59405	7701	TRUE	1.79465	2.17617	0.907331
rdh10a	2.20864	2.89806e-79	8.69735e-77	19.6039	ENSDARG00000058730	Gene Expression	FALSE	3027	1.0339	1.81201	3001	TRUE	1.01963	2.62108	2.89154
si:dkey-56m19.5	1.42257	6.16239e-79	1.81718e-76	19.5143	ENSDARG00000068432	Gene Expression	FALSE	6013	0.966965	1.62995	5933	TRUE	0.913402	1.07743	0.516086
klf6a	1.4161	6.24429e-79	1.81718e-76	19.5023	ENSDARG00000029072	Gene Expression	FALSE	7195	1.62228	4.06461	7112	TRUE	1.49405	1.84644	0.786379
lin28a	1.31733	1.5868e-76	4.5489e-74	19.1779	ENSDARG00000016999	Gene Expression	FALSE	6509	1.12946	2.094	6441	FALSE	0.986552	0.811315	0.106573
emp2	1.44394	2.34907e-74	6.44551e-72	18.886	ENSDARG00000044588	Gene Expression	FALSE	5647	0.984568	1.67666	5590	TRUE	0.921383	1.10531	0.558995
rnd3b	1.63996	1.27642e-72	3.35838e-70	18.6602	ENSDARG00000007396	Gene Expression	FALSE	3999	0.614741	0.849178	3982	FALSE	0.577375	0.828413	0.193564
hmgb1b	1.05491	1.07085e-72	2.85665e-70	18.6562	ENSDARG00000030479	Gene Expression	FALSE	8290	1.69409	4.44167	8210	FALSE	1.54564	1.08334	-0.024754
xbp1	1.0875	9.69028e-71	2.48162e-68	18.3669	ENSDARG00000035622	Gene Expression	FALSE	9006	2.24174	8.40965	8890	FALSE	1.97287	1.85801	0.38696
boc	1.3079	1.53955e-70	3.89081e-68	18.3497	ENSDARG00000074335	Gene Expression	FALSE	5776	0.852179	1.34475	5706	FALSE	0.784998	0.734577	0.0644033
hmgb2b	0.908916	1.83619e-68	4.58021e-66	18.3392	ENSDARG00000053990	Gene Expression	FALSE	9754	3.09368	21.0582	9619	FALSE	2.94945	1.99235	-0.0216986
FQ323119.1	4.19272	1.61374e-67	3.77989e-65	18.3251	ENSDARG00000076299	Gene Expression	FALSE	888	0.13573	0.145373	876	TRUE	0.126484	0.84235	1.14517
col6a1	2.18961	2.9386e-68	7.2361e-66	18.167	ENSDARG00000074908	Gene Expression	FALSE	1950	0.323193	0.381532	1903	TRUE	0.338838	1.22439	1.0411
mdkb	2.693	7.90224e-68	1.87381e-65	18.1364	ENSDARG00000020708	Gene Expression	FALSE	1855	0.401337	0.493821	1842	TRUE	0.37415	1.81836	1.9192
fmoda	2.98742	1.22773e-66	2.84109e-64	18.0684	ENSDARG00000044895	Gene Expression	FALSE	1421	0.386308	0.471538	1398	TRUE	0.412383	2.22019	2.51324
hmgn2	0.903823	5.51802e-63	1.21821e-60	17.3949	ENSDARG00000099572	Gene Expression	FALSE	9943	3.3535	27.6026	9795	FALSE	3.16234	2.41557	0.280595
fzd2	1.3215	9.88874e-64	2.20852e-61	17.3624	ENSDARG00000054438	Gene Expression	FALSE	5448	0.771489	1.16299	5398	FALSE	0.700936	0.661964	-0.0355447
hoxb6a	2.04715	5.94286e-63	1.2971e-60	17.326	ENSDARG00000010630	Gene Expression	FALSE	2374	0.463034	0.588888	2353	TRUE	0.396311	1.12217	0.889977
hmga1a	0.680546	8.72905e-62	1.72844e-59	17.3039	ENSDARG00000028335	Gene Expression	FALSE	10165	3.6188	36.2929	10011	FALSE	3.42883	2.05937	0.636936
astn1	2.65514	4.94458e-62	9.9969e-60	17.285	ENSDARG00000068323	Gene Expression	FALSE	2760	1.39245	3.02472	2740	TRUE	1.12474	2.91216	2.09749
si:ch211-197h24.9	1.65463	1.14404e-62	2.44151e-60	17.2592	ENSDARG00000093760	Gene Expression	FALSE	3683	0.475934	0.609516	3657	FALSE	0.425345	0.570407	0.0742871
nkd1	1.57828	2.40489e-62	5.02073e-60	17.2004	ENSDARG00000020053	Gene Expression	FALSE	3879	0.543995	0.722876	3850	FALSE	0.511998	0.77819	0.381461
ccdc85ca	2.12831	8.17187e-62	1.63497e-59	17.1898	ENSDARG00000005232	Gene Expression	FALSE	2536	0.352619	0.422789	2509	FALSE	0.307995	0.542166	0.0325371
gdf6a	1.86821	3.87058e-62	7.90875e-60	17.1831	ENSDARG00000053479	Gene Expression	FALSE	3087	0.458492	0.581687	3058	FALSE	0.400905	0.666532	0.216392
si:ch73-281n10.2	0.691401	4.89263e-61	9.30423e-59	17.0967	ENSDARG00000097102	Gene Expression	FALSE	10149	3.42004	29.5706	9998	FALSE	3.25068	2.08012	0.0673134
jun	0.978235	2.61233e-61	5.0175e-59	17.0694	ENSDARG00000043531	Gene Expression	FALSE	9442	2.71004	14.0299	9323	TRUE	2.60905	2.28804	0.631048
svild	1.47051	1.85276e-61	3.63122e-59	17.0463	ENSDARG00000102056	Gene Expression	FALSE	4976	0.803148	1.23256	4926	FALSE	0.722592	0.945945	0.355342
sept15	1.26995	8.07868e-61	1.52125e-58	16.9331	ENSDARG00000102889	Gene Expression	FALSE	6125	1.0605	1.88781	6078	FALSE	0.921469	0.975788	0.359673
col7a1l	2.84008	2.80607e-59	5.03702e-57	16.9045	ENSDARG00000069692	Gene Expression	FALSE	1370	0.184072	0.202102	1358	TRUE	0.165592	0.674463	0.795703
hmgb2a	0.787872	5.72416e-59	1.00866e-56	16.7465	ENSDARG00000029722	Gene Expression	FALSE	10189	3.97373	52.1825	10028	FALSE	3.78769	3.02354	1.67654
zgc:154093	3.10595	7.30559e-57	1.24176e-54	16.5572	ENSDARG00000055897	Gene Expression	FALSE	985	0.154331	0.166877	978	TRUE	0.142422	1.02525	1.52588
marcksb	0.85242	3.97944e-57	6.88586e-55	16.4326	ENSDARG00000008803	Gene Expression	FALSE	8722	1.86285	5.44206	8620	FALSE	1.78957	1.17988	-0.0790649
hoxb7a	2.79426	3.40198e-56	5.58477e-54	16.388	ENSDARG00000056030	Gene Expression	FALSE	1584	0.298593	0.347961	1578	TRUE	0.224988	0.740539	0.933243
msna	0.832012	6.31913e-57	1.08367e-54	16.3715	ENSDARG00000058128	Gene Expression	FALSE	9439	2.09942	7.16143	9305	FALSE	2.02134	1.84429	0.373896
aldh1a2	1.92105	8.05157e-57	1.35655e-54	16.3349	ENSDARG00000053493	Gene Expression	FALSE	2530	0.800879	1.2275	2501	TRUE	0.723494	2.09355	1.93496
si:ch211-288g17.3	0.754114	1.45175e-56	2.40377e-54	16.3249	ENSDARG00000070959	Gene Expression	FALSE	9307	2.0582	6.83186	9198	FALSE	1.91049	0.988021	-0.26902
lypd6	1.9293	3.87849e-56	6.31306e-54	16.2938	ENSDARG00000004307	Gene Expression	FALSE	2633	0.423243	0.526905	2618	TRUE	0.389749	0.976303	0.674342
si:ch211-197h24.8	2.71093	2.92725e-53	4.46219e-51	15.9188	ENSDARG00000094881	Gene Expression	FALSE	1703	0.273966	0.31517	1696	TRUE	0.206636	0.633423	0.710274
cnn2	0.953016	5.99945e-53	8.93268e-51	15.7252	ENSDARG00000035858	Gene Expression	FALSE	8470	1.87164	5.49898	8396	FALSE	1.74343	1.66643	0.402651
tuba8l2	1.27294	1.31739e-51	1.8743e-49	15.4698	ENSDARG00000031164	Gene Expression	FALSE	5665	1.25072	2.49285	5605	TRUE	1.12932	1.53311	0.576565
sox6	1.65206	1.49689e-50	2.03907e-48	15.3551	ENSDARG00000015536	Gene Expression	FALSE	2988	0.41608	0.516007	2959	FALSE	0.375698	0.773951	0.375195
selenon	1.10306	2.14765e-50	2.90493e-48	15.2786	ENSDARG00000033616	Gene Expression	FALSE	6119	0.870192	1.38737	6076	FALSE	0.806738	0.722312	0.0475216
meis1b	0.991353	2.18725e-50	2.9378e-48	15.2709	ENSDARG00000012078	Gene Expression	FALSE	6923	1.1241	2.07745	6865	FALSE	0.998907	0.669852	-0.111119
cfl1	0.694224	4.75251e-49	6.12628e-47	15.2188	ENSDARG00000021124	Gene Expression	FALSE	9875	3.03214	19.7417	9717	FALSE	2.83444	1.84541	-0.115757
ms4a17a.9	1.87047	2.49078e-49	3.27674e-47	15.1764	ENSDARG00000094854	Gene Expression	FALSE	2230	0.350017	0.419091	2205	TRUE	0.323174	0.975356	0.672942
tuba8l4	0.689159	2.04823e-48	2.60532e-46	15.0064	ENSDARG00000006260	Gene Expression	FALSE	9585	2.64623	13.1007	9455	FALSE	2.39932	1.41797	-0.179138
hoxc1a	1.59333	2.25134e-48	2.84483e-46	14.9762	ENSDARG00000070337	Gene Expression	FALSE	2838	0.431114	0.538971	2825	FALSE	0.379396	0.697443	0.262089
dut	0.917198	2.28637e-48	2.87022e-46	14.9544	ENSDARG00000106529	Gene Expression	FALSE	7851	1.77058	4.87428	7760	FALSE	1.60914	1.22277	0.123459
lbr	0.977553	3.83122e-48	4.77833e-46	14.8988	ENSDARG00000014013	Gene Expression	FALSE	7096	1.2401	2.45597	7004	FALSE	1.07614	0.798677	0.0871249
gas1a	1.33627	5.02168e-48	6.22267e-46	14.8972	ENSDARG00000077298	Gene Expression	FALSE	4354	0.617369	0.854043	4326	FALSE	0.556669	0.736188	0.0666212
rrbp1b	1.2438	1.1402e-47	1.37735e-45	14.8324	ENSDARG00000041703	Gene Expression	FALSE	4696	0.642351	0.900944	4661	FALSE	0.590225	0.64108	-0.0642904
arl4cb	1.51402	1.87049e-47	2.2454e-45	14.821	ENSDARG00000032708	Gene Expression	FALSE	3519	0.548503	0.730661	3494	FALSE	0.458498	0.700471	0.266566
igf2bp1	0.644201	3.28854e-47	3.92316e-45	14.7461	ENSDARG00000061478	Gene Expression	FALSE	9586	1.83116	5.24112	9467	FALSE	1.70346	0.6864	-0.567645
mark3a	1.74046	1.23233e-46	1.43451e-44	14.7285	ENSDARG00000019345	Gene Expression	FALSE	3611	0.65643	0.927897	3588	TRUE	0.548735	1.58037	1.2286
glipr2l	2.23263	5.41784e-46	6.12121e-44	14.6397	ENSDARG00000016837	Gene Expression	FALSE	1631	0.239569	0.270702	1619	TRUE	0.22832	1.10307	1.68787
ssr3	0.602051	2.71127e-46	3.09973e-44	14.5901	ENSDARG00000014165	Gene Expression	FALSE	9894	2.1615	7.68415	9776	FALSE	1.9829	1.02026	-0.41045
CR847566.1	1.46131	5.52527e-46	6.20608e-44	14.5676	ENSDARG00000093232	Gene Expression	FALSE	3253	0.384654	0.469106	3217	FALSE	0.379969	0.598849	0.116334
ccdc80l2	1.99386	3.47284e-45	3.83349e-43	14.4796	ENSDARG00000044695	Gene Expression	FALSE	1464	0.168983	0.1841	1450	FALSE	0.16626	0.513323	0.46028
cep131	1.76655	2.87893e-45	3.21486e-43	14.4773	ENSDARG00000088984	Gene Expression	FALSE	2571	0.342722	0.408777	2549	FALSE	0.302932	0.668312	0.219024
hmgn7	0.569372	4.48008e-44	4.70407e-42	14.2665	ENSDARG00000062326	Gene Expression	FALSE	9852	2.41166	10.1525	9725	FALSE	2.24183	1.00097	-0.564795
AL954327.1	3.68965	5.95667e-43	6.02157e-41	14.1987	ENSDARG00000091368	Gene Expression	FALSE	594	0.0987806	0.103824	591	TRUE	0.0875689	0.841242	1.14286
tmem176	1.58643	1.45373e-43	1.4852e-41	14.149	ENSDARG00000078659	Gene Expression	FALSE	2719	0.315699	0.371217	2701	FALSE	0.304126	0.458339	-0.0913896
tcf15	2.9229	6.89882e-43	6.93747e-41	14.1463	ENSDARG00000067544	Gene Expression	FALSE	1098	0.172511	0.188285	1087	TRUE	0.139588	0.670625	0.787713
ENSDARG00000040725	1.48714	2.90911e-43	2.95637e-41	14.1015	ENSDARG00000040725	Gene Expression	FALSE	3495	0.495925	0.642016	3475	FALSE	0.429461	0.69874	0.264008
h2az2b	0.488531	9.72575e-43	9.62899e-41	14.0593	ENSDARG00000116491	Gene Expression	FALSE	10159	3.14576	22.2372	10012	FALSE	2.97404	1.41285	-0.392651
myh10	1.00649	2.11234e-42	2.05948e-40	13.909	ENSDARG00000000103	Gene Expression	FALSE	6165	0.889807	1.43466	6085	FALSE	0.853474	0.903407	0.248289
gata5	1.38161	2.39835e-42	2.32652e-40	13.9	ENSDARG00000017821	Gene Expression	FALSE	3684	0.667373	0.94911	3649	TRUE	0.675846	1.44905	1.04785
foxp4	1.10773	8.72702e-42	8.38011e-40	13.8059	ENSDARG00000076120	Gene Expression	FALSE	5432	0.920892	1.51153	5376	FALSE	0.809889	0.955267	0.368173
hoxb6b	2.0638	3.64378e-41	3.41395e-39	13.7585	ENSDARG00000026513	Gene Expression	FALSE	1740	0.32446	0.383283	1731	TRUE	0.261934	0.969559	1.40996
fbln2	1.44255	3.15702e-41	2.9724e-39	13.7235	ENSDARG00000015156	Gene Expression	FALSE	2968	0.401663	0.494308	2936	FALSE	0.401546	0.845285	0.480651
ctbp2a	1.28231	5.48223e-41	5.11151e-39	13.6789	ENSDARG00000044062	Gene Expression	FALSE	4084	0.524491	0.689598	4064	FALSE	0.449344	0.422451	-0.144444
serpinf1	2.88872	2.64005e-40	2.38063e-38	13.6752	ENSDARG00000069048	Gene Expression	FALSE	701	0.0796459	0.0829036	691	TRUE	0.0834529	0.67197	0.790514
phactr4b	1.67788	1.18987e-40	1.09349e-38	13.6497	ENSDARG00000032221	Gene Expression	FALSE	2150	0.236425	0.266712	2136	FALSE	0.222454	0.379582	0.181888
col6a4a	2.97375	4.65072e-40	4.13548e-38	13.6298	ENSDARG00000079752	Gene Expression	FALSE	808	0.102476	0.107911	798	TRUE	0.10296	0.758261	0.970132
si:ch211-161c3.6	1.54418	3.86278e-40	3.45081e-38	13.5327	ENSDARG00000078781	Gene Expression	FALSE	2538	0.324741	0.383672	2524	FALSE	0.30438	0.580513	0.0892272
fabp3	0.818292	3.48405e-40	3.12702e-38	13.5313	ENSDARG00000023290	Gene Expression	FALSE	8169	1.96487	6.13399	8072	FALSE	1.79774	1.70281	0.438667
pttg1ipb	1.47227	1.07089e-39	9.39207e-38	13.4612	ENSDARG00000040039	Gene Expression	FALSE	3897	0.771984	1.16406	3863	TRUE	0.666734	1.4505	1.04984
si:ch1073-459j12.1	3.3111	1.15448e-38	9.68299e-37	13.3654	ENSDARG00000006901	Gene Expression	FALSE	729	0.10878	0.114917	724	TRUE	0.102538	0.836916	1.13386
kitlga	2.02131	6.14393e-39	5.26814e-37	13.3529	ENSDARG00000070917	Gene Expression	FALSE	1473	0.1831	0.200934	1460	TRUE	0.177239	0.678474	0.804052
kirrel3l	1.91629	7.65707e-39	6.5075e-37	13.3217	ENSDARG00000104665	Gene Expression	FALSE	2169	0.329302	0.389997	2150	FALSE	0.280825	0.733585	0.31552
junba	0.900551	9.16359e-39	7.75353e-37	13.2505	ENSDARG00000074378	Gene Expression	FALSE	9045	2.51661	11.3865	8924	TRUE	2.3806	2.3202	0.655274
hoxa9a	3.16163	7.35523e-38	6.01157e-36	13.2083	ENSDARG00000105013	Gene Expression	FALSE	1078	0.179528	0.196653	1074	TRUE	0.135251	0.593183	0.626514
tiparp	1.3174	7.45766e-38	6.06946e-36	13.1056	ENSDARG00000061841	Gene Expression	FALSE	3899	0.582931	0.791282	3868	FALSE	0.4977	0.627663	0.158931
nos1apa	1.92376	1.58274e-37	1.26665e-35	13.0868	ENSDARG00000078725	Gene Expression	FALSE	2371	0.421074	0.523596	2350	TRUE	0.338284	0.968545	0.662873
rps2	0.239828	1.39597e-37	1.12657e-35	13.0461	ENSDARG00000077291	Gene Expression	FALSE	10274	3.87694	47.2761	10110	FALSE	3.69708	1.19184	-0.283805
ahnak	0.932683	1.42898e-37	1.14838e-35	13.0303	ENSDARG00000061764	Gene Expression	FALSE	7042	1.36748	2.92546	6965	TRUE	1.30743	1.65784	0.714126
cntfr	1.44954	1.83414e-37	1.45571e-35	13.0253	ENSDARG00000028661	Gene Expression	FALSE	3247	0.512848	0.67004	3219	FALSE	0.44423	0.825154	0.450891
pleca	0.942799	1.84236e-37	1.45622e-35	13.018	ENSDARG00000062590	Gene Expression	FALSE	7216	1.60186	3.96225	7126	TRUE	1.54294	2.17993	1.14087
ctsk	1.24286	1.94168e-37	1.5222e-35	13.0114	ENSDARG00000040251	Gene Expression	FALSE	3271	0.538899	0.714119	3218	TRUE	0.501434	1.18116	0.977187
rac1a	0.835674	4.32228e-37	3.3475e-35	12.9376	ENSDARG00000074849	Gene Expression	FALSE	7150	1.0822	1.95115	7103	FALSE	0.954887	0.467965	-0.421794
notum1b	1.72159	8.53759e-37	6.5856e-35	12.9173	ENSDARG00000117145	Gene Expression	FALSE	2032	0.520567	0.682981	2002	TRUE	0.49125	1.69962	1.74366
tpm4a	0.722463	1.44535e-36	1.10601e-34	12.9125	ENSDARG00000023963	Gene Expression	FALSE	9746	2.86605	16.5675	9622	TRUE	2.83043	3.46108	0.918481
hnrnpa0b	0.534053	1.43465e-36	1.10221e-34	12.9047	ENSDARG00000036162	Gene Expression	FALSE	9962	2.74847	14.6187	9817	FALSE	2.59956	1.42801	-0.216237
slit3	1.16642	1.52684e-36	1.16373e-34	12.8424	ENSDARG00000034268	Gene Expression	FALSE	4178	0.597599	0.817748	4130	FALSE	0.563714	0.843889	0.214866
pim1	1.04588	2.53175e-36	1.8995e-34	12.7985	ENSDARG00000100020	Gene Expression	FALSE	6365	1.21821	2.38114	6311	TRUE	1.07572	1.43828	1.07138
syncrip	0.509194	4.39831e-36	3.27435e-34	12.7681	ENSDARG00000040184	Gene Expression	FALSE	9772	2.12922	7.40829	9646	FALSE	1.96805	0.68024	-0.734101
col6a2	1.97788	1.34611e-35	9.94411e-34	12.7225	ENSDARG00000061436	Gene Expression	FALSE	1261	0.171364	0.186922	1235	TRUE	0.172539	0.852733	1.16678
khdrbs1a	0.473361	2.0382e-35	1.49991e-33	12.7119	ENSDARG00000052856	Gene Expression	FALSE	10141	3.17115	22.8349	9983	FALSE	3.00331	1.60572	-0.269194
cav1	1.25351	7.87576e-36	5.84053e-34	12.6993	ENSDARG00000103747	Gene Expression	FALSE	3812	0.71051	1.03503	3786	TRUE	0.658766	1.32935	0.883077
si:dkey-117n7.2	2.8544	1.37047e-34	9.82185e-33	12.5596	ENSDARG00000093135	Gene Expression	FALSE	861	0.100982	0.106257	856	FALSE	0.0891206	0.431382	0.289713
cd248a	1.77523	1.18899e-34	8.65033e-33	12.4975	ENSDARG00000103713	Gene Expression	FALSE	1510	0.22063	0.246862	1489	TRUE	0.238145	1.14544	1.77607
nkx3-1	2.33986	1.96654e-34	1.40414e-32	12.4832	ENSDARG00000078280	Gene Expression	FALSE	995	0.344102	0.410723	988	TRUE	0.362931	2.4032	2.78379
tpm4b	0.997463	1.29206e-34	9.36472e-33	12.4657	ENSDARG00000019128	Gene Expression	FALSE	5384	0.759451	1.1371	5354	FALSE	0.699305	0.676198	-0.0159518
rpl24	0.255466	2.78454e-34	1.97353e-32	12.4193	ENSDARG00000099104	Gene Expression	FALSE	10266	3.6373	36.9892	10105	FALSE	3.4471	1.05726	-0.361573
nucks1a	0.570564	5.77029e-34	4.04489e-32	12.3372	ENSDARG00000078473	Gene Expression	FALSE	9563	2.00281	6.40985	9442	FALSE	1.83138	0.837202	-0.418341
si:ch73-1a9.3	0.458961	1.02216e-33	7.11325e-32	12.3088	ENSDARG00000103919	Gene Expression	FALSE	10176	3.10765	21.3685	10029	FALSE	2.95905	1.71021	-0.202307
hoxb5b	1.54592	1.68246e-33	1.16241e-31	12.2665	ENSDARG00000054030	Gene Expression	FALSE	2562	0.693682	1.00107	2544	TRUE	0.569063	1.63655	1.30593
si:dkey-73n10.1	1.8221	2.36685e-33	1.62939e-31	12.2661	ENSDARG00000069168	Gene Expression	FALSE	2003	0.246361	0.279362	1985	FALSE	0.203374	0.382082	0.187092
rpsa	0.238605	5.08937e-33	3.49112e-31	12.162	ENSDARG00000019181	Gene Expression	FALSE	10271	3.61189	36.0361	10107	FALSE	3.40483	0.975591	-0.442953
hoxb1b	1.46863	7.99195e-33	5.44331e-31	12.1286	ENSDARG00000054033	Gene Expression	FALSE	2574	0.394606	0.483799	2557	FALSE	0.326343	0.711522	0.282903
ppfibp1a	1.03789	8.2129e-33	5.57404e-31	12.1097	ENSDARG00000045749	Gene Expression	FALSE	4742	0.61978	0.858519	4699	FALSE	0.582888	0.611412	-0.105127
gpt2l	1.0188	9.91773e-33	6.70739e-31	12.098	ENSDARG00000019541	Gene Expression	FALSE	4826	0.616003	0.851513	4796	FALSE	0.537883	0.366328	-0.227413
hoxc8a	2.63136	2.63601e-32	1.7339e-30	12.0896	ENSDARG00000070346	Gene Expression	FALSE	956	0.133945	0.14333	954	TRUE	0.109977	0.561746	0.561075
sorbs1	1.57509	1.52157e-32	1.01828e-30	12.0732	ENSDARG00000103435	Gene Expression	FALSE	2318	0.309078	0.362168	2281	FALSE	0.284451	0.764058	0.36057
si:dkey-7j14.6	0.795567	1.21997e-32	8.19301e-31	12.0726	ENSDARG00000090552	Gene Expression	FALSE	6965	0.889167	1.4331	6889	FALSE	0.847497	0.49624	-0.378283
znf385b	3.56382	4.82453e-32	3.13056e-30	12.0663	ENSDARG00000006065	Gene Expression	FALSE	517	0.0655293	0.067724	514	TRUE	0.0638059	0.631324	0.705906
rpl21	0.282479	2.15643e-32	1.42822e-30	12.0421	ENSDARG00000010516	Gene Expression	FALSE	10251	3.56897	34.48	10092	FALSE	3.32163	1.27004	-0.149559
rbms2b	0.892343	4.20197e-32	2.73584e-30	11.9652	ENSDARG00000056150	Gene Expression	FALSE	5920	0.860568	1.3645	5876	FALSE	0.771439	0.625521	-0.0857063
rps8a	0.210291	6.45343e-32	4.14552e-30	11.9551	ENSDARG00000055996	Gene Expression	FALSE	10271	3.86486	46.6965	10109	FALSE	3.72422	1.28882	-0.180008
fosab	0.75612	1.02529e-31	6.49924e-30	11.8843	ENSDARG00000031683	Gene Expression	FALSE	9252	2.78751	15.2405	9132	TRUE	2.55101	2.38635	0.727906
gask1a	2.05255	3.15198e-31	1.97199e-29	11.8366	ENSDARG00000076862	Gene Expression	FALSE	895	0.10274	0.108203	889	TRUE	0.10701	0.549226	0.535014
ssuh2.2	2.55993	8.65422e-31	5.26018e-29	11.7735	ENSDARG00000054418	Gene Expression	FALSE	1244	0.178715	0.19568	1243	FALSE	0.128427	0.40647	0.237857
wif1	1.67552	6.91948e-31	4.24609e-29	11.7489	ENSDARG00000005541	Gene Expression	FALSE	1579	0.231959	0.261068	1566	TRUE	0.235931	0.997311	1.46773
cirbpa	0.480643	7.64768e-31	4.66314e-29	11.746	ENSDARG00000103672	Gene Expression	FALSE	9923	2.83249	15.9876	9778	FALSE	2.57339	1.34644	-0.296601
eva1a	1.44565	6.71008e-31	4.13079e-29	11.7407	ENSDARG00000061405	Gene Expression	FALSE	2386	0.337598	0.401576	2369	FALSE	0.298657	0.654775	0.199011
sept2	0.578692	1.55689e-30	9.34474e-29	11.6416	ENSDARG00000027590	Gene Expression	FALSE	9243	1.603	3.96789	9156	FALSE	1.51635	0.708636	-0.423041
rpl36a	0.279627	3.8339e-30	2.26577e-28	11.5776	ENSDARG00000058105	Gene Expression	FALSE	10250	3.70281	39.561	10092	FALSE	3.41301	1.86985	0.448095
cbx5	0.559612	6.17728e-30	3.63948e-28	11.5175	ENSDARG00000061187	Gene Expression	FALSE	9161	1.78054	4.93305	9071	FALSE	1.60821	0.629818	-0.50682
BX001014.2	2.78306	1.4409e-29	8.36112e-28	11.5129	ENSDARG00000096750	Gene Expression	FALSE	1162	0.230801	0.259609	1156	TRUE	0.159104	0.7321	0.915678
si:dkey-151g10.6	0.193328	1.10931e-29	6.49591e-28	11.4796	ENSDARG00000092807	Gene Expression	FALSE	10275	4.93367	137.889	10110	FALSE	4.69337	2.26924	-0.707107
nrxn1a	2.19503	1.6097e-29	9.31251e-28	11.4782	ENSDARG00000061647	Gene Expression	FALSE	1024	0.165526	0.180014	1010	TRUE	0.154227	0.917188	1.30095
hoxb8b	3.02313	3.92416e-29	2.22992e-27	11.4376	ENSDARG00000054025	Gene Expression	FALSE	884	0.132582	0.141773	881	FALSE	0.0947345	0.397406	0.218991
bloc1s3	2.3614	3.19364e-29	1.82018e-27	11.4335	ENSDARG00000068828	Gene Expression	FALSE	1075	0.13173	0.1408	1072	FALSE	0.112005	0.489305	0.410284
ms4a17a.8	1.55548	2.79532e-29	1.59791e-27	11.4138	ENSDARG00000043802	Gene Expression	FALSE	2092	0.27167	0.312153	2077	TRUE	0.250471	0.726488	0.903996
rps10	0.172953	2.62916e-29	1.50741e-27	11.3904	ENSDARG00000034897	Gene Expression	FALSE	10275	3.91155	48.9766	10111	FALSE	3.76179	0.97362	-0.517346
zgc:158689	2.15379	1.1035e-28	6.12567e-27	11.3091	ENSDARG00000017785	Gene Expression	FALSE	1052	0.117815	0.125036	1045	FALSE	0.109162	0.411889	0.249137
hnrnpa1b	0.603912	6.99875e-29	3.95367e-27	11.2994	ENSDARG00000036675	Gene Expression	FALSE	8745	1.63372	4.1229	8648	FALSE	1.49691	0.817189	-0.307655
pfn2l	0.549382	8.62975e-29	4.81836e-27	11.2896	ENSDARG00000012682	Gene Expression	FALSE	9191	1.88074	5.55833	9087	FALSE	1.7555	0.816801	-0.43854
ivns1abpb	0.919499	8.03767e-29	4.50086e-27	11.2879	ENSDARG00000013946	Gene Expression	FALSE	5176	0.696547	1.00681	5137	FALSE	0.599939	0.421603	-0.366391
sema7a	2.55268	2.57591e-28	1.38976e-26	11.2391	ENSDARG00000078707	Gene Expression	FALSE	1025	0.162222	0.176121	1017	TRUE	0.134016	0.721803	0.894243
efemp2b	2.4412	2.55874e-28	1.38439e-26	11.2349	ENSDARG00000020811	Gene Expression	FALSE	1101	0.2022	0.224093	1092	TRUE	0.163578	1.16794	1.82292
si:dkey-30c15.10	1.20929	1.75267e-28	9.61818e-27	11.2255	ENSDARG00000088130	Gene Expression	FALSE	3161	0.44024	0.55308	3124	FALSE	0.381961	0.671934	0.224379
myl6	0.755533	1.65654e-28	9.11664e-27	11.219	ENSDARG00000008494	Gene Expression	FALSE	7454	1.41078	3.09915	7407	TRUE	1.34132	1.47562	0.513163
ran	0.392443	3.07851e-28	1.65165e-26	11.2066	ENSDARG00000057026	Gene Expression	FALSE	10107	3.02419	19.5774	9959	FALSE	2.81687	1.30737	-0.460176
msx3	1.07231	2.06732e-28	1.12484e-26	11.1947	ENSDARG00000015674	Gene Expression	FALSE	4429	0.998396	1.71392	4389	TRUE	0.953435	1.7168	1.49999
snai2	1.23412	2.46106e-28	1.3353e-26	11.1908	ENSDARG00000040046	Gene Expression	FALSE	2936	0.444179	0.55921	2908	FALSE	0.400758	0.816506	0.438106
fstl1b	0.674693	2.60982e-28	1.40411e-26	11.1725	ENSDARG00000039576	Gene Expression	FALSE	7926	1.17649	2.24297	7819	FALSE	1.14	0.789628	-0.243416
vstm4a	2.08094	7.97539e-28	4.23158e-26	11.1192	ENSDARG00000010154	Gene Expression	FALSE	1138	0.20355	0.225747	1125	TRUE	0.173008	1.24098	1.97494
mllt10	1.15652	1.09961e-27	5.80228e-26	11.0509	ENSDARG00000045401	Gene Expression	FALSE	3579	0.434774	0.544614	3557	FALSE	0.370989	0.353615	-0.246208
si:ch73-22o12.1	1.41747	3.21293e-27	1.65002e-25	10.9545	ENSDARG00000062831	Gene Expression	FALSE	2394	0.284856	0.329571	2379	FALSE	0.254337	0.412781	0.250995
rpl8	0.161389	6.47637e-27	3.29951e-25	10.8794	ENSDARG00000014867	Gene Expression	FALSE	10276	4.08138	58.2269	10112	FALSE	3.92225	1.12252	-0.580881
glt8d2	3.36314	1.41381e-26	7.07163e-25	10.8765	ENSDARG00000057942	Gene Expression	FALSE	372	0.0406157	0.0414518	371	FALSE	0.042396	0.480415	0.391779
bnc2	1.18887	6.7617e-27	3.43577e-25	10.8734	ENSDARG00000069989	Gene Expression	FALSE	3075	0.430291	0.537706	3055	FALSE	0.396351	0.739307	0.323979
eef2b	0.292993	1.32929e-26	6.66623e-25	10.8434	ENSDARG00000100371	Gene Expression	FALSE	10242	3.52181	32.8455	10079	FALSE	3.35785	1.57506	0.154372
sgk1	1.05931	1.00393e-26	5.07432e-25	10.8319	ENSDARG00000025522	Gene Expression	FALSE	4318	0.689247	0.992216	4279	FALSE	0.598786	0.946861	0.356602
rplp2l	0.192168	1.10763e-26	5.58378e-25	10.829	ENSDARG00000011201	Gene Expression	FALSE	10272	3.87732	47.2945	10110	FALSE	3.67618	1.15759	-0.320461
hmga2	1.46432	1.30904e-26	6.58185e-25	10.8241	ENSDARG00000069912	Gene Expression	FALSE	2249	0.282071	0.325873	2233	FALSE	0.232779	0.383587	0.190225
gulp1a	1.79601	3.0832e-26	1.53021e-24	10.7635	ENSDARG00000001733	Gene Expression	FALSE	1114	0.129766	0.138562	1108	TRUE	0.126246	0.558354	0.554013
cyp27c1	2.00332	3.18615e-26	1.57723e-24	10.7596	ENSDARG00000092660	Gene Expression	FALSE	934	0.152996	0.165321	930	TRUE	0.137003	0.92028	1.30739
pkp3b	1.00977	3.25111e-26	1.60525e-24	10.7175	ENSDARG00000079438	Gene Expression	FALSE	3855	0.480759	0.617301	3826	FALSE	0.472453	0.645719	0.185624
pcna	0.77558	3.53631e-26	1.74159e-24	10.7153	ENSDARG00000054155	Gene Expression	FALSE	8611	2.73998	14.4866	8489	TRUE	2.57676	2.45782	0.798312
nr2f5	0.916094	4.23804e-26	2.07653e-24	10.6928	ENSDARG00000033172	Gene Expression	FALSE	4742	0.736096	1.08777	4696	FALSE	0.647674	0.725251	0.0515674
itga5	1.01274	4.60665e-26	2.2514e-24	10.6854	ENSDARG00000006353	Gene Expression	FALSE	3860	0.535032	0.707502	3813	TRUE	0.522649	0.884898	0.539213
cirbpb	0.355897	7.0352e-26	3.3866e-24	10.6801	ENSDARG00000013351	Gene Expression	FALSE	10193	3.34452	27.3471	10034	FALSE	3.12687	1.50859	-0.296062
jpt1b	0.637088	4.96227e-26	2.41905e-24	10.6727	ENSDARG00000099312	Gene Expression	FALSE	7957	1.22672	2.41004	7899	FALSE	1.13572	0.671976	-0.373173
sdc4	0.522498	6.05679e-26	2.9377e-24	10.6588	ENSDARG00000059906	Gene Expression	FALSE	9647	2.12688	7.38863	9515	FALSE	2.04302	1.47491	0.022305
nlgn4xa	2.88515	2.67908e-25	1.26742e-23	10.5762	ENSDARG00000079455	Gene Expression	FALSE	785	0.117469	0.124647	781	TRUE	0.0969468	0.801584	1.06031
si:ch211-267e7.3	1.39795	2.20308e-25	1.04999e-23	10.5469	ENSDARG00000075487	Gene Expression	FALSE	2003	0.227629	0.255619	1981	FALSE	0.211392	0.450333	0.329162
rpl13a	0.240096	2.09654e-25	1.0017e-23	10.5418	ENSDARG00000044093	Gene Expression	FALSE	10251	3.4425	30.265	10095	FALSE	3.22553	0.923271	-0.668207
rpl15	0.264018	2.04819e-25	9.81038e-24	10.5398	ENSDARG00000009285	Gene Expression	FALSE	10222	2.90013	17.1765	10073	FALSE	2.74462	0.674866	-0.865059
lpar1	1.72117	3.17779e-25	1.49232e-23	10.5217	ENSDARG00000099840	Gene Expression	FALSE	1509	0.171773	0.187409	1498	FALSE	0.153702	0.4065	0.237919
tubb4b	0.484132	2.44022e-25	1.16013e-23	10.5191	ENSDARG00000002344	Gene Expression	FALSE	9852	2.71579	14.1165	9707	FALSE	2.42729	1.63523	0.0217871
rps9	0.179495	2.82751e-25	1.33435e-23	10.5118	ENSDARG00000011405	Gene Expression	FALSE	10271	3.84449	45.7347	10108	FALSE	3.65267	0.995271	-0.494176
aldh9a1a.1	0.645094	3.51568e-25	1.64296e-23	10.4809	ENSDARG00000069100	Gene Expression	FALSE	7855	1.23494	2.43816	7794	FALSE	1.23467	1.12767	0.129405
si:dkey-117n7.5	2.44727	7.45374e-25	3.42498e-23	10.4571	ENSDARG00000089640	Gene Expression	FALSE	853	0.0983397	0.103338	850	FALSE	0.0814699	0.352218	0.124928
rpl32	0.199923	6.23283e-25	2.87774e-23	10.4291	ENSDARG00000054818	Gene Expression	FALSE	10259	3.49287	31.8801	10105	FALSE	3.30486	0.796618	-0.621284
fkbp7	0.768801	6.95784e-25	3.20478e-23	10.4137	ENSDARG00000010962	Gene Expression	FALSE	6194	0.972499	1.64455	6145	FALSE	0.868314	0.745623	0.00548272
eef1a1l1	0.177464	9.38708e-25	4.27246e-23	10.4053	ENSDARG00000020850	Gene Expression	FALSE	10276	5.0371	153.023	10112	FALSE	4.87616	2.47779	0.707107
tubb5	0.875875	8.78653e-25	4.01817e-23	10.3936	ENSDARG00000037997	Gene Expression	FALSE	5352	0.882346	1.41656	5286	TRUE	0.812383	1.18326	0.68199
hoxb10a	2.67155	1.80366e-24	8.01917e-23	10.3735	ENSDARG00000011579	Gene Expression	FALSE	762	0.123594	0.131556	759	TRUE	0.0952848	0.572654	0.58378
anp32e	0.752604	1.234e-24	5.55068e-23	10.3578	ENSDARG00000054804	Gene Expression	FALSE	6195	0.831762	1.29736	6143	FALSE	0.728172	0.344475	-0.472554
zgc:64022	1.78701	2.01196e-24	8.9041e-23	10.3291	ENSDARG00000070705	Gene Expression	FALSE	1313	0.233116	0.262528	1301	TRUE	0.213619	1.25387	2.00177
rgmd	1.13799	1.8792e-24	8.33574e-23	10.3273	ENSDARG00000034013	Gene Expression	FALSE	2764	0.340163	0.405177	2740	FALSE	0.315596	0.660025	0.206773
rpl7a	0.162098	2.33231e-24	1.02745e-22	10.2967	ENSDARG00000019230	Gene Expression	FALSE	10277	3.89835	48.321	10112	FALSE	3.72641	0.941965	-0.551225
cx43.4	0.604356	2.34884e-24	1.03236e-22	10.2938	ENSDARG00000007099	Gene Expression	FALSE	8107	1.53051	3.62051	8002	FALSE	1.41395	0.945414	-0.171359
serinc2	0.827246	5.51435e-24	2.38009e-22	10.2081	ENSDARG00000056532	Gene Expression	FALSE	5335	0.716992	1.04826	5281	FALSE	0.622396	0.456161	-0.318823
rps4x	0.211969	6.07026e-24	2.61416e-22	10.2016	ENSDARG00000014690	Gene Expression	FALSE	10262	3.36774	28.0128	10103	FALSE	3.16227	0.754473	-0.775528
pbx4	0.57346	1.1671e-23	4.99255e-22	10.1298	ENSDARG00000052150	Gene Expression	FALSE	8363	1.35328	2.8701	8290	FALSE	1.2359	0.545613	-0.512537
fkbp1b	1.21694	1.33388e-23	5.68068e-22	10.1222	ENSDARG00000052625	Gene Expression	FALSE	2477	0.30972	0.363044	2468	FALSE	0.298248	0.664638	0.213593
hoxa4a	0.930507	1.2883e-23	5.49874e-22	10.1204	ENSDARG00000103862	Gene Expression	FALSE	3988	0.680762	0.975382	3957	FALSE	0.593132	0.840847	0.210679

## Sheet: supplementary table 2_Cluster 3
	logfc	pval	qval	score	gene_ids	feature_types	is_mito	n_cells_by_counts	log1p_mean_counts	mean_counts	n_cells	highly_variable	means	dispersions	dispersions_norm
krt18a.1	3.16705	1.59447e-264	3.0625e-260	38.8559	ENSDARG00000018404	Gene Expression	FALSE	7257	2.83533	16.0361	7171	TRUE	2.7874	4.33011	1.47477
cd81a	1.48857	3.59962e-176	3.45689e-172	30.8915	ENSDARG00000036080	Gene Expression	FALSE	9233	2.13483	7.45558	9103	FALSE	2.04406	1.61155	0.152365
mmel1	4.23979	4.69871e-160	2.2562e-156	30.135	ENSDARG00000105389	Gene Expression	FALSE	1710	0.435341	0.54549	1688	TRUE	0.453016	1.78785	1.87409
gata6	2.64645	9.27041e-161	5.93522e-157	29.1909	ENSDARG00000103589	Gene Expression	FALSE	2984	0.540204	0.716357	2953	TRUE	0.577468	1.34267	0.901421
tmem88b	1.82706	1.64278e-156	6.31056e-153	28.4873	ENSDARG00000069388	Gene Expression	FALSE	7394	1.93419	5.91846	7312	TRUE	1.81809	1.87194	0.606117
marcksl1a	1.35666	7.07489e-131	2.26479e-127	25.7916	ENSDARG00000039034	Gene Expression	FALSE	9530	2.79778	15.4082	9409	TRUE	2.66596	2.78304	1.11872
akap12b	1.66028	3.40331e-127	9.33819e-124	25.2844	ENSDARG00000055678	Gene Expression	FALSE	7786	1.88617	5.59405	7701	TRUE	1.79465	2.17617	0.907331
bmp4	2.09903	7.1741e-125	1.53103e-121	25.2128	ENSDARG00000019995	Gene Expression	FALSE	4898	1.09325	1.98394	4858	TRUE	1.03628	1.96052	1.87504
tmem88a	2.39666	2.96354e-125	7.11509e-122	25.1519	ENSDARG00000056920	Gene Expression	FALSE	4028	1.23386	2.43447	3998	TRUE	1.16602	2.51014	1.65412
nkx2.7	2.92504	3.54667e-118	6.81209e-115	24.647	ENSDARG00000021232	Gene Expression	FALSE	2247	0.884357	1.42143	2224	TRUE	0.902868	2.34992	2.47427
tbx1	2.65076	6.87957e-113	1.20124e-109	23.8721	ENSDARG00000031891	Gene Expression	FALSE	2018	0.549178	0.731828	2004	TRUE	0.549541	1.6892	1.3784
efnb2a	2.11168	3.04215e-109	4.86921e-106	23.46	ENSDARG00000020164	Gene Expression	FALSE	3787	0.730159	1.07541	3746	TRUE	0.682453	1.42227	1.01098
cd151	2.9244	1.10518e-104	1.51623e-101	23.1355	ENSDARG00000038288	Gene Expression	FALSE	2408	0.54456	0.723849	2384	TRUE	0.488954	1.49615	1.44285
jun	1.23715	3.21501e-106	4.75005e-103	23.0004	ENSDARG00000043531	Gene Expression	FALSE	9442	2.71004	14.0299	9323	TRUE	2.60905	2.28804	0.631048
nkx2.5	2.87293	1.87041e-104	2.395e-101	22.9358	ENSDARG00000018004	Gene Expression	FALSE	1858	0.720738	1.05595	1834	TRUE	0.713282	2.10508	1.95083
bcam	1.64908	3.49971e-104	4.20118e-101	22.631	ENSDARG00000090190	Gene Expression	FALSE	5441	1.36212	2.90445	5386	TRUE	1.3536	1.8633	0.94073
tpm4a	1.13423	5.91495e-92	6.68285e-89	21.2929	ENSDARG00000023963	Gene Expression	FALSE	9746	2.86605	16.5675	9622	TRUE	2.83043	3.46108	0.918481
gata5	2.06634	1.66998e-90	1.78196e-87	21.0737	ENSDARG00000017821	Gene Expression	FALSE	3684	0.667373	0.94911	3649	TRUE	0.675846	1.44905	1.04785
jdp2b	1.59319	4.14703e-89	3.9826e-86	20.7537	ENSDARG00000020133	Gene Expression	FALSE	8046	2.39261	9.94201	7968	TRUE	2.29253	2.81566	1.1135
msna	1.02214	8.97096e-89	8.20501e-86	20.7433	ENSDARG00000058128	Gene Expression	FALSE	9439	2.09942	7.16143	9305	FALSE	2.02134	1.84429	0.373896
CR383676.2	0.644272	6.29622e-88	5.49689e-85	20.6769	ENSDARG00000099970	Gene Expression	FALSE	10230	5.5822	264.656	10065	FALSE	5.46439	4.09746	1
ctnnb1	0.815477	5.87903e-87	4.9095e-84	20.4776	ENSDARG00000014571	Gene Expression	FALSE	9917	2.04678	6.74292	9789	FALSE	1.97031	1.13118	-0.304873
cald1a	1.52172	7.42298e-84	5.70293e-81	20.1299	ENSDARG00000070314	Gene Expression	FALSE	5084	0.739957	1.09585	5046	FALSE	0.725586	1.05037	0.499082
her9	2.29432	4.56967e-81	3.25073e-78	19.8829	ENSDARG00000056438	Gene Expression	FALSE	3492	1.07309	1.92439	3455	TRUE	0.975548	2.48162	2.67694
podxl	2.52942	2.40559e-80	1.65015e-77	19.8195	ENSDARG00000031228	Gene Expression	FALSE	2512	0.832566	1.29921	2473	TRUE	0.870573	2.62449	2.89679
irx3a	1.968	2.97418e-79	1.84275e-76	19.5777	ENSDARG00000101076	Gene Expression	FALSE	2832	0.562461	0.754987	2815	TRUE	0.543352	1.30039	1.15345
hand2	1.36664	1.22768e-79	7.86004e-77	19.5301	ENSDARG00000008305	Gene Expression	FALSE	9726	3.8856	47.696	9576	FALSE	3.80503	4.06973	2.79621
myh10	1.32626	2.90715e-78	1.69205e-75	19.3567	ENSDARG00000000103	Gene Expression	FALSE	6165	0.889807	1.43466	6085	FALSE	0.853474	0.903407	0.248289
bves	2.14356	4.7705e-77	2.61791e-74	19.2185	ENSDARG00000058548	Gene Expression	FALSE	2501	0.657288	0.929551	2465	TRUE	0.701556	2.05058	1.87582
synpo2lb	2.24055	5.51447e-76	2.94212e-73	19.1672	ENSDARG00000078696	Gene Expression	FALSE	2027	0.297582	0.346599	2008	TRUE	0.331553	1.15339	0.936133
bmp6	1.8751	1.15268e-75	5.98365e-73	19.0662	ENSDARG00000015686	Gene Expression	FALSE	3173	0.594918	0.812883	3157	TRUE	0.57997	1.33925	0.896711
irx5a	1.94345	4.94518e-73	2.26148e-70	18.7302	ENSDARG00000034043	Gene Expression	FALSE	2669	0.478047	0.612922	2650	TRUE	0.448213	1.11278	0.876106
ube2e3	0.882331	2.03664e-73	9.54092e-71	18.6712	ENSDARG00000012244	Gene Expression	FALSE	9039	1.44915	3.25951	8937	FALSE	1.36979	0.627544	-0.509238
fosab	1.04796	7.91053e-72	3.37639e-69	18.4688	ENSDARG00000031683	Gene Expression	FALSE	9252	2.78751	15.2405	9132	TRUE	2.55101	2.38635	0.727906
krt8	1.35999	6.53001e-72	2.8505e-69	18.4683	ENSDARG00000058358	Gene Expression	FALSE	8553	2.6558	13.2364	8458	TRUE	2.52773	3.30979	1.63766
marcksb	0.921597	2.30372e-70	9.03011e-68	18.3035	ENSDARG00000008803	Gene Expression	FALSE	8722	1.86285	5.44206	8620	FALSE	1.78957	1.17988	-0.0790649
cxcl12b	2.0393	1.65865e-69	6.37154e-67	18.2422	ENSDARG00000055100	Gene Expression	FALSE	3991	1.19215	2.29415	3960	TRUE	1.15262	2.70946	1.87394
raraa	1.45294	6.81253e-68	2.46884e-65	17.9126	ENSDARG00000056783	Gene Expression	FALSE	5025	0.926225	1.52496	5003	TRUE	0.846231	1.2237	0.741168
cnn3a	1.16322	3.04522e-66	1.02613e-63	17.6711	ENSDARG00000099510	Gene Expression	FALSE	6823	1.15835	2.18468	6771	FALSE	1.02944	1.03565	0.451787
myl9b	1.10242	2.62508e-66	9.00356e-64	17.6676	ENSDARG00000008030	Gene Expression	FALSE	8195	1.50301	3.49518	8109	TRUE	1.48143	1.57905	0.502162
si:ch211-286o17.1	1.16222	7.61209e-63	2.18217e-60	17.1663	ENSDARG00000100446	Gene Expression	FALSE	7111	1.5773	3.84188	7023	TRUE	1.52274	1.72386	0.656087
lhfpl2b	1.58792	9.21444e-62	2.4927e-59	17.0927	ENSDARG00000098153	Gene Expression	FALSE	3921	0.501421	0.651065	3893	TRUE	0.495003	0.964234	0.6565
cfl1	0.743494	4.87681e-61	1.28314e-58	17.0852	ENSDARG00000021124	Gene Expression	FALSE	9875	3.03214	19.7417	9717	FALSE	2.83444	1.84541	-0.115757
fzd7a	0.994739	3.36862e-62	9.24301e-60	17.0656	ENSDARG00000060004	Gene Expression	FALSE	8348	1.68029	4.36713	8244	FALSE	1.60643	1.38904	0.300194
irx1a	3.06938	3.11212e-60	7.6634e-58	16.9988	ENSDARG00000101831	Gene Expression	FALSE	800	0.135815	0.14547	790	TRUE	0.149261	1.18044	1.84894
btg2	0.981901	1.25398e-61	3.34518e-59	16.9872	ENSDARG00000020298	Gene Expression	FALSE	9193	2.18577	7.89754	9080	FALSE	2.08834	1.85693	0.385935
rbpms2a	1.75983	6.23998e-61	1.59802e-58	16.8835	ENSDARG00000045930	Gene Expression	FALSE	2919	0.72211	1.05877	2882	TRUE	0.741055	2.20446	2.08763
fn1a	1.29059	4.91088e-60	1.17904e-57	16.753	ENSDARG00000019815	Gene Expression	FALSE	5518	0.874463	1.39759	5450	TRUE	0.822029	1.33144	0.906967
si:ch211-250c4.4	2.59671	2.18523e-58	4.76952e-56	16.6721	ENSDARG00000092199	Gene Expression	FALSE	1518	0.244153	0.27654	1506	TRUE	0.213944	0.845874	1.15251
tmem98	2.07254	2.48003e-56	5.06744e-54	16.2874	ENSDARG00000059743	Gene Expression	FALSE	2095	0.313781	0.36859	2080	FALSE	0.291059	0.801708	0.41623
angptl2b	2.5495	1.40642e-55	2.78487e-53	16.2329	ENSDARG00000068369	Gene Expression	FALSE	1123	0.173493	0.189452	1110	TRUE	0.172112	0.976362	1.42412
cdh2	1.08316	2.51287e-56	5.08049e-54	16.175	ENSDARG00000018693	Gene Expression	FALSE	6700	1.13357	2.10674	6611	FALSE	1.09815	1.08704	0.0845976
si:ch73-1a9.3	0.57532	2.05216e-55	4.02202e-53	16.0589	ENSDARG00000103919	Gene Expression	FALSE	10176	3.10765	21.3685	10029	FALSE	2.95905	1.71021	-0.202307
fthl27	0.733596	2.70417e-55	5.19391e-53	16.0148	ENSDARG00000031776	Gene Expression	FALSE	10035	2.82747	15.9027	9916	TRUE	2.56963	2.61291	0.951109
epb41l5	1.589	2.94107e-54	5.37992e-52	15.916	ENSDARG00000032324	Gene Expression	FALSE	3330	0.412286	0.510266	3303	FALSE	0.389011	0.612582	0.136636
ociad2	1.62978	1.76516e-54	3.2916e-52	15.9148	ENSDARG00000052336	Gene Expression	FALSE	2970	0.543713	0.72239	2949	TRUE	0.561946	1.44611	1.04379
colec11	3.84668	1.3297e-52	2.36478e-50	15.855	ENSDARG00000013266	Gene Expression	FALSE	717	0.173902	0.189939	711	TRUE	0.207005	2.05254	3.66425
tspan7	0.845002	3.28032e-54	5.94388e-52	15.844	ENSDARG00000015759	Gene Expression	FALSE	8721	1.4523	3.27294	8620	FALSE	1.38346	1.05911	-0.0505021
f3a	1.91856	4.02183e-52	6.89708e-50	15.5997	ENSDARG00000099124	Gene Expression	FALSE	2153	0.355896	0.427459	2135	TRUE	0.324547	1.02966	0.753226
krt94	2.81092	1.21296e-51	2.00839e-49	15.5969	ENSDARG00000044975	Gene Expression	FALSE	1264	0.423243	0.526905	1256	TRUE	0.373242	2.07963	2.30544
klf7b	1.84803	1.09607e-51	1.83063e-49	15.5174	ENSDARG00000043821	Gene Expression	FALSE	2344	0.33725	0.40109	2329	FALSE	0.310217	0.829656	0.457546
angpt1	2.25368	2.61157e-51	4.25088e-49	15.4982	ENSDARG00000030364	Gene Expression	FALSE	1624	0.223513	0.250462	1611	TRUE	0.209243	0.690327	0.828725
sept2	0.710855	5.68916e-52	9.58524e-50	15.4893	ENSDARG00000027590	Gene Expression	FALSE	9243	1.603	3.96789	9156	FALSE	1.51635	0.708636	-0.423041
smad6a	1.32933	2.09149e-51	3.43344e-49	15.4366	ENSDARG00000053209	Gene Expression	FALSE	4330	0.584017	0.793228	4292	FALSE	0.564778	0.840928	0.21079
si:dkey-56m19.5	1.10418	2.68635e-51	4.33586e-49	15.3826	ENSDARG00000068432	Gene Expression	FALSE	6013	0.966965	1.62995	5933	TRUE	0.913402	1.07743	0.516086
ccn2a	1.38862	9.82445e-51	1.54671e-48	15.2946	ENSDARG00000042934	Gene Expression	FALSE	5230	1.4059	3.07921	5173	TRUE	1.36213	2.28168	1.40215
stxbp6	1.68545	2.86116e-50	4.39635e-48	15.2861	ENSDARG00000088862	Gene Expression	FALSE	2896	0.36735	0.443904	2878	FALSE	0.343799	0.798734	0.411834
kank1a	1.62005	2.35998e-50	3.65549e-48	15.2768	ENSDARG00000060102	Gene Expression	FALSE	2636	0.328952	0.389511	2611	FALSE	0.325942	0.665597	0.21501
c1qtnf12	2.09552	5.14687e-50	7.78393e-48	15.2676	ENSDARG00000070681	Gene Expression	FALSE	1540	0.261608	0.299017	1532	TRUE	0.294603	1.38225	1.27447
calr	1.05492	4.13428e-50	6.30216e-48	15.1927	ENSDARG00000076290	Gene Expression	FALSE	6388	0.973786	1.64795	6313	FALSE	0.913977	0.978323	0.363575
cmtm7	1.40877	1.40861e-49	2.06528e-47	15.1319	ENSDARG00000010032	Gene Expression	FALSE	3970	0.579176	0.784567	3935	FALSE	0.48964	0.696318	0.260427
si:dkey-42i9.4	0.896958	1.14903e-49	1.69765e-47	15.1199	ENSDARG00000008049	Gene Expression	FALSE	8036	1.27914	2.59356	7988	FALSE	1.19512	0.872742	-0.15175
tmem200b	2.43262	6.79181e-49	9.59194e-47	15.1034	ENSDARG00000104274	Gene Expression	FALSE	1238	0.152746	0.165029	1230	TRUE	0.151985	0.666944	0.780051
gdf3	2.47852	6.09488e-48	8.36174e-46	14.9526	ENSDARG00000037995	Gene Expression	FALSE	1597	0.33426	0.396906	1583	TRUE	0.279441	1.2488	1.07719
sparc	0.835815	1.16811e-47	1.56895e-45	14.8771	ENSDARG00000019353	Gene Expression	FALSE	9167	2.45726	10.6728	9051	TRUE	2.4827	2.85458	1.1892
fgfrl1a	1.58737	6.25395e-48	8.51912e-46	14.8738	ENSDARG00000032617	Gene Expression	FALSE	2604	0.31186	0.365963	2585	FALSE	0.293969	0.495791	-0.0360217
smtnl	1.68801	1.34134e-47	1.7891e-45	14.8325	ENSDARG00000055632	Gene Expression	FALSE	2630	0.376006	0.456456	2619	TRUE	0.36174	0.887002	0.542324
dusp6	1.10202	1.0643e-47	1.43957e-45	14.8008	ENSDARG00000070914	Gene Expression	FALSE	6530	1.19871	2.31585	6469	FALSE	1.10784	1.26813	0.284319
cgnl1	1.32911	1.08426e-46	1.42639e-44	14.6299	ENSDARG00000015805	Gene Expression	FALSE	3749	0.571348	0.770653	3712	TRUE	0.545789	1.08607	0.836613
id1	0.852346	2.04727e-46	2.65688e-44	14.5792	ENSDARG00000040764	Gene Expression	FALSE	9607	3.02159	19.524	9477	FALSE	2.92547	2.72999	0.450487
dub	1.91369	3.78672e-46	4.81666e-44	14.5623	ENSDARG00000059774	Gene Expression	FALSE	1721	0.500831	0.650092	1685	TRUE	0.456256	1.60949	1.61041
id3	0.976977	5.28451e-45	6.42402e-43	14.3316	ENSDARG00000054823	Gene Expression	FALSE	7161	1.48949	3.43485	7089	FALSE	1.32059	1.4333	0.466487
pmp22b	1.73191	1.72405e-44	2.04406e-42	14.2992	ENSDARG00000060457	Gene Expression	FALSE	2441	0.339886	0.404787	2421	FALSE	0.318696	0.766309	0.363898
bmp2a	2.13392	2.66336e-44	3.11922e-42	14.2917	ENSDARG00000013409	Gene Expression	FALSE	1275	0.186739	0.205313	1268	TRUE	0.170445	0.684498	0.816592
qkia	0.653764	1.638e-44	1.95411e-42	14.2474	ENSDARG00000097478	Gene Expression	FALSE	9416	1.84793	5.3467	9291	FALSE	1.7077	1.24505	-0.0145422
angptl6	3.08359	1.79037e-43	2.02281e-41	14.2263	ENSDARG00000020265	Gene Expression	FALSE	958	0.20037	0.221855	953	TRUE	0.228568	2.08188	3.72534
isl2a	1.67883	1.02746e-43	1.18882e-41	14.1441	ENSDARG00000003971	Gene Expression	FALSE	2339	0.525757	0.691739	2327	TRUE	0.486966	1.383	1.27558
khdrbs1a	0.513635	7.85259e-43	8.61855e-41	14.0202	ENSDARG00000052856	Gene Expression	FALSE	10141	3.17115	22.8349	9983	FALSE	3.00331	1.60572	-0.269194
cdh11	1.59398	7.68975e-43	8.48833e-41	13.9932	ENSDARG00000021442	Gene Expression	FALSE	2326	0.411963	0.509779	2292	TRUE	0.381894	1.14244	0.919948
shisa3	1.8664	1.65527e-42	1.80641e-40	13.9609	ENSDARG00000075467	Gene Expression	FALSE	1807	0.258232	0.294639	1791	TRUE	0.251851	0.922468	1.31194
nrp2b	1.6079	3.64204e-42	3.90797e-40	13.88	ENSDARG00000038446	Gene Expression	FALSE	2631	0.355624	0.42707	2613	FALSE	0.326426	0.742216	0.328279
ednraa	1.82943	1.66224e-41	1.74463e-39	13.7703	ENSDARG00000011876	Gene Expression	FALSE	2216	0.473391	0.60543	2194	TRUE	0.494384	1.79675	1.88725
COLEC10	5.39459	1.44424e-40	1.45997e-38	13.7566	ENSDARG00000104752	Gene Expression	FALSE	471	0.19534	0.215724	465	TRUE	0.213236	2.27596	4.12933
sgk1	1.27464	3.0027e-41	3.11745e-39	13.693	ENSDARG00000025522	Gene Expression	FALSE	4318	0.689247	0.992216	4279	FALSE	0.598786	0.946861	0.356602
isl2b	1.68497	4.25542e-41	4.3943e-39	13.6842	ENSDARG00000053499	Gene Expression	FALSE	2386	0.468226	0.597159	2377	TRUE	0.429978	1.19026	0.990645
zbtb16b	1.95474	6.25433e-41	6.38973e-39	13.6837	ENSDARG00000074526	Gene Expression	FALSE	1488	0.209329	0.23285	1470	TRUE	0.185695	0.629341	0.701778
neo1a	1.11148	4.8901e-41	5.02269e-39	13.6535	ENSDARG00000102855	Gene Expression	FALSE	4850	0.631181	0.879829	4790	FALSE	0.581902	0.612743	-0.103295
fabp11a	2.3405	3.3008e-40	3.30201e-38	13.6065	ENSDARG00000017299	Gene Expression	FALSE	1710	0.496399	0.642795	1692	TRUE	0.565868	3.44194	3.79097
gadd45ba	1.15512	1.7173e-40	1.72692e-38	13.5476	ENSDARG00000027744	Gene Expression	FALSE	5889	1.13817	2.12105	5834	TRUE	1.08438	1.74031	1.53616
epha7	1.81122	3.87373e-40	3.79606e-38	13.5331	ENSDARG00000004635	Gene Expression	FALSE	1890	0.261758	0.299212	1864	TRUE	0.250976	0.81177	1.08152
rspo3	1.76252	3.83968e-40	3.78199e-38	13.5311	ENSDARG00000070081	Gene Expression	FALSE	1677	0.298521	0.347864	1654	TRUE	0.285675	1.19578	0.998804
rarga	1.28804	4.02394e-40	3.92324e-38	13.4982	ENSDARG00000034117	Gene Expression	FALSE	3424	0.551647	0.73611	3396	TRUE	0.515563	1.00605	0.718318
adgrl2a	1.2066	4.9827e-40	4.83347e-38	13.4797	ENSDARG00000069356	Gene Expression	FALSE	4130	0.555227	0.742337	4083	FALSE	0.514922	0.739029	0.323568
foxc1a	1.68835	5.80258e-39	5.46324e-37	13.2928	ENSDARG00000091481	Gene Expression	FALSE	1726	0.274631	0.316046	1717	TRUE	0.25608	0.887929	1.24004
selenow1	0.711281	4.14421e-39	3.92108e-37	13.2871	ENSDARG00000035136	Gene Expression	FALSE	8782	1.56001	3.75888	8703	FALSE	1.49482	1.36167	0.271099
zbtb16a	0.914668	1.29776e-38	1.21001e-36	13.1975	ENSDARG00000007184	Gene Expression	FALSE	6461	1.11601	2.05264	6374	FALSE	1.00254	0.948031	0.316959
tdgf1	1.99348	2.70396e-38	2.40439e-36	13.1845	ENSDARG00000035095	Gene Expression	FALSE	1863	0.415052	0.51445	1846	TRUE	0.384191	1.57342	1.55709
nxn	1.30459	2.22872e-38	2.0192e-36	13.1767	ENSDARG00000033978	Gene Expression	FALSE	3406	0.418452	0.519607	3395	FALSE	0.371197	0.390672	-0.191425
cast	1.04521	2.02324e-38	1.85049e-36	13.1665	ENSDARG00000058693	Gene Expression	FALSE	4606	0.585698	0.796244	4565	FALSE	0.583879	0.728005	0.0553571
scarb2a	1.17165	2.9753e-38	2.6214e-36	13.1485	ENSDARG00000098312	Gene Expression	FALSE	4556	0.632577	0.882456	4505	FALSE	0.561501	0.739784	0.0715709
fzd7b	1.13286	2.92681e-38	2.59057e-36	13.1462	ENSDARG00000027589	Gene Expression	FALSE	3962	0.451764	0.571081	3924	FALSE	0.434127	0.464934	-0.0816398
tspan7b	2.60762	9.79864e-38	8.47759e-36	13.128	ENSDARG00000008407	Gene Expression	FALSE	761	0.113047	0.119685	753	TRUE	0.117577	0.993431	1.45966
ugt1b5	1.6178	5.63535e-38	4.94238e-36	13.1018	ENSDARG00000089507	Gene Expression	FALSE	1976	0.294035	0.341831	1953	TRUE	0.29834	0.998915	0.70777
efna5a	1.52374	9.62181e-38	8.36227e-36	13.066	ENSDARG00000089790	Gene Expression	FALSE	2533	0.360249	0.433687	2516	FALSE	0.318368	0.674133	0.22763
bnc2	1.38975	1.06369e-37	9.16158e-36	13.0569	ENSDARG00000069989	Gene Expression	FALSE	3075	0.430291	0.537706	3055	FALSE	0.396351	0.739307	0.323979
hoxb3a	0.953619	8.60659e-38	7.51394e-36	13.0439	ENSDARG00000029263	Gene Expression	FALSE	6096	1.19566	2.30573	6041	TRUE	1.08825	1.12026	0.582003
jam2b	1.27449	3.76349e-37	3.19847e-35	12.9435	ENSDARG00000079071	Gene Expression	FALSE	4364	1.04	1.82923	4322	TRUE	0.958918	1.68066	1.44438
hmgn6	0.352138	3.5219e-37	3.00645e-35	12.9303	ENSDARG00000087636	Gene Expression	FALSE	10198	2.62274	12.7735	10063	FALSE	2.46927	0.721264	-0.912516
ebf3a	2.04733	1.04518e-36	8.65295e-35	12.9095	ENSDARG00000100244	Gene Expression	FALSE	1115	0.201166	0.222828	1105	TRUE	0.191445	1.19478	1.87879
gfra3	1.90735	8.76851e-37	7.29077e-35	12.8977	ENSDARG00000087704	Gene Expression	FALSE	1179	0.18391	0.201907	1172	TRUE	0.187763	0.95598	1.3817
alcama	1.15626	2.18777e-36	1.78053e-34	12.7816	ENSDARG00000026531	Gene Expression	FALSE	4776	1.22966	2.42006	4720	TRUE	1.23562	2.36629	1.49547
cd99l2	0.777009	3.9232e-36	3.17945e-34	12.731	ENSDARG00000056722	Gene Expression	FALSE	7192	1.06748	1.90805	7112	FALSE	0.994931	0.657827	-0.129624
pcdh7b	1.43965	7.22618e-36	5.75905e-34	12.7086	ENSDARG00000060610	Gene Expression	FALSE	2394	0.315131	0.370439	2372	FALSE	0.309162	0.766332	0.363932
si:ch1073-429i10.3	0.46321	5.27055e-36	4.23563e-34	12.7067	ENSDARG00000068436	Gene Expression	FALSE	9896	1.98693	6.29308	9778	FALSE	1.85237	0.485337	-0.766711
mpped2a	2.21375	2.55554e-35	2.00344e-33	12.6522	ENSDARG00000006889	Gene Expression	FALSE	1168	0.181478	0.198988	1158	TRUE	0.172502	1.14464	1.7744
tpm4b	0.970784	1.40986e-35	1.11437e-33	12.6312	ENSDARG00000019128	Gene Expression	FALSE	5384	0.759451	1.1371	5354	FALSE	0.699305	0.676198	-0.0159518
tspan18b	1.24029	7.92152e-35	6.0617e-33	12.4948	ENSDARG00000015015	Gene Expression	FALSE	3801	0.602884	0.827382	3771	TRUE	0.529681	0.934749	0.61291
si:ch211-133n4.4	0.968935	7.29107e-35	5.60158e-33	12.4945	ENSDARG00000071224	Gene Expression	FALSE	5205	0.674139	0.962343	5158	FALSE	0.629743	0.594541	-0.12835
pfn2l	0.580983	8.82388e-35	6.72541e-33	12.4844	ENSDARG00000012682	Gene Expression	FALSE	9191	1.88074	5.55833	9087	FALSE	1.7555	0.816801	-0.43854
cirbpb	0.403612	1.21897e-34	9.18147e-33	12.4835	ENSDARG00000013351	Gene Expression	FALSE	10193	3.34452	27.3471	10034	FALSE	3.12687	1.50859	-0.296062
pgrmc1	0.732157	1.13775e-34	8.60343e-33	12.4515	ENSDARG00000054172	Gene Expression	FALSE	7615	1.02622	1.7905	7554	FALSE	0.954087	0.425049	-0.487836
pcdh10b	1.87312	1.90492e-34	1.42365e-32	12.4513	ENSDARG00000102824	Gene Expression	FALSE	1140	0.161063	0.174759	1128	TRUE	0.162702	0.86599	1.19438
arl4aa	1.36939	2.30854e-34	1.71861e-32	12.4007	ENSDARG00000099918	Gene Expression	FALSE	2949	0.632267	0.881872	2934	TRUE	0.581508	1.76674	1.48513
tmem108	1.01742	5.49644e-34	4.0294e-32	12.3237	ENSDARG00000090230	Gene Expression	FALSE	4581	0.620408	0.859687	4557	FALSE	0.568549	0.557211	-0.179732
cnn2	0.767657	5.68341e-34	4.15062e-32	12.3152	ENSDARG00000035858	Gene Expression	FALSE	8470	1.87164	5.49898	8396	FALSE	1.74343	1.66643	0.402651
nectin3b	1.68582	1.34e-33	9.56777e-32	12.2918	ENSDARG00000006604	Gene Expression	FALSE	2161	0.273152	0.314099	2143	TRUE	0.253896	0.759428	0.972563
ptenb	1.27306	1.63037e-33	1.1598e-31	12.2503	ENSDARG00000056623	Gene Expression	FALSE	3185	0.380206	0.462586	3158	FALSE	0.33106	0.434075	-0.12726
six1a	1.38044	3.06975e-33	2.15185e-31	12.1985	ENSDARG00000039304	Gene Expression	FALSE	2121	0.336834	0.400506	2103	TRUE	0.328555	0.978007	0.676861
rbpms2b	1.33446	3.82273e-33	2.66993e-31	12.1646	ENSDARG00000079578	Gene Expression	FALSE	3228	0.687341	0.988421	3188	TRUE	0.706868	2.00227	1.80932
ctsla	0.582942	7.13458e-33	4.94707e-31	12.1011	ENSDARG00000007836	Gene Expression	FALSE	9487	1.91709	5.80111	9355	TRUE	1.81807	2.05179	0.784183
cracr2b	2.82585	2.61774e-32	1.77039e-30	12.0691	ENSDARG00000053636	Gene Expression	FALSE	1000	0.182046	0.199669	999	TRUE	0.151686	0.928642	1.32479
atp2b1a	1.25452	1.37293e-32	9.41783e-31	12.0666	ENSDARG00000012684	Gene Expression	FALSE	4128	0.655521	0.926146	4091	FALSE	0.555182	0.992371	0.419245
gdf6b	3.13532	6.43405e-32	4.3361e-30	12.0102	ENSDARG00000005510	Gene Expression	FALSE	559	0.0814414	0.0848497	555	TRUE	0.0761165	0.836033	1.13202
h3f3c	0.370613	2.5055e-32	1.70047e-30	11.9885	ENSDARG00000033009	Gene Expression	FALSE	10128	2.42665	10.3209	9997	FALSE	2.29176	0.677531	-0.863927
kazald2	3.5479	1.59766e-31	1.04731e-29	11.9287	ENSDARG00000078518	Gene Expression	FALSE	499	0.0859161	0.0897149	496	TRUE	0.0813276	1.2947	2.08677
si:dkey-261h17.1	1.32294	1.01802e-31	6.78926e-30	11.8862	ENSDARG00000095268	Gene Expression	FALSE	3069	0.451764	0.571081	3042	FALSE	0.379911	0.72338	0.300433
alpi.1	3.20156	2.82206e-31	1.83119e-29	11.8774	ENSDARG00000015273	Gene Expression	FALSE	510	0.146798	0.15812	507	TRUE	0.199189	2.54427	4.68782
hnrnpa0a	0.613379	1.26188e-31	8.35759e-30	11.8465	ENSDARG00000089302	Gene Expression	FALSE	8814	1.55409	3.73076	8722	FALSE	1.4684	0.87181	-0.249596
ppp1r14aa	1.06914	3.20364e-31	2.05793e-29	11.7657	ENSDARG00000011239	Gene Expression	FALSE	3586	0.697662	1.00905	3568	TRUE	0.655949	1.19864	0.703164
bmp7b	1.90782	4.03821e-30	2.48596e-28	11.584	ENSDARG00000063230	Gene Expression	FALSE	1339	0.181884	0.199475	1329	TRUE	0.167771	0.717028	0.884305
tmem176	1.28041	2.89671e-30	1.81229e-28	11.5824	ENSDARG00000078659	Gene Expression	FALSE	2719	0.315699	0.371217	2701	FALSE	0.304126	0.458339	-0.0913896
ttn.2	1.78722	2.97727e-30	1.85664e-28	11.5696	ENSDARG00000028213	Gene Expression	FALSE	1886	1.39057	3.01713	1845	TRUE	1.40241	3.90085	2.9701
hspb1	1.23262	3.34025e-30	2.07625e-28	11.5607	ENSDARG00000041065	Gene Expression	FALSE	4240	1.03952	1.82787	4192	TRUE	1.07432	2.58737	2.83967
smad9	1.18785	3.61436e-30	2.23219e-28	11.5605	ENSDARG00000021938	Gene Expression	FALSE	2778	0.353234	0.423664	2761	FALSE	0.344077	0.61837	0.145192
cavin2b	0.976399	6.81648e-30	4.16956e-28	11.4947	ENSDARG00000071196	Gene Expression	FALSE	4856	1.35877	2.89141	4812	TRUE	1.39824	2.39507	1.36955
gchfr	2.29394	1.32071e-29	7.92717e-28	11.4889	ENSDARG00000098588	Gene Expression	FALSE	853	0.113568	0.120269	848	TRUE	0.114626	1.1045	1.69086
f3b	1.35481	8.87587e-30	5.3949e-28	11.4803	ENSDARG00000005673	Gene Expression	FALSE	3116	0.594596	0.812299	3080	TRUE	0.539777	1.48812	1.43099
bambia	0.85218	8.45811e-30	5.1573e-28	11.472	ENSDARG00000055381	Gene Expression	FALSE	6458	1.30752	2.69699	6387	TRUE	1.2428	1.68899	0.748486
si:dkey-238i5.2	2.0232	1.71922e-29	1.02869e-27	11.4498	ENSDARG00000101613	Gene Expression	FALSE	1045	0.129339	0.138075	1040	TRUE	0.124135	0.587437	0.614552
sfrp5	1.05722	2.22664e-29	1.32817e-27	11.3915	ENSDARG00000039041	Gene Expression	FALSE	5087	1.11709	2.05595	5031	TRUE	1.12411	2.02844	1.12286
cx43.4	0.630368	2.87963e-29	1.71236e-27	11.3617	ENSDARG00000007099	Gene Expression	FALSE	8107	1.53051	3.62051	8002	FALSE	1.41395	0.945414	-0.171359
socs3a	1.18554	3.37106e-29	1.99839e-27	11.3568	ENSDARG00000025428	Gene Expression	FALSE	4510	1.17168	2.2274	4482	TRUE	1.11238	2.16958	1.27852
tjp1a	0.969975	3.80989e-29	2.25159e-27	11.3389	ENSDARG00000077506	Gene Expression	FALSE	4576	0.656985	0.928968	4535	FALSE	0.570357	0.608963	-0.108498
h2az2b	0.395817	8.61976e-29	5.0018e-27	11.2749	ENSDARG00000116491	Gene Expression	FALSE	10159	3.14576	22.2372	10012	FALSE	2.97404	1.41285	-0.392651
tox2	2.46485	1.84857e-28	1.05987e-26	11.2455	ENSDARG00000100055	Gene Expression	FALSE	544	0.0688956	0.0713243	541	TRUE	0.0730153	0.704525	0.858277
rasd1	4.07314	1.6278e-27	9.03617e-26	11.0851	ENSDARG00000019274	Gene Expression	FALSE	382	0.0892145	0.0933152	377	TRUE	0.0794741	1.69896	2.92826
dsc2l	1.32194	9.31421e-28	5.24628e-26	11.057	ENSDARG00000039677	Gene Expression	FALSE	2370	0.270557	0.310694	2343	FALSE	0.258402	0.529786	0.494547
irx2a	2.20856	1.23359e-27	6.88769e-26	11.0546	ENSDARG00000001785	Gene Expression	FALSE	651	0.0945403	0.0991535	641	TRUE	0.100918	0.897593	1.26016
pdxka	1.62586	1.93546e-27	1.07131e-25	10.999	ENSDARG00000088959	Gene Expression	FALSE	1701	0.193498	0.213486	1685	FALSE	0.175224	0.45788	0.34487
agrn	1.04865	1.52721e-27	8.50235e-26	10.9936	ENSDARG00000079388	Gene Expression	FALSE	3381	0.489266	0.631118	3333	TRUE	0.500826	1.26781	1.10529
slc35g2b	2.72942	5.48005e-27	3.01591e-25	10.9317	ENSDARG00000045447	Gene Expression	FALSE	668	0.106158	0.111998	665	TRUE	0.100478	0.977445	1.42638
ildr2	1.47274	3.66498e-27	2.0228e-25	10.9257	ENSDARG00000014180	Gene Expression	FALSE	1881	0.246894	0.280043	1872	TRUE	0.220616	0.612745	0.667233
cd248a	1.60318	5.89989e-27	3.22846e-25	10.8936	ENSDARG00000103713	Gene Expression	FALSE	1510	0.22063	0.246862	1489	TRUE	0.238145	1.14544	1.77607
tjp1b	1.0742	5.6961e-27	3.12586e-25	10.8736	ENSDARG00000079374	Gene Expression	FALSE	3480	0.481961	0.619247	3437	TRUE	0.449371	0.896252	0.555999
ppfibp1a	0.929145	6.01641e-27	3.28288e-25	10.8694	ENSDARG00000045749	Gene Expression	FALSE	4742	0.61978	0.858519	4699	FALSE	0.582888	0.611412	-0.105127
lpcat1	1.63418	1.00475e-26	5.43614e-25	10.8445	ENSDARG00000011506	Gene Expression	FALSE	1692	0.193818	0.213876	1680	FALSE	0.168822	0.405732	0.23632
mpped2	2.13864	1.13305e-26	6.07891e-25	10.8417	ENSDARG00000034443	Gene Expression	FALSE	1012	0.19534	0.215724	1003	TRUE	0.163931	1.06496	1.60855
h2ax1	0.553848	8.84801e-27	4.80067e-25	10.8253	ENSDARG00000068995	Gene Expression	FALSE	9841	2.37568	9.7583	9711	TRUE	2.28863	2.21349	0.556586
cyp24a1	1.78844	1.19874e-26	6.41342e-25	10.8238	ENSDARG00000103277	Gene Expression	FALSE	1012	0.311788	0.365866	1007	TRUE	0.335404	2.15607	2.41844
cav1	1.1099	1.07683e-26	5.79347e-25	10.8168	ENSDARG00000103747	Gene Expression	FALSE	3812	0.71051	1.03503	3786	TRUE	0.658766	1.32935	0.883077
tubb5	0.856013	1.04611e-26	5.64398e-25	10.8114	ENSDARG00000037997	Gene Expression	FALSE	5352	0.882346	1.41656	5286	TRUE	0.812383	1.18326	0.68199
ftr82	1.01274	1.3206e-26	7.02625e-25	10.7908	ENSDARG00000055647	Gene Expression	FALSE	4426	0.889687	1.43437	4397	TRUE	0.763997	1.06182	0.514833
rgs16	5.23671	3.64505e-26	1.88707e-24	10.7882	ENSDARG00000040177	Gene Expression	FALSE	252	0.0707104	0.0732704	251	TRUE	0.0661065	1.86191	3.26744
thbs3b	1.80674	1.70295e-26	8.98586e-25	10.7873	ENSDARG00000012060	Gene Expression	FALSE	1176	0.147974	0.159482	1161	TRUE	0.141836	0.625911	0.694637
si:ch73-281n10.2	0.445888	3.04655e-26	1.58149e-24	10.7161	ENSDARG00000097102	Gene Expression	FALSE	10149	3.42004	29.5706	9998	FALSE	3.25068	2.08012	0.0673134
gng7	1.2536	4.72413e-26	2.42611e-24	10.6748	ENSDARG00000038693	Gene Expression	FALSE	2400	0.261233	0.298531	2388	FALSE	0.242742	0.305648	0.0279888
sept10	0.603514	6.73758e-26	3.43259e-24	10.6297	ENSDARG00000099236	Gene Expression	FALSE	8103	1.3002	2.67004	8043	FALSE	1.23243	0.797223	-0.235039
slc9a3r1a	1.47068	1.20454e-25	6.05644e-24	10.6013	ENSDARG00000000068	Gene Expression	FALSE	2399	0.40342	0.496935	2382	TRUE	0.357713	1.51641	1.47281
tlx2	2.80753	1.6376e-25	8.16972e-24	10.5963	ENSDARG00000011273	Gene Expression	FALSE	369	0.100102	0.105284	368	TRUE	0.110064	1.75347	3.04172
pkp3b	0.974257	1.10785e-25	5.58492e-24	10.5872	ENSDARG00000079438	Gene Expression	FALSE	3855	0.480759	0.617301	3826	FALSE	0.472453	0.645719	0.185624
kif26ab	2.01283	1.78628e-25	8.86539e-24	10.5725	ENSDARG00000015016	Gene Expression	FALSE	888	0.104932	0.110635	886	FALSE	0.0981803	0.463737	0.357061
ccn1	0.948198	1.30673e-25	6.55311e-24	10.5681	ENSDARG00000023062	Gene Expression	FALSE	6435	1.74093	4.70264	6351	TRUE	1.6914	2.47703	1.2052
palld	0.938823	1.74254e-25	8.67071e-24	10.5398	ENSDARG00000040009	Gene Expression	FALSE	4170	0.587105	0.798774	4139	FALSE	0.588569	0.924566	0.325914
ackr3b	0.938707	2.2547e-25	1.11614e-23	10.5134	ENSDARG00000058179	Gene Expression	FALSE	4810	1.16217	2.19685	4749	TRUE	1.12803	1.97055	1.05901
fgfrl1b	1.41034	2.67451e-25	1.32055e-23	10.51	ENSDARG00000052556	Gene Expression	FALSE	2186	0.303131	0.354092	2177	TRUE	0.26903	0.647761	0.740121
mt-cyb	0.299764	3.12894e-25	1.5331e-23	10.4828	ENSDARG00000063924	Gene Expression	TRUE	10233	3.55206	33.8851	10068	FALSE	3.55755	2.64906	1.27576
cited4b	0.856561	3.42049e-25	1.67169e-23	10.4741	ENSDARG00000101009	Gene Expression	FALSE	5319	0.804411	1.23538	5274	FALSE	0.69576	0.827638	0.192497
lrp2a	2.50368	6.88629e-25	3.30662e-23	10.4508	ENSDARG00000102506	Gene Expression	FALSE	550	0.0768565	0.0798871	542	TRUE	0.0709799	0.846	1.15277
id2a	0.8308	6.63857e-25	3.19566e-23	10.4099	ENSDARG00000055283	Gene Expression	FALSE	6169	1.14091	2.12961	6112	TRUE	1.03598	1.5666	1.26886
fxyd6l	0.58813	6.40988e-25	3.09333e-23	10.4087	ENSDARG00000097057	Gene Expression	FALSE	8169	1.31859	2.73815	8095	FALSE	1.22651	0.768639	-0.266564
cyp26c1	2.36797	1.28926e-24	6.1047e-23	10.3779	ENSDARG00000056029	Gene Expression	FALSE	512	0.245905	0.278778	508	TRUE	0.247314	2.52828	4.65455
tspan3a	0.991944	1.21107e-24	5.75767e-23	10.3524	ENSDARG00000034753	Gene Expression	FALSE	3807	0.442618	0.556777	3775	FALSE	0.407825	0.491291	-0.0426745
tnni1b	1.566	1.29042e-24	6.1047e-23	10.3396	ENSDARG00000052708	Gene Expression	FALSE	1695	1.12062	2.06675	1665	TRUE	1.23598	3.48388	2.72804
flot2a	0.840309	2.08786e-24	9.75708e-23	10.2958	ENSDARG00000004830	Gene Expression	FALSE	4923	0.597599	0.817748	4885	FALSE	0.552813	0.41983	-0.368831
fgf8a	2.41678	8.48957e-24	3.91029e-22	10.1894	ENSDARG00000003399	Gene Expression	FALSE	655	0.144695	0.155687	649	TRUE	0.121446	1.26066	2.01591
tle2a	0.807442	1.10792e-23	5.0787e-22	10.126	ENSDARG00000042484	Gene Expression	FALSE	4783	0.597813	0.818138	4752	FALSE	0.542434	0.386323	-0.197854
mdka	0.639621	1.26252e-23	5.7599e-22	10.1121	ENSDARG00000036036	Gene Expression	FALSE	8734	2.3069	9.0432	8631	TRUE	2.23197	2.86362	1.15786
serpinh1b	0.775618	1.30028e-23	5.91811e-22	10.1078	ENSDARG00000019949	Gene Expression	FALSE	7039	1.89846	5.67559	6971	TRUE	1.6717	2.265	0.99527
kdm6bb	0.785795	1.95438e-23	8.83241e-22	10.0693	ENSDARG00000056929	Gene Expression	FALSE	4983	0.603842	0.829133	4945	FALSE	0.589115	0.625967	-0.0850926
hif1al	0.481589	2.52475e-23	1.13833e-21	10.0394	ENSDARG00000100826	Gene Expression	FALSE	8917	1.34099	2.82281	8844	FALSE	1.28275	0.518576	-0.542355
fgf10b	1.78041	4.25348e-23	1.9088e-21	10.0149	ENSDARG00000100475	Gene Expression	FALSE	1613	0.290912	0.337647	1610	TRUE	0.2178	0.798629	1.05416
CR751602.2	2.8086	7.3861e-23	3.26126e-21	9.97705	ENSDARG00000098045	Gene Expression	FALSE	488	0.0834127	0.0869904	484	TRUE	0.0901117	1.2029	1.89568
slc25a1a	1.22066	5.33291e-23	2.37655e-21	9.97616	ENSDARG00000057110	Gene Expression	FALSE	2535	0.28829	0.334144	2520	FALSE	0.248226	0.294118	0.0039898
s1pr5a	1.58091	7.20372e-23	3.18806e-21	9.95316	ENSDARG00000040526	Gene Expression	FALSE	2233	0.421648	0.524472	2223	TRUE	0.336941	1.12096	0.888195
aplnrb	1.71904	1.30575e-22	5.69989e-21	9.88803	ENSDARG00000036670	Gene Expression	FALSE	1021	0.248109	0.2816	1011	TRUE	0.214869	1.39925	2.30439
cntfr	1.11495	1.419e-22	6.16624e-21	9.8708	ENSDARG00000028661	Gene Expression	FALSE	3247	0.512848	0.67004	3219	FALSE	0.44423	0.825154	0.450891
jpt1b	0.558745	1.45225e-22	6.29645e-21	9.85912	ENSDARG00000099312	Gene Expression	FALSE	7957	1.22672	2.41004	7899	FALSE	1.13572	0.671976	-0.373173
si:dkey-195m11.8	0.67364	1.89755e-22	8.19016e-21	9.83173	ENSDARG00000097445	Gene Expression	FALSE	6670	1.11989	2.06451	6616	FALSE	1.00126	0.862911	0.185972
ecm1b	3.82068	4.21869e-22	1.79266e-20	9.81572	ENSDARG00000105239	Gene Expression	FALSE	311	0.046113	0.0471928	307	TRUE	0.0540949	1.32105	2.14161
pdia3	0.515221	2.24138e-22	9.63094e-21	9.81396	ENSDARG00000102640	Gene Expression	FALSE	8998	1.56556	3.78535	8889	FALSE	1.45672	0.859745	-0.262421
ctnnb2	0.628652	3.00016e-22	1.28339e-20	9.78419	ENSDARG00000023472	Gene Expression	FALSE	6688	0.86028	1.36382	6624	FALSE	0.789232	0.343676	-0.473653
cdh6	1.32657	3.97981e-22	1.69491e-20	9.7644	ENSDARG00000014522	Gene Expression	FALSE	1725	0.354464	0.425416	1694	TRUE	0.31037	1.49266	1.4377
mt-co1	0.26941	5.20528e-22	2.20216e-20	9.72856	ENSDARG00000063905	Gene Expression	TRUE	10196	3.14988	22.3333	10031	FALSE	3.14438	2.25606	0.179181
apln	1.32881	6.04007e-22	2.53855e-20	9.72359	ENSDARG00000053279	Gene Expression	FALSE	1970	0.498056	0.645519	1935	TRUE	0.522945	2.23997	2.54249
CR382300.1	0.945734	5.92978e-22	2.50315e-20	9.7157	ENSDARG00000098798	Gene Expression	FALSE	3258	0.575352	0.777756	3223	TRUE	0.539967	1.05191	0.78611
six3a	3.33874	9.67197e-22	4.03847e-20	9.71449	ENSDARG00000058008	Gene Expression	FALSE	231	0.0448113	0.0458305	228	TRUE	0.0430759	1.11301	1.70856
fhl1b	1.34097	1.40245e-21	5.78046e-20	9.63235	ENSDARG00000056653	Gene Expression	FALSE	1799	0.329582	0.390386	1777	TRUE	0.283005	1.24211	1.06729
rbms2b	0.693074	1.62004e-21	6.63457e-20	9.60672	ENSDARG00000056150	Gene Expression	FALSE	5920	0.860568	1.3645	5876	FALSE	0.771439	0.625521	-0.0857063
errfi1a	1.27419	2.30127e-21	9.34473e-20	9.57821	ENSDARG00000104039	Gene Expression	FALSE	2024	0.273522	0.314586	2010	TRUE	0.265667	1.05629	1.59051
nexn	1.47197	2.32703e-21	9.42937e-20	9.56858	ENSDARG00000057317	Gene Expression	FALSE	1344	0.488251	0.629464	1313	TRUE	0.531671	2.37166	2.73717
tcf21	1.63878	3.05574e-21	1.23043e-19	9.55064	ENSDARG00000036869	Gene Expression	FALSE	968	0.226931	0.254744	962	TRUE	0.217016	1.48339	2.47954
abi3bpb	1.64495	3.31494e-21	1.32095e-19	9.54763	ENSDARG00000071095	Gene Expression	FALSE	911	0.16849	0.183517	907	TRUE	0.165414	1.18979	1.86839
tlx1	1.42352	3.08067e-21	1.23529e-19	9.54742	ENSDARG00000003965	Gene Expression	FALSE	1127	0.191491	0.211054	1124	TRUE	0.203135	1.07929	1.63838
rhoab	0.563242	2.89263e-21	1.1672e-19	9.544	ENSDARG00000094673	Gene Expression	FALSE	7980	1.28906	2.62937	7918	FALSE	1.13372	0.712698	-0.32826
grb10b	1.15159	3.25005e-21	1.29779e-19	9.53997	ENSDARG00000035308	Gene Expression	FALSE	2485	0.298305	0.347572	2457	FALSE	0.272627	0.498986	0.430436
gstt1b	1.03894	4.3144e-21	1.70859e-19	9.50638	ENSDARG00000017388	Gene Expression	FALSE	2557	0.284051	0.328501	2543	FALSE	0.287742	0.495539	-0.0363948
hnrnpa0b	0.402575	6.73657e-21	2.646e-19	9.45871	ENSDARG00000036162	Gene Expression	FALSE	9962	2.74847	14.6187	9817	FALSE	2.59956	1.42801	-0.216237
kcnip1b	2.67788	9.46399e-21	3.67222e-19	9.45755	ENSDARG00000034808	Gene Expression	FALSE	674	0.0936546	0.0981804	666	TRUE	0.0797357	0.700515	0.849931
ptprn2	2.87193	1.10883e-20	4.25945e-19	9.44102	ENSDARG00000035970	Gene Expression	FALSE	320	0.0517651	0.0531283	318	TRUE	0.0576711	1.27988	2.05591
tshz3b	1.21167	8.85553e-21	3.44308e-19	9.43439	ENSDARG00000103361	Gene Expression	FALSE	1881	0.238497	0.269339	1867	TRUE	0.222334	0.61452	0.670927
actb2	0.318785	9.80249e-21	3.7959e-19	9.4294	ENSDARG00000037870	Gene Expression	FALSE	10277	5.17597	175.969	10112	FALSE	5.08567	4.65116	-0.707107
anxa13	0.987014	1.02696e-20	3.96352e-19	9.41175	ENSDARG00000013976	Gene Expression	FALSE	3235	0.413445	0.512017	3216	FALSE	0.407496	0.801255	0.41556
lama5	0.964211	1.02766e-20	3.96352e-19	9.41012	ENSDARG00000058543	Gene Expression	FALSE	3652	0.624689	0.867666	3611	TRUE	0.612484	1.4029	0.984313
itga5	0.862108	1.08689e-20	4.18354e-19	9.40433	ENSDARG00000006353	Gene Expression	FALSE	3860	0.535032	0.707502	3813	TRUE	0.522649	0.884898	0.539213
junba	0.614797	1.28092e-20	4.89116e-19	9.38354	ENSDARG00000074378	Gene Expression	FALSE	9045	2.51661	11.3865	8924	TRUE	2.3806	2.3202	0.655274
sox11b	1.00433	1.41908e-20	5.40799e-19	9.37895	ENSDARG00000095743	Gene Expression	FALSE	3172	0.475087	0.608154	3150	FALSE	0.41178	0.828885	0.456407
lurap1	1.63807	2.0325e-20	7.65455e-19	9.35405	ENSDARG00000115301	Gene Expression	FALSE	1083	0.14898	0.16065	1071	TRUE	0.144457	0.775327	1.00566
vamp3	0.471826	1.79655e-20	6.81942e-19	9.34648	ENSDARG00000070161	Gene Expression	FALSE	8747	1.28906	2.62937	8683	FALSE	1.20906	0.449925	-0.61807
qki2	1.43826	2.13264e-20	8.01598e-19	9.33795	ENSDARG00000010018	Gene Expression	FALSE	1593	0.224524	0.251727	1579	TRUE	0.210398	0.842825	1.14616
zswim5	0.815321	2.37536e-20	8.87619e-19	9.31902	ENSDARG00000055900	Gene Expression	FALSE	4391	0.551703	0.736207	4356	FALSE	0.481744	0.419745	-0.148445

## Sheet: supplementary table 2_Cluster 4
	logfc	pval	qval	score	gene_ids	feature_types	is_mito	n_cells_by_counts	log1p_mean_counts	mean_counts	n_cells	highly_variable	means	dispersions	dispersions_norm
cfl1l	7.78009	0	0	209.888	ENSDARG00000012972	Gene Expression	FALSE	4307	2.83681	16.0613	4248	TRUE	2.78534	4.48118	1.57148
cldni	8.60264	0	0	208.889	ENSDARG00000054616	Gene Expression	FALSE	3227	2.74324	14.5372	3197	TRUE	2.75187	4.63915	1.6726
krt4	7.75959	0	0	177.287	ENSDARG00000017624	Gene Expression	FALSE	7428	4.27802	71.0977	7307	FALSE	4.27705	6.1425	1.82304
ecrg4b	8.22829	0	0	155.176	ENSDARG00000088717	Gene Expression	FALSE	1990	1.29975	2.66839	1977	TRUE	1.30282	2.9933	2.18699
tmsb1	7.45751	0	0	152.498	ENSDARG00000104181	Gene Expression	FALSE	4799	3.09269	21.0362	4722	FALSE	3.09132	4.88338	1.84962
cyt1	7.35434	0	0	152.175	ENSDARG00000092947	Gene Expression	FALSE	6083	3.6278	36.6298	5989	FALSE	3.51662	5.46273	4.0281
s100a10b	7.60381	0	0	140.154	ENSDARG00000025254	Gene Expression	FALSE	4998	3.13427	21.9719	4912	FALSE	3.19329	5.21767	2.06217
cyt1l	7.33531	0	0	133.637	ENSDARG00000036832	Gene Expression	FALSE	3724	2.63625	12.9608	3674	TRUE	2.49726	4.48131	2.79183
myh9a	6.70259	0	0	122.426	ENSDARG00000063295	Gene Expression	FALSE	2409	1.18265	2.26301	2389	TRUE	1.1285	2.64904	1.80731
cldn1	7.64957	0	0	121.298	ENSDARG00000040045	Gene Expression	FALSE	1894	1.03081	1.80335	1884	TRUE	0.958524	2.46864	2.65697
spaca4l	7.61944	0	0	120.628	ENSDARG00000116617	Gene Expression	FALSE	2092	1.30994	2.70595	2073	TRUE	1.23767	2.92654	2.11336
tp63	7.19802	0	0	117.775	ENSDARG00000044356	Gene Expression	FALSE	2124	1.01101	1.74837	2113	TRUE	0.951144	2.40074	2.55247
lgals3b	5.47879	0	0	116.015	ENSDARG00000044001	Gene Expression	FALSE	3709	1.30039	2.67072	3692	TRUE	1.25803	2.5631	1.71252
epcam	6.33509	0	0	113.379	ENSDARG00000040534	Gene Expression	FALSE	2442	1.54788	3.70147	2418	TRUE	1.41484	2.97904	1.99027
col1a2	5.55034	0	0	101.359	ENSDARG00000020007	Gene Expression	FALSE	3623	1.58325	3.87078	3594	TRUE	1.60392	3.26764	2.29704
pfn1	5.17933	0	0	100.187	ENSDARG00000088091	Gene Expression	FALSE	8209	3.19754	23.4723	8111	TRUE	2.8774	4.47952	1.57041
tagln2	5.59435	0	0	98.3436	ENSDARG00000033466	Gene Expression	FALSE	4073	1.8529	5.37832	4032	TRUE	1.77928	3.24799	1.9685
col11a1a	5.55301	0	0	96.7672	ENSDARG00000026165	Gene Expression	FALSE	2828	1.02549	1.78846	2796	TRUE	1.02322	2.45547	2.63669
spint1a	6.34569	0	0	95.3539	ENSDARG00000102332	Gene Expression	FALSE	2127	0.661715	0.938114	2113	TRUE	0.646756	1.852	1.60249
col1a1b	5.8139	0	0	95.3029	ENSDARG00000035809	Gene Expression	FALSE	2771	1.15584	2.17671	2747	TRUE	1.20061	2.84065	2.01863
dnase1l4.1	5.90771	0	0	93.4351	ENSDARG00000015123	Gene Expression	FALSE	2585	1.23051	2.42298	2567	TRUE	1.14461	2.60285	1.75637
rpe65b	6.39459	0	0	91.3875	ENSDARG00000094752	Gene Expression	FALSE	1969	0.639788	0.896079	1960	TRUE	0.644389	1.94912	1.73617
postnb	5.09048	0	0	90.6051	ENSDARG00000104267	Gene Expression	FALSE	4835	1.66305	4.27537	4789	TRUE	1.68863	3.1	1.82198
gsnb	6.93341	0	0	88.4813	ENSDARG00000045262	Gene Expression	FALSE	1784	0.683713	0.98122	1776	TRUE	0.66262	2.00347	1.81098
zgc:92380	6.35378	0	0	88.1716	ENSDARG00000041339	Gene Expression	FALSE	1966	0.830745	1.29503	1957	TRUE	0.808892	2.3055	2.2267
cotl1	5.24355	0	0	88.0704	ENSDARG00000026829	Gene Expression	FALSE	5793	2.60487	12.5295	5716	TRUE	2.39601	3.82077	2.04306
zgc:175088	4.93887	0	0	85.4172	ENSDARG00000099306	Gene Expression	FALSE	5239	1.40174	3.06227	5207	TRUE	1.3845	2.91749	1.92485
s100v1	7.54355	0	0	83.6137	ENSDARG00000070427	Gene Expression	FALSE	1675	0.813726	1.2563	1669	TRUE	0.810364	2.3668	2.31108
tmsb4x	3.3082	0	0	82.8769	ENSDARG00000077777	Gene Expression	FALSE	10277	5.02886	151.759	10112	FALSE	4.99382	5.73506	0.707107
col1a1a	4.98939	0	0	82.7176	ENSDARG00000012405	Gene Expression	FALSE	3570	1.25661	2.51348	3530	TRUE	1.30002	2.94393	2.13254
actb1	2.84868	0	0	82.5238	ENSDARG00000037746	Gene Expression	FALSE	10265	4.39367	79.9371	10103	FALSE	4.20314	4.59796	1.01447
gpa33a	6.67123	0	0	82.1506	ENSDARG00000100223	Gene Expression	FALSE	1778	0.569698	0.767734	1771	TRUE	0.540871	1.70564	1.75255
col28a2a	7.84221	0	0	81.7632	ENSDARG00000076321	Gene Expression	FALSE	1910	1.33422	2.79702	1897	TRUE	1.38508	3.46821	2.51023
zgc:171775	7.54323	0	0	79.5901	ENSDARG00000058381	Gene Expression	FALSE	1636	0.629056	0.875839	1631	TRUE	0.55373	1.79978	1.5306
ywhaz	3.0311	0	0	78.8349	ENSDARG00000032575	Gene Expression	FALSE	9423	2.19047	7.93938	9314	TRUE	2.0741	2.48245	0.981329
pak2a	3.8474	0	0	78.8196	ENSDARG00000068177	Gene Expression	FALSE	5499	1.09184	1.97976	5451	TRUE	0.98471	1.62405	1.35726
zgc:86896	6.73456	0	0	78.451	ENSDARG00000090369	Gene Expression	FALSE	1996	0.828538	1.28997	1985	TRUE	0.746001	2.26729	2.17411
col2a1b	3.92229	0	0	77.6867	ENSDARG00000011407	Gene Expression	FALSE	5427	1.10321	2.01382	5359	TRUE	1.11737	2.10709	1.20959
sult2st1	4.0045	0	0	77.4947	ENSDARG00000033170	Gene Expression	FALSE	5523	1.22241	2.39535	5489	TRUE	1.13984	1.89772	0.978691
cd9b	5.3263	0	0	76.9467	ENSDARG00000016691	Gene Expression	FALSE	2140	0.824023	1.27965	2127	TRUE	0.745822	2.1359	1.99326
dag1	4.23748	0	0	76.6281	ENSDARG00000016153	Gene Expression	FALSE	4403	1.01391	1.75635	4366	TRUE	1.01862	2.04894	2.01111
col18a1a	3.97811	0	0	73.4356	ENSDARG00000036558	Gene Expression	FALSE	5186	1.14184	2.13253	5122	TRUE	1.10666	1.8613	0.938523
st14a	6.53115	0	0	71.9653	ENSDARG00000061173	Gene Expression	FALSE	1663	0.410351	0.507347	1655	TRUE	0.413387	1.5564	1.53192
thy1	6.15114	0	0	71.6976	ENSDARG00000035018	Gene Expression	FALSE	2443	1.23366	2.43378	2426	TRUE	1.20935	3.13337	2.34147
lrata	6.74145	0	0	71.0115	ENSDARG00000037278	Gene Expression	FALSE	1670	0.560408	0.751387	1665	TRUE	0.595633	2.09349	1.93488
arpc4	3.20173	0	0	69.6542	ENSDARG00000054063	Gene Expression	FALSE	7971	1.63761	4.14284	7902	TRUE	1.48807	1.96664	0.914142
scinla	6.39906	0	0	69.3339	ENSDARG00000102415	Gene Expression	FALSE	2012	0.890247	1.43573	1999	TRUE	0.843586	2.46385	2.64959
myl12.1	2.40981	0	0	69.0348	ENSDARG00000099766	Gene Expression	FALSE	10038	2.69839	13.8558	9909	TRUE	2.52782	2.42669	0.767647
arhgdig	4.36502	0	0	68.5614	ENSDARG00000004034	Gene Expression	FALSE	3372	1.07863	1.94064	3348	TRUE	0.899993	1.88509	1.75896
arpc5b	3.89935	0	0	68.2768	ENSDARG00000019062	Gene Expression	FALSE	4445	0.945348	1.57371	4414	TRUE	0.858919	1.64342	1.38706
sdr16c5a	4.28067	0	0	67.9985	ENSDARG00000016233	Gene Expression	FALSE	4367	0.893836	1.44449	4347	TRUE	0.815696	1.70719	1.40315
zgc:101810	6.61434	0	0	66.1225	ENSDARG00000004658	Gene Expression	FALSE	1631	0.523338	0.687652	1627	TRUE	0.453454	1.57203	1.55503
abi3b	6.64552	0	0	65.0307	ENSDARG00000063283	Gene Expression	FALSE	1563	0.387102	0.472706	1561	TRUE	0.376183	1.37313	1.261
zgc:153867	2.11429	0	0	64.4056	ENSDARG00000033738	Gene Expression	FALSE	10207	3.12895	21.85	10069	FALSE	3.04636	2.78179	0.513434
arpc2	2.46664	0	0	64.1512	ENSDARG00000075989	Gene Expression	FALSE	9342	1.94903	6.02189	9251	TRUE	1.81376	1.77373	0.508885
sparc	2.83799	0	0	64.0339	ENSDARG00000019353	Gene Expression	FALSE	9167	2.45726	10.6728	9051	TRUE	2.4827	2.85458	1.1892
pxna	4.13482	0	0	63.3013	ENSDARG00000088590	Gene Expression	FALSE	3661	0.645927	0.907755	3645	TRUE	0.604095	1.33522	0.891167
arpc3	2.69621	0	0	63.0688	ENSDARG00000057882	Gene Expression	FALSE	9259	1.99659	6.36392	9176	TRUE	1.89018	2.15411	0.885481
jupa	3.35874	0	0	62.9657	ENSDARG00000070787	Gene Expression	FALSE	5627	1.03621	1.81853	5577	TRUE	0.95673	1.52565	1.20583
actb2	1.7487	0	0	62.4097	ENSDARG00000037870	Gene Expression	FALSE	10277	5.17597	175.969	10112	FALSE	5.08567	4.65116	-0.707107
cavin2b	3.757	0	0	62.3375	ENSDARG00000071196	Gene Expression	FALSE	4856	1.35877	2.89141	4812	TRUE	1.39824	2.39507	1.36955
vaspb	3.28643	0	0	62.2666	ENSDARG00000017105	Gene Expression	FALSE	5666	0.968961	1.6352	5628	TRUE	0.89948	1.39413	1.00344
anxa1a	6.24881	0	0	61.6089	ENSDARG00000026726	Gene Expression	FALSE	2208	1.23652	2.44361	2187	TRUE	1.19826	3.22406	2.44149
padi2	6.80945	0	0	61.1539	ENSDARG00000044167	Gene Expression	FALSE	1503	0.430291	0.537706	1496	TRUE	0.369002	1.35299	1.23122
tmem54a	6.34384	0	0	60.9006	ENSDARG00000059247	Gene Expression	FALSE	1565	0.40303	0.496351	1557	TRUE	0.381567	1.3711	1.25799
vgll4l	6.73438	0	0	60.0584	ENSDARG00000068409	Gene Expression	FALSE	1491	0.439738	0.552301	1487	TRUE	0.421392	1.63696	1.65102
capza1a	2.65385	0	0	59.437	ENSDARG00000034240	Gene Expression	FALSE	8010	1.40852	3.08991	7936	FALSE	1.3132	1.36957	0.396192
krt5	6.46913	0	0	58.8543	ENSDARG00000058371	Gene Expression	FALSE	1853	1.02402	1.78437	1836	TRUE	0.962303	2.98043	3.44454
mapk12a	7.24099	0	0	58.5114	ENSDARG00000042021	Gene Expression	FALSE	1391	0.340786	0.406052	1386	TRUE	0.302949	1.17094	0.962083
capns1a	3.52643	0	0	58.342	ENSDARG00000035329	Gene Expression	FALSE	5406	1.04621	1.84684	5373	TRUE	1.01041	1.8399	1.68943
si:ch211-166a6.5	3.79088	0	0	58.2852	ENSDARG00000079745	Gene Expression	FALSE	3557	0.600432	0.822906	3531	TRUE	0.586335	1.24524	0.767308
mmp30	7.33222	0	0	58.1599	ENSDARG00000045887	Gene Expression	FALSE	1496	0.647711	0.911161	1486	TRUE	0.567146	2.14969	2.01223
fermt1	6.41003	0	0	57.9832	ENSDARG00000052652	Gene Expression	FALSE	1495	0.340994	0.406344	1493	TRUE	0.317078	1.16976	0.960341
cavin2a	6.96615	0	0	55.7909	ENSDARG00000027611	Gene Expression	FALSE	1408	0.379741	0.461905	1405	TRUE	0.339843	1.35671	1.23672
lum	5.50175	0	0	55.7591	ENSDARG00000045580	Gene Expression	FALSE	2113	0.810444	1.24891	2095	TRUE	0.806707	2.51325	2.51267
hcls1	5.04827	0	0	55.6518	ENSDARG00000012729	Gene Expression	FALSE	1851	0.546815	0.727742	1835	TRUE	0.477924	1.48315	1.42364
prss23	4.73405	0	0	55.5209	ENSDARG00000055786	Gene Expression	FALSE	2194	0.436348	0.547047	2187	TRUE	0.441428	1.34634	1.22139
actn1	3.42144	0	0	55.1115	ENSDARG00000007219	Gene Expression	FALSE	4144	0.742276	1.10071	4099	TRUE	0.729635	1.4077	0.990926
tax1bp3	3.0995	0	0	54.3782	ENSDARG00000059177	Gene Expression	FALSE	5518	0.869336	1.38533	5488	TRUE	0.827652	1.23936	0.765276
capn2a	4.55587	0	0	54.0786	ENSDARG00000091699	Gene Expression	FALSE	2542	0.503246	0.654082	2531	TRUE	0.470735	1.31633	1.17702
capn8	5.9911	0	0	53.5909	ENSDARG00000055715	Gene Expression	FALSE	1976	0.535943	0.709059	1967	TRUE	0.42837	1.36456	1.24832
oclna	5.60014	0	0	53.547	ENSDARG00000005108	Gene Expression	FALSE	1569	0.402964	0.496254	1558	TRUE	0.383051	1.52244	1.48172
dlx3b	4.07413	0	0	53.4628	ENSDARG00000014626	Gene Expression	FALSE	2320	0.769463	1.15861	2299	TRUE	0.692462	1.83098	1.57356
ppp1r1b	4.9858	0	0	52.8915	ENSDARG00000076280	Gene Expression	FALSE	1865	0.390136	0.477182	1857	TRUE	0.366965	1.19895	1.00349
col4a5	3.74966	0	0	52.77	ENSDARG00000052063	Gene Expression	FALSE	3703	0.769192	1.15802	3662	TRUE	0.764038	1.86153	1.6156
tmem238a	5.03046	0	0	52.5971	ENSDARG00000093684	Gene Expression	FALSE	1987	0.362283	0.436606	1978	TRUE	0.339494	1.10019	0.857485
tspan33a	7.30334	0	0	52.3643	ENSDARG00000004497	Gene Expression	FALSE	1305	0.304854	0.356427	1303	TRUE	0.285655	1.25148	1.08114
apoeb	4.85743	0	0	52.2291	ENSDARG00000040295	Gene Expression	FALSE	5845	2.40163	10.0412	5791	TRUE	2.26835	4.58232	2.74737
pdlim1	3.00203	0	0	52.0602	ENSDARG00000019845	Gene Expression	FALSE	6143	1.2739	2.57478	6102	TRUE	1.13547	1.50594	0.546595
thbs1b	5.59415	0	0	51.9506	ENSDARG00000010785	Gene Expression	FALSE	1693	0.514478	0.672764	1686	TRUE	0.536293	2.07356	2.29646
fam49ba	4.31208	0	0	51.9274	ENSDARG00000020929	Gene Expression	FALSE	2234	0.525872	0.691933	2220	TRUE	0.420496	1.07381	0.818498
flna	2.93709	0	0	51.5673	ENSDARG00000074201	Gene Expression	FALSE	6800	1.37408	2.95144	6727	TRUE	1.37833	2.09327	1.04875
si:dkey-102c8.3	6.68325	0	0	51.5324	ENSDARG00000113572	Gene Expression	FALSE	1463	0.510689	0.66644	1458	TRUE	0.522663	2.31973	2.66039
zgc:92360	6.21027	0	0	51.4309	ENSDARG00000038151	Gene Expression	FALSE	1452	0.276921	0.319062	1451	TRUE	0.257689	0.990654	1.45387
sh3d21	5.677	0	0	51.2156	ENSDARG00000099448	Gene Expression	FALSE	1510	0.339886	0.404787	1504	TRUE	0.300921	1.12475	0.893792
aqp3a	6.04489	0	0	50.6585	ENSDARG00000003808	Gene Expression	FALSE	1715	0.905943	1.47426	1699	TRUE	0.875555	2.78247	3.13991
pleca	2.88735	0	0	50.3766	ENSDARG00000062590	Gene Expression	FALSE	7216	1.60186	3.96225	7126	TRUE	1.54294	2.17993	1.14087
tpm3	2.07422	0	0	49.7698	ENSDARG00000005162	Gene Expression	FALSE	9236	1.88139	5.56262	9134	FALSE	1.75695	1.42773	0.166319
zgc:92313	5.63172	0	0	49.5949	ENSDARG00000040513	Gene Expression	FALSE	1607	0.31022	0.363725	1594	TRUE	0.288551	1.13889	0.914696
fkbp9	2.41611	0	0	49.3344	ENSDARG00000005023	Gene Expression	FALSE	7938	1.45084	3.26671	7850	TRUE	1.35564	1.49002	0.529037
fmo5	3.15346	0	0	49.1959	ENSDARG00000016357	Gene Expression	FALSE	4300	0.693877	1.00146	4276	TRUE	0.664916	1.13062	0.609538
cxcl14	6.46674	1.38451e-307	2.19772e-305	48.9528	ENSDARG00000056627	Gene Expression	FALSE	1688	0.853423	1.34767	1680	TRUE	0.875607	2.99166	3.46181
ppib	1.51957	0	0	48.8281	ENSDARG00000092798	Gene Expression	FALSE	10176	2.48856	11.044	10027	FALSE	2.42298	1.72172	0.101777
col7a1	7.72854	3.50967e-302	5.35001e-300	48.7529	ENSDARG00000021720	Gene Expression	FALSE	1232	0.335791	0.399046	1227	TRUE	0.328062	1.61777	1.62265
myo1eb	6.67389	4.88683e-305	7.56946e-303	48.7396	ENSDARG00000009133	Gene Expression	FALSE	1302	0.25046	0.284616	1299	TRUE	0.234824	1.02527	1.52594
abracl	2.36241	0	0	48.0486	ENSDARG00000042876	Gene Expression	FALSE	7863	1.45841	3.29911	7806	FALSE	1.30763	1.23498	0.247757
dcn	3.71476	0	0	47.2789	ENSDARG00000012066	Gene Expression	FALSE	2905	0.612001	0.844118	2888	TRUE	0.591818	1.41809	1.00522
hhla2a.1	3.96582	0	0	47.2639	ENSDARG00000043182	Gene Expression	FALSE	2502	0.532635	0.703415	2483	TRUE	0.523595	1.38061	1.27205
itgb1b.1	6.52091	2.6176e-293	3.8088e-291	47.2535	ENSDARG00000053232	Gene Expression	FALSE	1326	0.272263	0.312932	1321	TRUE	0.259422	1.16658	1.82008
caspb	6.41713	7.54731e-294	1.10657e-291	47.2264	ENSDARG00000052039	Gene Expression	FALSE	1396	0.535544	0.708378	1385	TRUE	0.548533	2.2351	2.1298
lasp1	2.25348	0	0	46.9711	ENSDARG00000057867	Gene Expression	FALSE	7988	1.41054	3.09818	7928	FALSE	1.30827	1.26299	0.278655
camk2d1	6.39419	3.29947e-287	4.69428e-285	46.4288	ENSDARG00000043010	Gene Expression	FALSE	1333	0.263255	0.301158	1329	TRUE	0.24368	1.06337	1.60525
si:dkey-16l2.20	4.23314	0	0	46.3928	ENSDARG00000098191	Gene Expression	FALSE	1976	0.384654	0.469106	1968	TRUE	0.367401	1.06282	0.802251
plecb	3.81313	0	0	46.3224	ENSDARG00000021987	Gene Expression	FALSE	2446	0.462605	0.588207	2419	TRUE	0.465026	1.34987	1.22661
pycard	4.54493	0	0	46.2557	ENSDARG00000040076	Gene Expression	FALSE	2155	0.744265	1.10489	2143	TRUE	0.675683	2.06805	1.89986
krt8	2.7993	0	0	46.215	ENSDARG00000058358	Gene Expression	FALSE	8553	2.6558	13.2364	8458	TRUE	2.52773	3.30979	1.63766
zgc:162730	2.89518	0	0	46.2119	ENSDARG00000103720	Gene Expression	FALSE	7310	2.14375	7.53138	7224	TRUE	1.97188	2.52753	1.02425
kdelr3	3.91535	0	0	46.181	ENSDARG00000040912	Gene Expression	FALSE	2672	0.430102	0.537414	2658	TRUE	0.418441	1.05608	0.792282
hpgd	5.03948	3.8718e-299	5.80982e-297	46.0793	ENSDARG00000012016	Gene Expression	FALSE	1577	0.349811	0.418799	1574	TRUE	0.339756	1.36443	1.24813
loxl2b	3.82398	2.12479e-306	3.34515e-304	45.2945	ENSDARG00000044074	Gene Expression	FALSE	2564	0.457261	0.579741	2544	TRUE	0.454965	1.28136	1.12532
kera	7.85282	5.88029e-274	8.01012e-272	45.2558	ENSDARG00000056938	Gene Expression	FALSE	1205	0.453806	0.574292	1199	TRUE	0.439161	2.15825	2.42168
nid2a	3.75033	6.80943e-299	1.01387e-296	45.0519	ENSDARG00000075707	Gene Expression	FALSE	3984	0.794964	1.21436	3927	TRUE	0.771385	2.06137	1.89067
col4a6	3.34973	0	5.41158e-308	44.9108	ENSDARG00000052061	Gene Expression	FALSE	3765	0.682583	0.978982	3722	TRUE	0.653244	1.49522	1.11139
f11r.1	4.07746	1.52081e-298	2.24694e-296	44.2407	ENSDARG00000017320	Gene Expression	FALSE	2064	0.489981	0.632286	2044	TRUE	0.416565	1.31425	1.17394
zgc:158343	3.36534	2.3814e-305	3.71867e-303	43.9212	ENSDARG00000099411	Gene Expression	FALSE	4382	1.04169	1.834	4341	TRUE	0.874749	1.84678	1.70001
cdh1	3.99847	1.24449e-287	1.78381e-285	43.7453	ENSDARG00000102750	Gene Expression	FALSE	2677	0.552207	0.737083	2656	TRUE	0.464008	1.36518	1.24924
ca6	5.0209	2.14953e-274	2.949e-272	43.7099	ENSDARG00000056499	Gene Expression	FALSE	1571	0.428835	0.535468	1561	TRUE	0.399335	1.62548	1.63404
GCA	2.27327	0	0	43.4618	ENSDARG00000020187	Gene Expression	FALSE	7277	1.15379	2.17019	7229	FALSE	1.05533	1.04093	0.459917
cd151l	2.33619	7.60646e-302	1.15037e-299	42.4818	ENSDARG00000068629	Gene Expression	FALSE	6521	1.05722	1.87837	6471	FALSE	0.966731	0.950725	0.321105
ptk2bb	6.61926	7.05258e-254	8.57335e-252	42.4294	ENSDARG00000039577	Gene Expression	FALSE	1177	0.233963	0.263598	1171	TRUE	0.205412	0.92097	1.30882
tfap2a	5.30006	1.14177e-256	1.43334e-254	41.8447	ENSDARG00000059279	Gene Expression	FALSE	1387	0.323545	0.382018	1384	TRUE	0.290202	1.30759	1.1641
zgc:174938	6.32207	1.02094e-246	1.18844e-244	41.4708	ENSDARG00000075622	Gene Expression	FALSE	1256	0.266614	0.305537	1253	TRUE	0.256636	1.3504	2.20272
sh3gl1a	6.01075	1.21956e-245	1.41109e-243	41.2577	ENSDARG00000067958	Gene Expression	FALSE	1248	0.22141	0.247835	1243	TRUE	0.200435	0.902179	1.26971
si:rp71-77l1.1	7.08402	2.42529e-240	2.72413e-238	40.9286	ENSDARG00000097746	Gene Expression	FALSE	1146	0.35214	0.422108	1140	TRUE	0.311119	1.55465	1.52934
col5a1	2.66688	1.12481e-281	1.57696e-279	40.6867	ENSDARG00000012593	Gene Expression	FALSE	5450	1.04539	1.84451	5386	TRUE	1.03666	1.63505	1.37418
hdlbpa	1.84349	8.65445e-281	1.20454e-278	40.5583	ENSDARG00000009830	Gene Expression	FALSE	8319	1.27047	2.56252	8212	FALSE	1.20097	0.891622	-0.130927
plcd1b	3.63496	9.85502e-260	1.25355e-257	40.4922	ENSDARG00000034080	Gene Expression	FALSE	2342	0.350976	0.420453	2328	TRUE	0.344932	0.899359	0.560592
bcam	2.51647	9.48326e-272	1.27374e-269	40.1057	ENSDARG00000090190	Gene Expression	FALSE	5441	1.36212	2.90445	5386	TRUE	1.3536	1.8633	0.94073
pitpnc1b	4.91628	1.72825e-240	1.95262e-238	39.9379	ENSDARG00000022807	Gene Expression	FALSE	1461	0.241787	0.273523	1455	TRUE	0.224112	0.861119	1.18424
cebpb	3.51542	1.75943e-269	2.33058e-267	39.8234	ENSDARG00000042725	Gene Expression	FALSE	3841	1.62209	4.06364	3805	TRUE	1.31388	2.8419	2.02002
ahnak	2.33798	8.3259e-273	1.12617e-270	39.8224	ENSDARG00000061764	Gene Expression	FALSE	7042	1.36748	2.92546	6965	TRUE	1.30743	1.65784	0.714126
ptgs1	6.28351	8.40119e-232	9.11648e-230	39.6364	ENSDARG00000052148	Gene Expression	FALSE	1128	0.201484	0.223217	1127	TRUE	0.19083	0.970598	1.41213
plscr3b	2.1896	1.06998e-268	1.40761e-266	39.4892	ENSDARG00000069432	Gene Expression	FALSE	6507	0.986094	1.68074	6460	FALSE	0.923464	0.956522	0.330026
cst14a.2	1.97956	9.7497e-268	1.27389e-265	39.428	ENSDARG00000045352	Gene Expression	FALSE	7979	1.41752	3.12689	7929	FALSE	1.29409	1.10241	0.101544
anxa11b	1.89268	3.02583e-267	3.92684e-265	39.312	ENSDARG00000002632	Gene Expression	FALSE	8036	1.26513	2.54354	7969	FALSE	1.17677	0.871467	-0.153156
lima1a	2.86457	2.9837e-256	3.7213e-254	39.0905	ENSDARG00000101441	Gene Expression	FALSE	4309	0.687536	0.98881	4283	FALSE	0.606494	0.888698	0.276544
si:ch73-86n18.1	3.63471	1.36612e-244	1.5712e-242	39.0383	ENSDARG00000056379	Gene Expression	FALSE	2670	0.534062	0.705848	2653	TRUE	0.511132	1.48593	1.42775
dlx5a	3.61423	6.22573e-253	7.52061e-251	38.9202	ENSDARG00000042296	Gene Expression	FALSE	2117	0.70615	1.02617	2094	TRUE	0.625963	1.80247	1.53431
tnn	6.88369	6.31225e-223	6.41478e-221	38.7786	ENSDARG00000024829	Gene Expression	FALSE	1102	0.59013	0.804223	1096	TRUE	0.656217	2.92287	3.07648
itga6b	5.79935	9.67859e-224	9.88812e-222	38.4873	ENSDARG00000069946	Gene Expression	FALSE	1248	0.226854	0.254646	1241	TRUE	0.213122	1.01296	1.50031
tjp3	5.22002	2.12336e-225	2.19266e-223	38.298	ENSDARG00000002909	Gene Expression	FALSE	1248	0.229719	0.258247	1241	TRUE	0.208983	0.914706	1.29578
smdt1b	1.89063	9.41483e-256	1.16665e-253	38.2437	ENSDARG00000098852	Gene Expression	FALSE	8220	1.3015	2.67481	8157	FALSE	1.24015	1.12947	0.131398
ppp1r14aa	2.84059	3.04936e-251	3.63784e-249	38.1528	ENSDARG00000011239	Gene Expression	FALSE	3586	0.697662	1.00905	3568	TRUE	0.655949	1.19864	0.703164
aep1	5.9324	7.85094e-216	7.4971e-214	37.7331	ENSDARG00000039099	Gene Expression	FALSE	1581	1.21553	2.37209	1568	TRUE	1.24857	4.15764	3.47112
anxa5b	3.6855	6.80412e-230	7.22026e-228	37.2364	ENSDARG00000016470	Gene Expression	FALSE	2012	0.407895	0.503649	2004	TRUE	0.37084	1.25389	1.08471
egfl6	3.66624	9.65236e-232	1.04153e-229	37.1404	ENSDARG00000045958	Gene Expression	FALSE	2336	0.576391	0.779605	2324	TRUE	0.606078	2.09605	1.93841
arpc4l	1.83702	8.67666e-242	9.8611e-240	36.9451	ENSDARG00000058225	Gene Expression	FALSE	8095	1.39701	3.04311	8025	FALSE	1.23858	0.908856	-0.11192
mpzl2b	5.61431	2.99913e-210	2.73006e-208	36.8944	ENSDARG00000027345	Gene Expression	FALSE	1215	0.200927	0.222536	1209	TRUE	0.180067	0.817421	1.09328
ywhabl	1.32003	1.9722e-239	2.20233e-237	36.8039	ENSDARG00000040287	Gene Expression	FALSE	9776	2.00868	6.45344	9670	FALSE	1.88481	1.00936	-0.247891
pabpc1b	3.81983	7.8847e-216	7.4971e-214	36.5826	ENSDARG00000021140	Gene Expression	FALSE	2188	0.358551	0.431254	2181	TRUE	0.363163	1.37766	1.26768
ctnnd1	2.66477	4.32122e-230	4.61099e-228	36.5384	ENSDARG00000078233	Gene Expression	FALSE	4408	0.640096	0.896662	4379	FALSE	0.56035	0.809924	0.168115
cyp2aa6	5.27531	4.48015e-206	3.94726e-204	36.3234	ENSDARG00000103590	Gene Expression	FALSE	1524	0.347133	0.415004	1520	TRUE	0.330344	1.68997	1.72939
gdpd2	5.92015	2.49211e-204	2.13688e-202	36.2544	ENSDARG00000073870	Gene Expression	FALSE	1092	0.200848	0.222438	1089	TRUE	0.182679	0.95181	1.37302
prss35	5.44514	1.31342e-204	1.13635e-202	36.1692	ENSDARG00000100691	Gene Expression	FALSE	1214	0.355487	0.426876	1202	TRUE	0.367891	1.86031	1.98121
mcl1b	2.73679	7.33775e-226	7.61817e-224	36.1673	ENSDARG00000008363	Gene Expression	FALSE	4793	0.796589	1.21796	4769	TRUE	0.695268	1.16791	0.660868
si:dkey-222f8.3	2.55904	1.02176e-226	1.06657e-224	36.0789	ENSDARG00000058366	Gene Expression	FALSE	4709	0.771084	1.16211	4686	TRUE	0.688241	1.1092	0.580056
capns1b	1.91156	1.29625e-230	1.3909e-228	35.8877	ENSDARG00000013804	Gene Expression	FALSE	7707	1.24815	2.4839	7652	FALSE	1.14764	0.956315	-0.059578
zgc:153284	5.32909	1.92674e-203	1.63026e-201	35.8789	ENSDARG00000036876	Gene Expression	FALSE	1283	0.271966	0.312543	1277	TRUE	0.244491	1.20032	1.8903
copz2	4.79554	2.07235e-206	1.84276e-204	35.8406	ENSDARG00000006786	Gene Expression	FALSE	1375	0.228171	0.2563	1369	TRUE	0.219947	0.946626	1.36223
itgb4	4.89719	8.01045e-206	7.02542e-204	35.7711	ENSDARG00000028507	Gene Expression	FALSE	1195	0.210748	0.234602	1188	TRUE	0.197417	0.913174	1.2926
carhsp1	2.38647	1.21931e-224	1.25237e-222	35.7402	ENSDARG00000053129	Gene Expression	FALSE	4983	0.659454	0.933736	4955	FALSE	0.609378	0.72871	0.0563274
krt222	7.30854	3.87393e-197	3.12633e-195	35.6065	ENSDARG00000071518	Gene Expression	FALSE	935	0.163049	0.177094	935	TRUE	0.157481	0.917059	1.30068
krtt1c19e	5.69235	1.49497e-195	1.19641e-193	35.23	ENSDARG00000090268	Gene Expression	FALSE	1774	1.53971	3.66323	1752	TRUE	1.55697	4.45973	3.56416
cebpd	3.21589	5.59967e-215	5.24648e-213	35.1177	ENSDARG00000087303	Gene Expression	FALSE	2822	0.757719	1.1334	2803	TRUE	0.737991	1.91001	1.68233
si:ch211-202f3.3	7.28351	1.26272e-192	9.9398e-191	35.072	ENSDARG00000052917	Gene Expression	FALSE	967	0.290767	0.337453	963	TRUE	0.297768	2.07621	2.30038
col12a1a	2.6151	2.92433e-216	2.82249e-214	34.9825	ENSDARG00000078322	Gene Expression	FALSE	4092	0.695917	1.00555	4046	TRUE	0.703692	1.37022	0.93933
rac2	3.21347	3.42756e-219	3.41104e-217	34.9689	ENSDARG00000038010	Gene Expression	FALSE	2887	0.865166	1.3754	2866	TRUE	0.611436	1.66687	1.34767
cbr1l	2.42556	1.07957e-215	1.02144e-213	34.9093	ENSDARG00000021149	Gene Expression	FALSE	5394	0.907985	1.47932	5366	TRUE	0.813973	1.25667	0.78304
kdelr2b	1.84296	8.46277e-220	8.46585e-218	34.8656	ENSDARG00000037361	Gene Expression	FALSE	7561	1.09338	1.98433	7503	FALSE	1.02734	0.884883	0.219783
ak5l	6.43634	1.6771e-192	1.30944e-190	34.8628	ENSDARG00000017739	Gene Expression	FALSE	967	0.171691	0.187311	967	TRUE	0.16716	0.987161	1.4466
cd99	3.96399	8.45341e-201	6.93866e-199	34.6651	ENSDARG00000051975	Gene Expression	FALSE	1754	0.263479	0.30145	1752	TRUE	0.24151	0.780582	1.0166
mpdu1a	4.99486	3.96868e-194	3.14985e-192	34.6505	ENSDARG00000035562	Gene Expression	FALSE	1292	0.190124	0.2094	1287	TRUE	0.185731	0.847888	1.1567
csrp1a	2.1629	1.47076e-216	1.43396e-214	34.5447	ENSDARG00000006603	Gene Expression	FALSE	5933	1.19974	2.31926	5895	TRUE	1.07166	1.28192	0.83077
kctd5a	1.61217	2.70079e-216	2.6199e-214	34.5315	ENSDARG00000015722	Gene Expression	FALSE	8337	1.2857	2.6172	8260	FALSE	1.18528	0.662393	-0.383741
capza1b	1.64405	4.2016e-215	3.95589e-213	34.4535	ENSDARG00000056090	Gene Expression	FALSE	8507	1.49197	3.44585	8433	FALSE	1.34594	0.906453	-0.114571
tgm2b	3.28371	5.47723e-203	4.59394e-201	34.2711	ENSDARG00000074094	Gene Expression	FALSE	2604	0.468409	0.597451	2591	TRUE	0.471466	1.36114	1.24327
cx44.2	7.43689	4.43815e-186	3.25357e-184	34.2477	ENSDARG00000034207	Gene Expression	FALSE	941	0.163875	0.178068	940	TRUE	0.145903	0.864943	1.1922
tfap2c	4.48398	2.29031e-195	1.82531e-193	34.2296	ENSDARG00000040606	Gene Expression	FALSE	1303	0.245905	0.278778	1295	TRUE	0.225594	1.17929	1.84653
gapdhs	3.13343	1.17646e-206	1.05099e-204	34.0621	ENSDARG00000039914	Gene Expression	FALSE	2916	0.78897	1.20113	2883	TRUE	0.725247	2.29268	2.20906
dap1b	1.99712	3.56657e-210	3.23128e-208	33.979	ENSDARG00000086842	Gene Expression	FALSE	7496	1.25108	2.49411	7455	FALSE	1.20168	1.43325	0.466433
ppp1r9alb	4.97685	4.93471e-187	3.64542e-185	33.8014	ENSDARG00000074575	Gene Expression	FALSE	1195	0.180747	0.198112	1189	TRUE	0.167199	0.748423	0.949654
pls3	2.34877	5.93455e-205	5.15769e-203	33.6661	ENSDARG00000037655	Gene Expression	FALSE	4581	0.643425	0.902987	4551	FALSE	0.610449	0.80744	0.164696
zgc:101744	3.59967	4.6316e-192	3.58706e-190	33.5764	ENSDARG00000038694	Gene Expression	FALSE	1980	0.290476	0.337063	1964	TRUE	0.271064	0.82594	1.11101
chl1a	5.22314	1.62473e-185	1.18205e-183	33.5674	ENSDARG00000077881	Gene Expression	FALSE	1120	0.192856	0.212708	1115	TRUE	0.189157	1.03592	1.5481
ccng1	1.58647	6.42964e-204	5.46434e-202	33.3586	ENSDARG00000076667	Gene Expression	FALSE	8835	1.94455	5.99046	8754	TRUE	1.67206	1.99298	0.725959
igf2a	4.63375	2.09e-183	1.49229e-181	33.2524	ENSDARG00000018643	Gene Expression	FALSE	1426	0.253032	0.287924	1424	TRUE	0.234503	1.09722	1.67569
spint1b	5.74729	3.23438e-179	2.2427e-177	33.1144	ENSDARG00000012467	Gene Expression	FALSE	1040	0.167997	0.182933	1035	TRUE	0.153957	0.797224	1.05124
rps6ka3a	2.75543	2.74086e-193	2.16641e-191	33.0371	ENSDARG00000035556	Gene Expression	FALSE	3172	0.424071	0.52817	3150	FALSE	0.367578	0.58692	0.0986979
asph	1.75148	5.10749e-201	4.22843e-199	33.0307	ENSDARG00000055945	Gene Expression	FALSE	8062	1.35026	2.85842	7976	FALSE	1.27842	1.22138	0.232764
matn4	3.90583	2.57095e-188	1.95179e-186	32.9685	ENSDARG00000015947	Gene Expression	FALSE	1717	0.442555	0.55668	1706	TRUE	0.432129	1.75533	1.82601
nkx2.3	6.85295	6.73022e-175	4.53569e-173	32.8253	ENSDARG00000039095	Gene Expression	FALSE	891	0.39814	0.489053	888	TRUE	0.416265	2.23558	2.536
sept12	2.84004	2.75338e-188	2.08205e-186	32.6954	ENSDARG00000019191	Gene Expression	FALSE	3786	0.609835	0.840128	3761	TRUE	0.541955	1.22037	1.03516
hbegfa	3.16517	1.20861e-187	8.99757e-186	32.4325	ENSDARG00000075121	Gene Expression	FALSE	2749	0.623386	0.865233	2717	TRUE	0.599626	1.8687	1.62546
dennd2da	5.5125	2.26278e-172	1.49866e-170	32.2692	ENSDARG00000058666	Gene Expression	FALSE	1072	0.185851	0.204242	1067	TRUE	0.153221	0.727916	0.906967
gmfb	1.49013	1.49167e-192	1.16941e-190	32.1995	ENSDARG00000028327	Gene Expression	FALSE	8590	1.38668	3.00156	8534	FALSE	1.29203	0.783306	-0.250388
myl6	1.91298	2.67989e-192	2.08391e-190	32.1712	ENSDARG00000008494	Gene Expression	FALSE	7454	1.41078	3.09915	7407	TRUE	1.34132	1.47562	0.513163
sec61b	1.54111	1.74187e-190	1.32762e-188	32.0066	ENSDARG00000076568	Gene Expression	FALSE	8901	1.63437	4.1262	8826	FALSE	1.50604	1.10434	-0.00243103
mbpb	2.77148	1.82066e-182	1.28564e-180	31.9186	ENSDARG00000089413	Gene Expression	FALSE	3113	0.401468	0.494016	3100	FALSE	0.363586	0.610358	0.133348
dbi	1.30148	2.94796e-188	2.22045e-186	31.7826	ENSDARG00000026369	Gene Expression	FALSE	9525	1.88038	5.556	9427	FALSE	1.70807	0.997867	-0.259272
tbx3a	3.42343	1.6844e-178	1.16375e-176	31.7672	ENSDARG00000002216	Gene Expression	FALSE	1916	0.329512	0.390289	1911	TRUE	0.308876	0.990723	0.69566
sdf4	2.78415	3.21858e-180	2.25618e-178	31.705	ENSDARG00000070682	Gene Expression	FALSE	3150	0.404134	0.498005	3129	FALSE	0.368702	0.638697	0.175243
crtap	1.79854	5.44314e-187	4.00561e-185	31.6486	ENSDARG00000018010	Gene Expression	FALSE	6779	0.973382	1.64688	6726	FALSE	0.918252	0.738179	-0.00597326
si:ch1073-396h14.1	6.39746	9.20214e-165	5.89152e-163	31.4909	ENSDARG00000057590	Gene Expression	FALSE	926	0.1359	0.145568	922	TRUE	0.137282	0.894258	1.25322
rap1b	1.58624	4.69451e-182	3.30283e-180	31.1933	ENSDARG00000008867	Gene Expression	FALSE	8287	1.54154	3.67179	8201	FALSE	1.37353	1.01956	-0.0925443
mvp	3.32453	2.05874e-171	1.35418e-169	31.071	ENSDARG00000021242	Gene Expression	FALSE	2161	0.333075	0.395252	2152	TRUE	0.314205	0.951307	0.637389
arhgdia	1.33323	8.30944e-180	5.78259e-178	31.0051	ENSDARG00000043795	Gene Expression	FALSE	9115	1.60774	3.99153	9006	FALSE	1.48092	0.852832	-0.269769
si:ch1073-406l10.2	5.17485	2.65832e-162	1.64705e-160	30.9878	ENSDARG00000089645	Gene Expression	FALSE	1403	0.272929	0.313808	1397	TRUE	0.211111	1.02028	1.51555
tmed3	2.74694	5.73077e-174	3.80868e-172	30.9362	ENSDARG00000028816	Gene Expression	FALSE	2750	0.348438	0.416853	2731	FALSE	0.349779	0.787754	0.395601
cd2ap	2.65774	2.37914e-174	1.58667e-172	30.9001	ENSDARG00000015224	Gene Expression	FALSE	3207	0.444304	0.559404	3184	FALSE	0.387361	0.650641	0.1929
myof	6.93527	1.00254e-159	5.92487e-158	30.8967	ENSDARG00000006112	Gene Expression	FALSE	818	0.126856	0.135253	817	TRUE	0.130073	0.954666	1.37896
fkbp14	2.2032	3.31542e-176	2.25813e-174	30.7635	ENSDARG00000040695	Gene Expression	FALSE	4799	0.659605	0.934027	4769	FALSE	0.622996	0.77834	0.124642
ier2b	1.82467	2.46098e-177	1.68814e-175	30.7484	ENSDARG00000086881	Gene Expression	FALSE	7443	1.59292	3.91807	7367	FALSE	1.48091	1.57527	0.498145
cnn2	1.69701	1.32802e-176	9.07729e-175	30.7132	ENSDARG00000035858	Gene Expression	FALSE	8470	1.87164	5.49898	8396	FALSE	1.74343	1.66643	0.402651
fkbp10b	2.18066	9.97712e-176	6.7714e-174	30.6628	ENSDARG00000045129	Gene Expression	FALSE	4725	0.66872	0.951737	4697	FALSE	0.651788	0.856141	0.23173
rgcc	3.77957	1.96307e-163	1.23622e-161	30.6324	ENSDARG00000035810	Gene Expression	FALSE	1986	0.56368	0.757128	1976	TRUE	0.471624	1.95936	2.12764
tjp2b	2.72977	1.82896e-169	1.18679e-167	30.4464	ENSDARG00000023443	Gene Expression	FALSE	2950	0.411706	0.50939	2934	TRUE	0.412662	0.925894	0.59982
cldn7b	3.83841	2.55857e-166	1.64908e-164	30.3705	ENSDARG00000014047	Gene Expression	FALSE	1326	0.337181	0.400993	1313	TRUE	0.286048	1.44749	1.37091
ptmaa	1.39729	3.33088e-172	2.19849e-170	30.2228	ENSDARG00000021113	Gene Expression	FALSE	9456	2.38133	9.81931	9347	TRUE	2.28428	2.18054	0.526119
tnfaip8l2b	4.88573	8.75389e-157	5.09503e-155	30.1932	ENSDARG00000046148	Gene Expression	FALSE	1116	0.177086	0.193734	1112	TRUE	0.143644	0.603212	0.647389
pkp3a	5.47876	7.36176e-156	4.23345e-154	30.1736	ENSDARG00000051861	Gene Expression	FALSE	894	0.14166	0.152184	885	TRUE	0.136793	0.858415	1.17861
capn1a	3.42095	1.35472e-161	8.3131e-160	30.1331	ENSDARG00000052702	Gene Expression	FALSE	1753	0.255447	0.291038	1744	TRUE	0.262955	0.978252	1.42806
efhd2	3.32413	1.57808e-163	9.97048e-162	30.0405	ENSDARG00000055759	Gene Expression	FALSE	1919	0.360114	0.433492	1906	FALSE	0.276949	0.848709	0.485713
zgc:113223	7.82129	1.93531e-152	1.07122e-150	30.0277	ENSDARG00000090253	Gene Expression	FALSE	783	0.118853	0.126204	782	TRUE	0.115475	0.814079	1.08632
krt91	5.26277	1.37136e-153	7.63471e-152	29.9557	ENSDARG00000036830	Gene Expression	FALSE	1499	1.33478	2.79916	1484	TRUE	1.2399	3.98949	3.28568
pkp1b	6.40922	1.66149e-152	9.22322e-151	29.9494	ENSDARG00000052705	Gene Expression	FALSE	820	0.140561	0.15092	819	TRUE	0.144056	1.04115	1.55898
dspa	2.66037	3.13597e-164	1.98787e-162	29.8581	ENSDARG00000022309	Gene Expression	FALSE	3001	0.390597	0.477863	2973	FALSE	0.373949	0.726338	0.304807
krt92	5.77239	8.5378e-151	4.60634e-149	29.6294	ENSDARG00000036834	Gene Expression	FALSE	959	0.320089	0.37725	958	TRUE	0.241373	1.98467	3.52298
rhbdl2	4.03721	1.37701e-154	7.82494e-153	29.5946	ENSDARG00000069833	Gene Expression	FALSE	1394	0.222034	0.248613	1385	TRUE	0.187959	0.715255	0.880614
ppt1	2.11182	9.69956e-163	6.02911e-161	29.403	ENSDARG00000039980	Gene Expression	FALSE	5476	0.889887	1.43485	5439	FALSE	0.751942	0.922279	0.322766
tmc6b	3.97592	3.05446e-151	1.66667e-149	29.2284	ENSDARG00000004875	Gene Expression	FALSE	1413	0.213896	0.238494	1406	TRUE	0.177331	0.684901	0.81743
adam10a	2.14388	4.98227e-161	3.02831e-159	29.1935	ENSDARG00000053468	Gene Expression	FALSE	4312	0.532121	0.70254	4258	FALSE	0.52135	0.801989	0.416646
bhlhe40	3.25084	7.44881e-155	4.24538e-153	29.1532	ENSDARG00000004060	Gene Expression	FALSE	2089	0.329022	0.389608	2082	TRUE	0.303083	0.934488	0.612525
cdc42l	1.30884	3.05233e-161	1.86115e-159	29.0442	ENSDARG00000040158	Gene Expression	FALSE	8893	1.51253	3.53819	8817	FALSE	1.38964	0.759278	-0.369212
mmp2	1.77069	2.8137e-161	1.72111e-159	29.0341	ENSDARG00000017676	Gene Expression	FALSE	5933	0.850809	1.34154	5875	FALSE	0.821692	0.855629	0.174765
calm3a	1.07172	7.74185e-161	4.69078e-159	29.0236	ENSDARG00000015050	Gene Expression	FALSE	9956	2.28771	8.85239	9837	FALSE	2.15341	1.25042	-0.191377
tes	2.40709	1.8905e-156	1.097e-154	28.8702	ENSDARG00000051857	Gene Expression	FALSE	3639	0.508527	0.662839	3610	FALSE	0.459592	0.731094	0.311838
acvrl1	3.63925	3.60866e-149	1.91468e-147	28.8133	ENSDARG00000018179	Gene Expression	FALSE	1543	0.215858	0.240926	1533	TRUE	0.1986	0.670159	0.786744
tjp2a	3.68326	3.92878e-148	2.04499e-146	28.768	ENSDARG00000063309	Gene Expression	FALSE	1491	0.19478	0.215043	1484	TRUE	0.180662	0.657567	0.760532
rassf6	7.34672	5.94252e-142	2.9417e-140	28.6774	ENSDARG00000000804	Gene Expression	FALSE	762	0.123336	0.131264	761	TRUE	0.111211	0.757721	0.96901
igfbp2a	3.53432	4.08884e-149	2.16348e-147	28.6691	ENSDARG00000052470	Gene Expression	FALSE	1548	0.3125	0.366839	1540	TRUE	0.310494	1.26208	1.09682

## Sheet: supplementary table 2_Cluster 5
	logfc	pval	qval	score	gene_ids	feature_types	is_mito	n_cells_by_counts	log1p_mean_counts	mean_counts	n_cells	highly_variable	means	dispersions	dispersions_norm
dusp5	4.05416	3.08891e-53	5.93287e-49	16.8269	ENSDARG00000019307	Gene Expression	FALSE	1683	0.829769	1.29279	1669	TRUE	0.630717	2.71854	2.79523
gpr182	7.67908	8.65587e-49	4.15633e-45	16.15	ENSDARG00000036616	Gene Expression	FALSE	457	0.443493	0.55814	454	TRUE	0.361976	2.68896	3.20624
cdh5	5.07815	2.2226e-46	8.5379e-43	15.5667	ENSDARG00000075549	Gene Expression	FALSE	608	0.324038	0.382699	602	TRUE	0.270307	2.10812	3.77995
ubc	0.795087	1.03845e-49	6.64852e-46	15.5634	ENSDARG00000102632	Gene Expression	FALSE	10051	2.32425	9.21903	9922	FALSE	2.13221	0.956421	-0.471218
clec14a	6.21844	8.69857e-46	2.38676e-42	15.5001	ENSDARG00000103533	Gene Expression	FALSE	506	0.282585	0.326554	503	TRUE	0.236943	2.14872	3.86446
yrk	4.3977	5.73951e-46	1.83731e-42	15.4585	ENSDARG00000004378	Gene Expression	FALSE	914	0.273966	0.31517	906	TRUE	0.195751	1.38951	2.28411
icn	4.31836	2.76613e-43	5.3129e-40	14.8813	ENSDARG00000009978	Gene Expression	FALSE	1528	1.68042	4.36781	1509	TRUE	1.73209	6.1969	4.88812
ecscr	8.1739	4.98916e-42	7.3713e-39	14.7408	ENSDARG00000087457	Gene Expression	FALSE	380	0.150907	0.162888	378	TRUE	0.13141	1.742	3.01785
tie1	7.46772	6.99457e-42	8.95631e-39	14.7035	ENSDARG00000004105	Gene Expression	FALSE	401	0.155748	0.168532	398	TRUE	0.130967	1.65436	2.83543
ap1s3b	5.2701	6.38826e-42	8.76424e-39	14.6717	ENSDARG00000027966	Gene Expression	FALSE	599	0.204978	0.227498	592	TRUE	0.162218	1.78582	3.10908
plk2b	6.65783	2.23644e-41	2.68471e-38	14.5886	ENSDARG00000019130	Gene Expression	FALSE	512	0.290257	0.336771	508	TRUE	0.210616	2.12169	3.8082
ramp2	2.75486	2.4415e-42	4.12457e-39	14.5693	ENSDARG00000037895	Gene Expression	FALSE	2915	0.587159	0.798871	2903	TRUE	0.493924	1.84168	1.95367
si:dkeyp-97a10.2	7.84588	4.90638e-41	5.54334e-38	14.5261	ENSDARG00000098129	Gene Expression	FALSE	384	0.153914	0.166391	380	TRUE	0.138539	1.83933	3.22045
sat1a.2	1.89924	1.87032e-43	3.99148e-40	14.4738	ENSDARG00000095908	Gene Expression	FALSE	4088	0.846018	1.33035	4042	TRUE	0.652875	1.3878	0.963534
lfng	3.86253	7.80972e-41	8.33341e-38	14.3186	ENSDARG00000037879	Gene Expression	FALSE	1212	0.253259	0.288216	1204	TRUE	0.219441	1.55578	2.63022
cldnb	4.62613	2.24724e-40	2.21503e-37	14.2984	ENSDARG00000009544	Gene Expression	FALSE	742	0.626771	0.871558	731	TRUE	0.507106	3.55718	4.48977
esama	6.17441	8.12619e-40	7.43237e-37	14.24	ENSDARG00000077039	Gene Expression	FALSE	453	0.14621	0.157439	448	TRUE	0.117479	1.44506	2.39975
fli1a	3.28967	2.30648e-40	2.21503e-37	14.2136	ENSDARG00000054632	Gene Expression	FALSE	1322	0.379341	0.461321	1303	TRUE	0.300215	1.66909	1.69852
gabarapb	1.15885	2.57692e-42	4.12457e-39	14.2077	ENSDARG00000052082	Gene Expression	FALSE	8399	1.28927	2.63015	8336	FALSE	1.20343	0.76671	-0.268691
gcnt4a	4.0886	4.43009e-37	3.27265e-34	13.569	ENSDARG00000035198	Gene Expression	FALSE	851	0.158243	0.171451	838	TRUE	0.11604	0.944927	1.35869
rasip1	7.7327	3.22056e-36	2.06191e-33	13.4714	ENSDARG00000074829	Gene Expression	FALSE	363	0.145537	0.15666	360	TRUE	0.111788	1.51965	2.55502
sox7	3.91994	3.19483e-36	2.06191e-33	13.3236	ENSDARG00000030125	Gene Expression	FALSE	747	0.514303	0.672473	742	TRUE	0.411597	2.77492	3.33333
etv2	3.36928	2.0416e-36	1.40046e-33	13.3108	ENSDARG00000053868	Gene Expression	FALSE	1318	0.921551	1.51318	1304	TRUE	0.779385	3.67225	4.10797
calm1a	1.68003	2.74195e-37	2.10659e-34	13.31	ENSDARG00000021811	Gene Expression	FALSE	4909	0.730487	1.07609	4880	TRUE	0.693891	1.35835	0.922995
afap1l1b	5.58936	4.00427e-35	2.40344e-32	13.2082	ENSDARG00000056453	Gene Expression	FALSE	487	0.129509	0.13827	486	TRUE	0.105987	1.35746	2.21741
dab2	5.67611	4.73454e-35	2.75564e-32	13.1995	ENSDARG00000031761	Gene Expression	FALSE	607	0.375204	0.455288	601	TRUE	0.310789	2.82448	3.40659
calcrla	6.99933	1.61326e-33	8.15417e-31	12.8615	ENSDARG00000011473	Gene Expression	FALSE	354	0.105808	0.111608	354	TRUE	0.109481	2.08795	3.73796
cldnh	6.47765	1.92978e-33	9.50394e-31	12.8345	ENSDARG00000069503	Gene Expression	FALSE	286	0.524376	0.689404	277	TRUE	0.469166	3.80158	4.85109
lmo2	3.88582	1.44924e-33	7.52315e-31	12.727	ENSDARG00000095019	Gene Expression	FALSE	924	0.974741	1.65048	913	TRUE	0.761853	4.11386	4.71582
atp1b1a	1.63195	1.46294e-34	8.02818e-32	12.7236	ENSDARG00000013144	Gene Expression	FALSE	6244	1.26224	2.53333	6167	TRUE	1.18581	2.81416	1.98942
ftr83	4.04329	1.07203e-32	5.02209e-30	12.5825	ENSDARG00000025403	Gene Expression	FALSE	793	0.138361	0.14839	788	TRUE	0.100592	0.81275	1.08356
si:ch211-145b13.6	5.8442	6.26197e-32	2.55902e-29	12.4885	ENSDARG00000069998	Gene Expression	FALSE	368	0.104932	0.110635	365	TRUE	0.119663	2.17818	3.92578
si:ch211-14k19.8	5.91567	6.19457e-32	2.55902e-29	12.481	ENSDARG00000088975	Gene Expression	FALSE	357	0.0683505	0.0707405	352	TRUE	0.0637299	1.15623	1.79854
egfl7	2.86721	1.46814e-32	6.71393e-30	12.4767	ENSDARG00000100657	Gene Expression	FALSE	1432	0.557515	0.746327	1421	TRUE	0.427294	2.36298	2.72433
wasf3b	2.18287	9.42743e-33	4.52681e-30	12.4385	ENSDARG00000062948	Gene Expression	FALSE	2385	0.365597	0.441374	2372	FALSE	0.309798	0.804969	0.421051
hapln1b	2.92314	3.25522e-32	1.42098e-29	12.4035	ENSDARG00000068516	Gene Expression	FALSE	2280	0.587051	0.798677	2257	TRUE	0.480114	1.74281	1.8075
si:ch211-248e11.2	4.63997	1.08378e-31	4.33668e-29	12.3882	ENSDARG00000058940	Gene Expression	FALSE	502	0.0980751	0.103046	497	TRUE	0.0732543	0.841308	1.143
f13a1b	2.77498	4.04987e-32	1.72857e-29	12.3009	ENSDARG00000036893	Gene Expression	FALSE	1501	0.810184	1.24832	1474	TRUE	0.603041	2.30322	2.22356
iqgap2	3.24538	1.25664e-31	4.92579e-29	12.2912	ENSDARG00000060010	Gene Expression	FALSE	962	0.173493	0.189452	949	TRUE	0.133861	0.949477	1.36816
scarf1	6.20887	5.97414e-31	2.24991e-28	12.2584	ENSDARG00000077285	Gene Expression	FALSE	404	0.153914	0.166391	400	TRUE	0.113102	1.48353	2.47984
tek	6.03948	6.94965e-31	2.51853e-28	12.2439	ENSDARG00000028663	Gene Expression	FALSE	410	0.12101	0.128637	405	TRUE	0.0928033	1.37281	2.24936
vamp5	2.72406	1.99229e-31	7.65317e-29	12.231	ENSDARG00000068262	Gene Expression	FALSE	1616	0.286757	0.332101	1603	TRUE	0.235951	1.27965	2.05544
spock3	5.33783	1.00231e-30	3.56508e-28	12.2004	ENSDARG00000070266	Gene Expression	FALSE	467	0.177575	0.194317	464	TRUE	0.198807	2.82952	5.2816
mcamb	3.94939	1.98845e-30	6.94403e-28	12.0775	ENSDARG00000005368	Gene Expression	FALSE	700	0.276626	0.318673	695	TRUE	0.210764	2.03771	3.63339
fli1b	3.73659	2.39666e-30	8.22013e-28	12.0448	ENSDARG00000040080	Gene Expression	FALSE	775	0.231959	0.261068	767	TRUE	0.156208	1.24411	1.98146
klf2a	3.77968	1.76522e-29	5.65077e-27	11.8578	ENSDARG00000042667	Gene Expression	FALSE	703	0.140646	0.151017	700	TRUE	0.153002	2.17596	3.92116
spint2	2.9325	1.43437e-29	4.66947e-27	11.8185	ENSDARG00000069476	Gene Expression	FALSE	1030	0.246589	0.279654	1022	TRUE	0.214093	1.66053	2.84826
mxi1	2.72621	1.25612e-29	4.15972e-27	11.7873	ENSDARG00000040884	Gene Expression	FALSE	1285	0.181802	0.199377	1275	TRUE	0.170694	0.848546	1.15807
tpte	2.10888	1.11327e-29	3.75134e-27	11.7671	ENSDARG00000056985	Gene Expression	FALSE	2409	0.348782	0.41734	2389	TRUE	0.30553	0.973612	0.670363
cldn7b	2.48815	1.84846e-29	5.81009e-27	11.7314	ENSDARG00000014047	Gene Expression	FALSE	1326	0.337181	0.400993	1313	TRUE	0.286048	1.44749	1.37091
ccm2l	7.57019	1.18971e-28	3.36039e-26	11.7216	ENSDARG00000063089	Gene Expression	FALSE	266	0.0563743	0.0579936	263	TRUE	0.051847	1.22095	1.93326
kdrl	3.4116	5.0386e-29	1.46631e-26	11.7018	ENSDARG00000105215	Gene Expression	FALSE	932	0.177656	0.194415	926	TRUE	0.145306	0.996658	1.46637
fuca1.1	2.02269	3.42892e-29	1.01322e-26	11.6456	ENSDARG00000035890	Gene Expression	FALSE	2504	0.325585	0.38484	2483	TRUE	0.269907	0.651626	0.748165
si:dkey-52l18.4	2.73633	1.82685e-28	5.08526e-26	11.5607	ENSDARG00000075092	Gene Expression	FALSE	1542	0.347201	0.415102	1521	TRUE	0.255828	1.60192	2.72626
fthl27	0.841732	2.66821e-29	8.13466e-27	11.5542	ENSDARG00000031776	Gene Expression	FALSE	10035	2.82747	15.9027	9916	TRUE	2.56963	2.61291	0.951109
si:dkey-87o1.2	5.48104	1.37869e-27	3.62748e-25	11.449	ENSDARG00000095796	Gene Expression	FALSE	294	0.164619	0.178943	286	TRUE	0.118955	2.23574	4.0456
zfp36l1b	2.21225	6.5999e-28	1.81092e-25	11.3645	ENSDARG00000021443	Gene Expression	FALSE	2138	0.288436	0.334339	2122	TRUE	0.270093	1.0422	1.56117
pecam1	8.33769	3.91917e-27	9.52855e-25	11.3564	ENSDARG00000060263	Gene Expression	FALSE	183	0.0406157	0.0414518	182	TRUE	0.0496287	1.6219	2.76786
si:ch211-71m22.1	4.22775	3.40561e-27	8.49501e-25	11.3336	ENSDARG00000058638	Gene Expression	FALSE	662	0.10063	0.105867	660	TRUE	0.0868791	1.2196	1.93043
cldn5b	5.6977	6.09233e-27	1.40982e-24	11.2962	ENSDARG00000014059	Gene Expression	FALSE	492	0.2291	0.257468	490	TRUE	0.166344	2.11368	3.79153
dll4	3.66363	4.14646e-27	9.95513e-25	11.2834	ENSDARG00000070425	Gene Expression	FALSE	631	0.128141	0.136713	622	TRUE	0.114773	1.43147	2.37146
ndrg1a	4.05797	6.05923e-27	1.40982e-24	11.2653	ENSDARG00000032849	Gene Expression	FALSE	696	0.42388	0.527878	684	TRUE	0.313996	3.82473	4.88531
nova2	2.37587	2.12225e-27	5.50839e-25	11.2576	ENSDARG00000017673	Gene Expression	FALSE	1550	0.338014	0.40216	1536	TRUE	0.301507	1.59979	1.59608
myct1a	7.13451	2.89852e-26	6.32634e-24	11.1371	ENSDARG00000056125	Gene Expression	FALSE	293	0.0733362	0.0760922	293	TRUE	0.0599259	1.192	1.87298
rhocb	1.05981	2.32288e-27	5.94873e-25	11.1259	ENSDARG00000018328	Gene Expression	FALSE	7282	1.15646	2.17865	7225	FALSE	1.01856	0.800874	0.0905056
sypl2a	1.77423	4.56654e-27	1.08283e-24	11.1197	ENSDARG00000055307	Gene Expression	FALSE	3015	0.38014	0.462489	2987	FALSE	0.330658	0.615255	0.140587
rab5c	1.28373	3.72223e-27	9.16575e-25	11.0997	ENSDARG00000026712	Gene Expression	FALSE	5261	0.713566	1.04126	5215	FALSE	0.602149	0.521321	-0.229133
cx43	3.76845	1.1825e-25	2.46874e-23	10.9315	ENSDARG00000041799	Gene Expression	FALSE	775	0.249096	0.282865	771	TRUE	0.187036	1.70788	2.94682
plk3	2.52859	6.85994e-26	1.4479e-23	10.9123	ENSDARG00000038754	Gene Expression	FALSE	1467	0.234733	0.264571	1459	TRUE	0.171014	0.774649	1.00425
cgnl1	1.58667	3.29768e-26	7.1167e-24	10.9004	ENSDARG00000015805	Gene Expression	FALSE	3749	0.571348	0.770653	3712	TRUE	0.545789	1.08607	0.836613
arl4ab	4.36313	4.65377e-25	9.12091e-23	10.7911	ENSDARG00000033182	Gene Expression	FALSE	427	0.0829651	0.0865038	423	TRUE	0.086678	1.68822	2.9059
si:ch211-156j16.1	2.16067	3.51039e-25	6.95094e-23	10.7141	ENSDARG00000092035	Gene Expression	FALSE	2494	0.721306	1.05712	2452	TRUE	0.63657	1.95744	1.74761
ucp2	1.51724	1.95037e-25	3.98519e-23	10.6951	ENSDARG00000043154	Gene Expression	FALSE	4331	0.813985	1.25688	4288	TRUE	0.768045	1.71039	1.40757
f11r.1	1.80892	2.49344e-25	5.04122e-23	10.6903	ENSDARG00000017320	Gene Expression	FALSE	2064	0.489981	0.632286	2044	TRUE	0.416565	1.31425	1.17394
adcy2b	6.37669	2.14984e-24	3.97038e-22	10.6624	ENSDARG00000014588	Gene Expression	FALSE	226	0.0364024	0.0370731	222	TRUE	0.0323061	0.963789	1.39795
trib3	1.63507	5.22816e-25	1.01432e-22	10.6195	ENSDARG00000016200	Gene Expression	FALSE	3101	0.461195	0.585969	3077	FALSE	0.379029	0.785358	0.392059
lgmn	1.60988	1.16601e-24	2.19565e-22	10.5561	ENSDARG00000039150	Gene Expression	FALSE	3945	0.527194	0.694171	3899	TRUE	0.474845	1.1489	0.929503
plvapb	6.84084	7.01377e-24	1.2359e-21	10.5352	ENSDARG00000045003	Gene Expression	FALSE	322	0.202994	0.225066	321	TRUE	0.178315	2.69605	5.00377
id2b	3.13194	4.40234e-24	7.9024e-22	10.5296	ENSDARG00000029544	Gene Expression	FALSE	1215	0.217582	0.243067	1206	TRUE	0.211133	2.26056	4.09726
krt18a.1	1.54977	9.48211e-25	1.8032e-22	10.5127	ENSDARG00000018404	Gene Expression	FALSE	7257	2.83533	16.0361	7171	TRUE	2.7874	4.33011	1.47477
si:ch73-234b20.5	2.69345	3.11112e-24	5.69099e-22	10.5124	ENSDARG00000086996	Gene Expression	FALSE	977	0.161229	0.174954	971	TRUE	0.131275	0.807135	1.07187
fgd5a	5.42849	1.30331e-23	2.23505e-21	10.453	ENSDARG00000088801	Gene Expression	FALSE	354	0.07424	0.0770653	352	TRUE	0.056814	1.00559	1.48496
mafbb	2.55149	4.02501e-24	7.29323e-22	10.4437	ENSDARG00000070542	Gene Expression	FALSE	1154	0.592016	0.807629	1131	TRUE	0.405504	2.08308	2.31054
smkr1	6.09126	2.34645e-23	3.8852e-21	10.3925	ENSDARG00000107526	Gene Expression	FALSE	178	0.0479697	0.0491389	173	TRUE	0.0402788	1.47343	2.45881
fblim1	1.84223	6.17037e-24	1.09735e-21	10.3749	ENSDARG00000071558	Gene Expression	FALSE	2251	0.304854	0.356427	2242	TRUE	0.269265	0.635979	0.715596
si:dkey-172h23.2	3.01036	2.57698e-23	4.19458e-21	10.3175	ENSDARG00000023868	Gene Expression	FALSE	832	0.123336	0.131264	816	TRUE	0.0964088	0.956859	1.38353
chmp5b	1.1329	8.23378e-24	1.43769e-21	10.2951	ENSDARG00000103718	Gene Expression	FALSE	5509	0.748647	1.11414	5474	FALSE	0.646525	0.477726	-0.289139
chmp2bb	1.46206	1.92292e-23	3.21161e-21	10.2253	ENSDARG00000002190	Gene Expression	FALSE	3201	0.410996	0.50832	3184	FALSE	0.35997	0.524468	0.00637213
histh1l	1.41962	1.87475e-23	3.15863e-21	10.2105	ENSDARG00000035519	Gene Expression	FALSE	6055	1.72327	4.6028	5978	TRUE	1.64294	2.70974	1.4356
tmem88a	1.75735	2.5403e-23	4.17021e-21	10.2082	ENSDARG00000056920	Gene Expression	FALSE	4028	1.23386	2.43447	3998	TRUE	1.16602	2.51014	1.65412
tspan4b	1.85939	3.61933e-23	5.84173e-21	10.1984	ENSDARG00000070391	Gene Expression	FALSE	2255	0.271225	0.31157	2237	TRUE	0.247714	0.563664	0.565067
arl4aa	1.92186	4.70465e-23	7.46796e-21	10.1845	ENSDARG00000099918	Gene Expression	FALSE	2949	0.632267	0.881872	2934	TRUE	0.581508	1.76674	1.48513
akap13	1.85994	4.34804e-23	6.9594e-21	10.1729	ENSDARG00000079994	Gene Expression	FALSE	2209	0.286538	0.331809	2189	FALSE	0.236706	0.529047	0.493009
tspan13b	6.39121	1.68014e-22	2.52113e-20	10.171	ENSDARG00000070479	Gene Expression	FALSE	215	0.0371527	0.0378515	213	TRUE	0.0334614	0.920075	1.30696
jam2a	3.57545	1.17583e-22	1.7924e-20	10.1683	ENSDARG00000058996	Gene Expression	FALSE	614	0.117988	0.125231	605	TRUE	0.0860257	1.00443	1.48255
sptlc2a	2.25802	8.51655e-23	1.3299e-20	10.1318	ENSDARG00000018976	Gene Expression	FALSE	1650	0.257104	0.293179	1638	TRUE	0.198487	0.84102	1.1424
prcp	4.61231	2.46872e-22	3.56517e-20	10.1124	ENSDARG00000037883	Gene Expression	FALSE	424	0.0734266	0.0761895	419	TRUE	0.0597671	1.00614	1.4861
zgc:101783	1.76954	1.15411e-22	1.77335e-20	10.0609	ENSDARG00000045824	Gene Expression	FALSE	2108	0.238497	0.269339	2096	FALSE	0.207115	0.389578	0.202695
ap2m1a	0.844579	1.19371e-22	1.80533e-20	10.0133	ENSDARG00000002790	Gene Expression	FALSE	8668	1.408	3.08777	8580	FALSE	1.25794	0.678937	-0.365495
stox2a	4.36626	5.30925e-22	7.44341e-20	10.0098	ENSDARG00000070162	Gene Expression	FALSE	342	0.0531501	0.0545879	338	TRUE	0.0433304	0.701404	0.851781
elmo1	2.04112	2.39481e-22	3.48463e-20	10.0054	ENSDARG00000098753	Gene Expression	FALSE	1782	0.302628	0.353411	1763	TRUE	0.229208	0.834341	1.1285
hoxa11b	3.08518	3.4457e-22	4.90234e-20	9.99622	ENSDARG00000007009	Gene Expression	FALSE	795	0.22468	0.251922	790	TRUE	0.180754	1.31596	2.13102
gmds	1.52188	2.22093e-22	3.30678e-20	9.98345	ENSDARG00000026629	Gene Expression	FALSE	3467	0.438735	0.550744	3434	FALSE	0.358306	0.511695	-0.0125105
spns2	5.08782	2.11163e-21	2.79711e-19	9.86996	ENSDARG00000061017	Gene Expression	FALSE	273	0.0492673	0.0505011	271	TRUE	0.0538179	1.69502	2.92006
smox	2.53091	1.89924e-21	2.56892e-19	9.79301	ENSDARG00000036967	Gene Expression	FALSE	1037	0.151408	0.163472	1031	TRUE	0.122741	0.757445	0.968434
npl	2.31763	2.81858e-21	3.70798e-19	9.76581	ENSDARG00000009390	Gene Expression	FALSE	1712	0.247653	0.281016	1704	TRUE	0.21348	1.35269	2.20747
ifi30	1.33047	1.64975e-21	2.24729e-19	9.76117	ENSDARG00000056378	Gene Expression	FALSE	5208	0.743572	1.10343	5166	TRUE	0.666337	1.88317	1.64539
gadd45ab	2.28565	3.74635e-21	4.89498e-19	9.70677	ENSDARG00000104571	Gene Expression	FALSE	1543	0.273596	0.314683	1528	TRUE	0.218699	1.22404	1.93969
swap70b	2.6806	5.37908e-21	6.88773e-19	9.68832	ENSDARG00000057286	Gene Expression	FALSE	1137	0.233039	0.262431	1127	TRUE	0.157345	0.880753	1.22511
rbm38	3.0523	7.25419e-21	9.04748e-19	9.68418	ENSDARG00000058818	Gene Expression	FALSE	790	0.130962	0.139924	783	TRUE	0.101016	1.17878	1.84547
rab8b	2.0891	5.9595e-21	7.53054e-19	9.66079	ENSDARG00000068628	Gene Expression	FALSE	2015	0.342791	0.408874	1998	TRUE	0.261661	0.98898	1.45039
atp6v1ba	1.36626	4.21825e-21	5.47432e-19	9.62365	ENSDARG00000013443	Gene Expression	FALSE	3612	0.618732	0.856573	3577	TRUE	0.495421	1.22817	1.04669
myct1b	7.69369	2.54923e-20	3.00387e-18	9.5893	ENSDARG00000088546	Gene Expression	FALSE	215	0.0418296	0.0427167	215	TRUE	0.0346167	0.925947	1.31918
ehd1b	1.54419	7.72014e-21	9.5665e-19	9.58759	ENSDARG00000014793	Gene Expression	FALSE	3196	0.468287	0.597256	3172	FALSE	0.408121	0.813484	0.433639
txnipa	0.988798	5.57129e-21	7.08661e-19	9.58662	ENSDARG00000036107	Gene Expression	FALSE	7157	1.16426	2.20356	7084	FALSE	1.0491	0.913733	0.26418
rnaset2	1.70392	1.04001e-20	1.26426e-18	9.56041	ENSDARG00000036282	Gene Expression	FALSE	2629	0.329162	0.389802	2608	FALSE	0.268738	0.49027	0.412293
zgc:110182	4.68006	2.8627e-20	3.35268e-18	9.55553	ENSDARG00000040280	Gene Expression	FALSE	229	0.0376214	0.038338	228	TRUE	0.0405845	1.15449	1.79492
ndrg3a	1.91045	1.52725e-20	1.82198e-18	9.54021	ENSDARG00000013087	Gene Expression	FALSE	2314	0.416208	0.516201	2290	TRUE	0.382264	1.74269	1.80732
s100u	1.87839	2.20627e-20	2.61579e-18	9.50223	ENSDARG00000071014	Gene Expression	FALSE	2410	0.440804	0.553955	2399	TRUE	0.393687	1.87202	1.99852
adgrl4	4.95989	5.01393e-20	5.7323e-18	9.49339	ENSDARG00000013653	Gene Expression	FALSE	378	0.0620603	0.0640265	375	TRUE	0.0465969	0.674234	0.795227
srgn	2.98024	3.06864e-20	3.57208e-18	9.475	ENSDARG00000077069	Gene Expression	FALSE	598	0.287414	0.332977	580	TRUE	0.193678	2.84499	5.31381
exoc6	2.19221	3.61872e-20	4.18704e-18	9.45732	ENSDARG00000020521	Gene Expression	FALSE	1639	0.253108	0.288022	1624	TRUE	0.212803	1.09272	1.66634
ildr1a	5.32038	9.64333e-20	1.07063e-17	9.41772	ENSDARG00000103929	Gene Expression	FALSE	199	0.0345241	0.035127	194	TRUE	0.0266455	0.80669	1.07094
rab11bb	2.94611	1.0334e-19	1.14071e-17	9.37601	ENSDARG00000090086	Gene Expression	FALSE	1039	0.149818	0.161623	1035	TRUE	0.133479	1.28453	2.06559
mgat1b	3.24553	1.31937e-19	1.4317e-17	9.34071	ENSDARG00000036065	Gene Expression	FALSE	601	0.076496	0.0794979	593	TRUE	0.0618467	0.539571	0.514916
stab2	5.77417	2.02083e-19	2.13978e-17	9.33614	ENSDARG00000045748	Gene Expression	FALSE	377	0.311218	0.365087	373	TRUE	0.235285	2.66433	4.93775
micall2a	7.36614	2.0685e-19	2.17102e-17	9.33492	ENSDARG00000102366	Gene Expression	FALSE	243	0.0483406	0.0495281	243	TRUE	0.0356647	0.689931	0.827899
tmed4	3.37905	1.78232e-19	1.91246e-17	9.31396	ENSDARG00000024954	Gene Expression	FALSE	520	0.0798256	0.0830982	514	TRUE	0.0645876	0.907646	1.28109
calm2a	1.02878	7.22076e-20	8.15818e-18	9.30079	ENSDARG00000031427	Gene Expression	FALSE	6085	0.995308	1.70556	6050	FALSE	0.805151	0.605958	-0.112635
lmo4a	1.41244	1.04532e-19	1.14076e-17	9.28989	ENSDARG00000013853	Gene Expression	FALSE	3661	0.553439	0.739223	3637	TRUE	0.478105	0.890552	0.547572
sult6b1	1.44245	1.65273e-19	1.78337e-17	9.22571	ENSDARG00000086826	Gene Expression	FALSE	2695	0.466702	0.594726	2682	FALSE	0.374114	0.800987	0.415164
sesn1	2.0558	2.62166e-19	2.73664e-17	9.22238	ENSDARG00000020693	Gene Expression	FALSE	1906	0.252579	0.287341	1890	TRUE	0.242171	1.32013	2.13971
glula	3.13049	5.75979e-19	5.79206e-17	9.18496	ENSDARG00000099776	Gene Expression	FALSE	1301	0.423816	0.52778	1291	TRUE	0.349014	2.93827	3.57481
ldb2a	2.2206	3.84451e-19	3.94874e-17	9.18393	ENSDARG00000019579	Gene Expression	FALSE	1243	0.167503	0.182349	1234	TRUE	0.141231	0.709052	0.867701
CR318588.3	4.06907	9.15352e-19	8.83476e-17	9.12974	ENSDARG00000094719	Gene Expression	FALSE	380	0.0753235	0.0782329	376	TRUE	0.0731532	1.60548	2.73368
ENSDARG00000105068	3.28044	7.71637e-19	7.48527e-17	9.12729	ENSDARG00000105068	Gene Expression	FALSE	471	0.0853802	0.0891311	467	TRUE	0.0571022	0.685645	0.818978
slc29a1b	3.87874	9.24157e-19	8.87514e-17	9.12481	ENSDARG00000054447	Gene Expression	FALSE	425	0.128312	0.136908	415	TRUE	0.151773	2.61827	4.84187
arrdc3b	2.16094	6.82678e-19	6.75886e-17	9.09994	ENSDARG00000036028	Gene Expression	FALSE	1415	0.166433	0.181084	1405	TRUE	0.152521	0.677447	0.801913
hmgn3	1.07283	4.72867e-19	4.78019e-17	9.09989	ENSDARG00000036754	Gene Expression	FALSE	6481	0.955242	1.5993	6441	TRUE	0.854367	1.14077	0.613555
nid1b	1.60712	5.85769e-19	5.85983e-17	9.09237	ENSDARG00000103129	Gene Expression	FALSE	2819	0.365934	0.44186	2783	TRUE	0.359774	0.933722	0.611393
rab11a	0.820211	7.27889e-19	7.13294e-17	9.02599	ENSDARG00000041450	Gene Expression	FALSE	7083	0.927919	1.52924	7028	FALSE	0.856253	0.434852	-0.47275
notch1a	3.13711	1.81022e-18	1.68781e-16	9.01905	ENSDARG00000103554	Gene Expression	FALSE	737	0.116171	0.123188	724	TRUE	0.0871311	0.690186	0.828431
psmd3	0.750464	1.24613e-18	1.18487e-16	8.96345	ENSDARG00000018124	Gene Expression	FALSE	7927	1.15358	2.1695	7858	FALSE	1.03363	0.374913	-0.564988
mafa	4.43118	4.22355e-18	3.79074e-16	8.94629	ENSDARG00000015890	Gene Expression	FALSE	443	0.135306	0.144887	438	TRUE	0.0929063	1.36919	2.24182
cd9b	1.61522	1.78375e-18	1.67125e-16	8.93877	ENSDARG00000016691	Gene Expression	FALSE	2140	0.824023	1.27965	2127	TRUE	0.745822	2.1359	1.99326
ip6k2a	1.68824	2.35339e-18	2.16275e-16	8.92549	ENSDARG00000008310	Gene Expression	FALSE	2658	0.359774	0.433006	2640	FALSE	0.273591	0.438098	-0.121313
cldne	5.15762	7.37862e-18	6.38384e-16	8.88288	ENSDARG00000043128	Gene Expression	FALSE	199	0.145621	0.156758	194	TRUE	0.100936	2.88321	5.39336
tp53inp1	1.98457	4.67845e-18	4.12197e-16	8.84586	ENSDARG00000028017	Gene Expression	FALSE	1282	0.168161	0.183127	1276	TRUE	0.157449	0.625143	0.69304
dctn3	0.941051	3.46055e-18	3.15009e-16	8.84563	ENSDARG00000041363	Gene Expression	FALSE	5843	0.720454	1.05537	5805	FALSE	0.621593	0.197273	-0.67517
lamp2	1.59467	5.202e-18	4.54158e-16	8.83816	ENSDARG00000014914	Gene Expression	FALSE	2871	0.36208	0.436314	2852	FALSE	0.303967	0.659276	0.205666
cd63	0.802485	4.14698e-18	3.73949e-16	8.81981	ENSDARG00000025147	Gene Expression	FALSE	8551	1.74961	4.75236	8453	TRUE	1.50065	2.0515	1.00435
si:dkey-112e7.2	0.915159	4.56371e-18	4.03941e-16	8.81155	ENSDARG00000099281	Gene Expression	FALSE	6168	0.828708	1.29036	6139	FALSE	0.720506	0.372519	-0.433952
rhoca	1.10933	9.26116e-18	7.97664e-16	8.74548	ENSDARG00000021309	Gene Expression	FALSE	5677	0.784407	1.19111	5647	FALSE	0.719342	0.782691	0.130631
gbgt1l4	4.76264	2.17861e-17	1.80365e-15	8.74266	ENSDARG00000068503	Gene Expression	FALSE	197	0.0621517	0.0641238	189	TRUE	0.045956	1.45187	2.41392
malb	5.86789	2.64105e-17	2.15858e-15	8.72721	ENSDARG00000030094	Gene Expression	FALSE	156	0.0732458	0.0759949	150	TRUE	0.0557903	2.49557	4.58647
nupr1a	1.24604	1.04103e-17	8.92641e-16	8.71721	ENSDARG00000094300	Gene Expression	FALSE	4275	0.657691	0.93033	4242	TRUE	0.644829	1.52249	1.14893
clta	0.719577	1.19451e-17	1.0107e-15	8.69678	ENSDARG00000045618	Gene Expression	FALSE	8442	1.21056	2.35536	8363	FALSE	1.11616	0.524827	-0.535461
si:ch211-119e14.1	4.89684	3.11579e-17	2.5251e-15	8.69485	ENSDARG00000099518	Gene Expression	FALSE	269	0.0427623	0.0436898	266	TRUE	0.032351	0.664549	0.775066
mob1a	0.959029	1.88267e-17	1.56902e-15	8.64393	ENSDARG00000102320	Gene Expression	FALSE	5881	0.802887	1.23197	5844	FALSE	0.668148	0.326236	-0.497659
flt4	4.19512	4.99385e-17	3.9472e-15	8.63167	ENSDARG00000104453	Gene Expression	FALSE	406	0.136834	0.146638	403	TRUE	0.10288	1.50004	2.51419
ap1b1	1.47836	2.92496e-17	2.3805e-15	8.61378	ENSDARG00000020621	Gene Expression	FALSE	2768	0.328952	0.389511	2739	FALSE	0.270289	0.401535	0.227584
sele	6.73969	6.74027e-17	5.26261e-15	8.6091	ENSDARG00000009123	Gene Expression	FALSE	214	0.0618774	0.0638319	214	TRUE	0.0553095	1.87685	3.29856
chmp1b	1.09204	3.21114e-17	2.59144e-15	8.57998	ENSDARG00000099624	Gene Expression	FALSE	4351	0.535316	0.707989	4326	FALSE	0.469154	0.417043	-0.152439
asap1b	1.78362	4.7522e-17	3.77172e-15	8.57659	ENSDARG00000039729	Gene Expression	FALSE	2110	0.305356	0.357108	2079	TRUE	0.251151	0.8881	1.2404
si:ch211-195b11.3	2.62548	7.47525e-17	5.81284e-15	8.54852	ENSDARG00000100582	Gene Expression	FALSE	814	0.336069	0.399436	811	TRUE	0.260262	2.45028	4.49218
kctd12.2	2.02852	6.05142e-17	4.74407e-15	8.54164	ENSDARG00000053542	Gene Expression	FALSE	1555	0.469018	0.598424	1538	TRUE	0.316255	1.56396	1.5431
foxa1	4.07088	1.27043e-16	9.64469e-15	8.50784	ENSDARG00000102138	Gene Expression	FALSE	244	0.0675322	0.0698647	243	TRUE	0.06747	2.01992	3.59636
tpd52l1	2.77862	1.16963e-16	8.95024e-15	8.49002	ENSDARG00000042548	Gene Expression	FALSE	853	0.125998	0.13428	848	TRUE	0.0958959	0.701005	0.850952
si:ch73-334d15.1	2.52765	1.17541e-16	8.95873e-15	8.47835	ENSDARG00000061672	Gene Expression	FALSE	693	0.100014	0.105186	687	TRUE	0.0872541	0.609798	0.661098
ugt8	4.46027	2.6767e-16	1.94005e-14	8.41489	ENSDARG00000037455	Gene Expression	FALSE	204	0.0354637	0.0361	200	TRUE	0.0283192	0.899291	1.2637
fmnl3	1.72379	1.66064e-16	1.25082e-14	8.40399	ENSDARG00000004372	Gene Expression	FALSE	1804	0.22941	0.257857	1793	FALSE	0.196173	0.48751	0.406547
atp6v1e1b	1.42617	1.68534e-16	1.26446e-14	8.37904	ENSDARG00000030694	Gene Expression	FALSE	2877	0.612845	0.845675	2846	TRUE	0.44702	1.43336	1.35003
ushbp1	5.62367	3.83831e-16	2.70045e-14	8.37744	ENSDARG00000089071	Gene Expression	FALSE	247	0.0422028	0.043106	246	TRUE	0.0320437	0.615715	0.673414
elf3	6.7266	4.48399e-16	3.12043e-14	8.36324	ENSDARG00000077982	Gene Expression	FALSE	122	0.0407091	0.0415491	119	TRUE	0.0313043	2.0524	3.66398
ginm1	1.23488	1.9894e-16	1.4753e-14	8.36126	ENSDARG00000021975	Gene Expression	FALSE	3623	0.431114	0.538971	3592	FALSE	0.372499	0.384059	-0.2012
tal1	3.2142	3.79168e-16	2.67746e-14	8.32814	ENSDARG00000019930	Gene Expression	FALSE	671	0.547434	0.728812	663	TRUE	0.43497	3.8519	4.92548
kalrnb	4.72381	5.4273e-16	3.72293e-14	8.3272	ENSDARG00000063538	Gene Expression	FALSE	262	0.0560063	0.0576044	255	TRUE	0.0415085	1.12319	1.72975
foxc1a	1.62246	2.98138e-16	2.13669e-14	8.3212	ENSDARG00000091481	Gene Expression	FALSE	1726	0.274631	0.316046	1717	TRUE	0.25608	0.887929	1.24004
hoxc11b	5.00314	7.38189e-16	5.01004e-14	8.28431	ENSDARG00000102631	Gene Expression	FALSE	178	0.0342421	0.0348351	176	TRUE	0.0278912	0.92912	1.32579
ppp1r14bb	0.98192	3.52473e-16	2.51671e-14	8.28117	ENSDARG00000030161	Gene Expression	FALSE	5355	0.74542	1.10733	5321	FALSE	0.63019	0.58485	-0.141688
flt1	6.9827	8.8857e-16	5.92596e-14	8.27211	ENSDARG00000019371	Gene Expression	FALSE	197	0.0409893	0.041841	195	TRUE	0.0344022	1.16679	1.82052
scamp2	1.03092	3.77422e-16	2.67746e-14	8.27184	ENSDARG00000010279	Gene Expression	FALSE	4332	0.530119	0.699134	4297	FALSE	0.449598	0.288688	-0.342192
si:dkey-28n18.9	7.38996	9.11015e-16	6.05462e-14	8.27013	ENSDARG00000097193	Gene Expression	FALSE	182	0.0546253	0.0561448	179	TRUE	0.0514993	1.90522	3.35759
gpm6ab	3.75958	8.68087e-16	5.80953e-14	8.25248	ENSDARG00000004621	Gene Expression	FALSE	307	0.059313	0.0611073	307	TRUE	0.0557997	1.73007	2.99303
snx8a	5.81073	1.11272e-15	7.19593e-14	8.24096	ENSDARG00000074842	Gene Expression	FALSE	294	0.0687139	0.0711297	292	TRUE	0.0512203	1.22528	1.94225
epcam	1.53588	5.21517e-16	3.59024e-14	8.23052	ENSDARG00000040534	Gene Expression	FALSE	2442	1.54788	3.70147	2418	TRUE	1.41484	2.97904	1.99027
plekhg5a	2.27911	8.51255e-16	5.7168e-14	8.21747	ENSDARG00000025902	Gene Expression	FALSE	740	0.0986043	0.103629	729	FALSE	0.0826749	0.456751	0.342519
sh3gl3b	2.1644	1.01669e-15	6.64203e-14	8.19015	ENSDARG00000007302	Gene Expression	FALSE	978	0.106945	0.112873	975	FALSE	0.0966154	0.377541	0.17764
ece1	1.95089	1.01621e-15	6.64203e-14	8.18692	ENSDARG00000061737	Gene Expression	FALSE	1377	0.151492	0.163569	1366	TRUE	0.145991	0.600112	0.640935
zgc:162707	2.78729	1.20799e-15	7.75982e-14	8.18217	ENSDARG00000061664	Gene Expression	FALSE	720	0.105107	0.11083	718	TRUE	0.0858332	0.730588	0.912531
sept7a	0.784183	7.48638e-16	5.06306e-14	8.17955	ENSDARG00000087647	Gene Expression	FALSE	6797	0.903895	1.4692	6755	FALSE	0.825159	0.435325	-0.472022
aqp8a.1	5.59263	2.15191e-15	1.32513e-13	8.14887	ENSDARG00000045141	Gene Expression	FALSE	335	0.438045	0.549674	334	TRUE	0.278485	3.49737	4.40136
gnai2a	0.901382	9.83975e-16	6.49458e-14	8.1477	ENSDARG00000018174	Gene Expression	FALSE	6094	0.964149	1.62256	6045	FALSE	0.793572	0.616334	-0.0983523
nqo1	2.40624	1.73019e-15	1.09315e-13	8.14354	ENSDARG00000010250	Gene Expression	FALSE	1232	0.173329	0.189258	1222	TRUE	0.144945	1.30679	2.11192
pax2a	4.03117	2.15255e-15	1.32513e-13	8.13558	ENSDARG00000028148	Gene Expression	FALSE	227	0.0668044	0.0690863	224	TRUE	0.0481711	1.49303	2.49961
dipk2b	3.28393	2.04732e-15	1.26848e-13	8.13121	ENSDARG00000061747	Gene Expression	FALSE	591	0.137174	0.147027	584	TRUE	0.0798067	0.847194	1.15525
si:ch211-66e2.3	6.12147	2.65517e-15	1.61385e-13	8.12365	ENSDARG00000078824	Gene Expression	FALSE	162	0.0248896	0.0252019	162	TRUE	0.0264438	1.19803	1.88554
cdc42l	0.609124	1.34929e-15	8.61963e-14	8.10433	ENSDARG00000040158	Gene Expression	FALSE	8893	1.51253	3.53819	8817	FALSE	1.38964	0.759278	-0.369212
plpp1a	1.71908	1.90811e-15	1.19378e-13	8.09008	ENSDARG00000053381	Gene Expression	FALSE	1790	0.274631	0.316046	1771	TRUE	0.267874	1.12193	1.72714
dazap2	1.19677	1.73595e-15	1.0932e-13	8.0815	ENSDARG00000007867	Gene Expression	FALSE	2941	0.314065	0.368979	2923	FALSE	0.283156	0.245124	-0.406595
ctsla	0.741064	1.80725e-15	1.13438e-13	8.07841	ENSDARG00000007836	Gene Expression	FALSE	9487	1.91709	5.80111	9355	TRUE	1.81807	2.05179	0.784183
ponzr1	2.19523	2.47165e-15	1.51188e-13	8.06609	ENSDARG00000090444	Gene Expression	FALSE	821	0.17676	0.193344	815	TRUE	0.132306	1.1648	1.81636
arhgef9b	6.83969	4.20755e-15	2.47897e-13	8.0628	ENSDARG00000078624	Gene Expression	FALSE	216	0.0367776	0.0374623	215	TRUE	0.0273532	0.677873	0.8028
grasp	2.5889	3.3518e-15	2.01181e-13	8.04984	ENSDARG00000000588	Gene Expression	FALSE	778	0.108169	0.114236	772	TRUE	0.0777145	0.562201	0.562022
plcd1a	2.5206	3.49314e-15	2.07718e-13	8.04518	ENSDARG00000059123	Gene Expression	FALSE	677	0.0857375	0.0895203	673	TRUE	0.0879262	0.933979	1.3359
ccdc47	0.976036	2.54664e-15	1.55281e-13	8.02878	ENSDARG00000054362	Gene Expression	FALSE	5271	0.685038	0.983847	5224	FALSE	0.583362	0.41376	-0.377185
rbm47	3.37151	4.99407e-15	2.93337e-13	8.01411	ENSDARG00000061985	Gene Expression	FALSE	422	0.078657	0.0818332	410	TRUE	0.0443004	0.63849	0.720822
impa1	1.38566	3.0635e-15	1.84454e-13	8.0138	ENSDARG00000003517	Gene Expression	FALSE	2501	0.323897	0.382505	2485	FALSE	0.245964	0.327213	0.072879
mapkapk3	1.8073	3.56639e-15	2.11419e-13	8.01131	ENSDARG00000111612	Gene Expression	FALSE	1549	0.188755	0.207745	1533	TRUE	0.172205	0.735375	0.922495
s1pr1	3.8661	5.3384e-15	3.11655e-13	8.01108	ENSDARG00000042690	Gene Expression	FALSE	233	0.0289625	0.029386	232	TRUE	0.0324443	0.870752	1.20429
dbnla	5.12672	5.93817e-15	3.43538e-13	8.01001	ENSDARG00000008170	Gene Expression	FALSE	150	0.0383708	0.0391165	147	TRUE	0.0345341	1.57496	2.67016
her15.2	2.92126	5.4007e-15	3.14337e-13	7.98658	ENSDARG00000054560	Gene Expression	FALSE	611	0.304997	0.356622	609	TRUE	0.259751	2.68821	4.98744
rhov	3.28348	6.86895e-15	3.92654e-13	7.96573	ENSDARG00000070434	Gene Expression	FALSE	507	0.090193	0.0943855	500	TRUE	0.070596	1.10718	1.69642
hopx	2.53566	6.21291e-15	3.57279e-13	7.96444	ENSDARG00000089368	Gene Expression	FALSE	898	0.155165	0.167851	893	TRUE	0.108277	0.841646	1.14371
myb	3.26894	9.46514e-15	5.34697e-13	7.92343	ENSDARG00000053666	Gene Expression	FALSE	482	0.205295	0.227888	475	TRUE	0.114393	1.64644	2.81894
ube2d2	0.523202	5.733e-15	3.3267e-13	7.91612	ENSDARG00000043484	Gene Expression	FALSE	9269	1.62692	4.08816	9177	FALSE	1.45892	0.313548	-0.842998
hvcn1	1.29794	6.98044e-15	3.96666e-13	7.90854	ENSDARG00000040338	Gene Expression	FALSE	3056	0.378475	0.460056	3041	FALSE	0.336253	0.595194	0.11093
SH3TC1	7.24169	1.35743e-14	7.55714e-13	7.90348	ENSDARG00000077330	Gene Expression	FALSE	211	0.0363086	0.0369758	208	TRUE	0.0265919	0.648602	0.741871
atp1a1a.4	6.10454	1.38457e-14	7.66384e-13	7.89933	ENSDARG00000001870	Gene Expression	FALSE	143	0.173984	0.190036	137	TRUE	0.103815	3.31373	6.28951
pfkfb4b	1.154	8.40624e-15	4.76279e-13	7.87558	ENSDARG00000029075	Gene Expression	FALSE	3782	0.498292	0.645908	3761	FALSE	0.426761	0.521725	0.00231812
lyve1b	7.63827	2.03099e-14	1.09177e-12	7.84775	ENSDARG00000062483	Gene Expression	FALSE	164	0.052504	0.0539068	164	TRUE	0.0542743	2.05053	3.66008
si:ch73-364h19.1	4.3576	2.03496e-14	1.09177e-12	7.8296	ENSDARG00000097523	Gene Expression	FALSE	279	0.0530578	0.0544906	279	TRUE	0.0382669	0.689061	0.82609
foxj1a	5.53948	2.32015e-14	1.23786e-12	7.82512	ENSDARG00000101919	Gene Expression	FALSE	119	0.0701663	0.0726866	115	TRUE	0.0503686	2.17653	3.92235
ccng2	1.15172	1.20944e-14	6.79229e-13	7.82145	ENSDARG00000017602	Gene Expression	FALSE	3635	0.558851	0.748662	3601	TRUE	0.535362	1.01471	0.731126
limch1b	4.25327	2.23811e-14	1.19742e-12	7.82122	ENSDARG00000103774	Gene Expression	FALSE	199	0.0259331	0.0262723	197	TRUE	0.0266746	0.845836	1.15243
hsp90ab1	0.24256	1.38077e-14	7.66384e-13	7.81799	ENSDARG00000029150	Gene Expression	FALSE	10274	4.18858	64.9289	10109	FALSE	3.98612	1.78997	0.31608
CU570769.1	2.87394	2.01472e-14	1.08793e-12	7.81694	ENSDARG00000102371	Gene Expression	FALSE	808	0.130706	0.139632	801	TRUE	0.100441	0.914689	1.29575
foxa3	4.7193	2.61824e-14	1.38536e-12	7.80433	ENSDARG00000012788	Gene Expression	FALSE	176	0.0621517	0.0641238	175	TRUE	0.0552953	2.36967	4.32439
ube2d1b	0.736298	1.46048e-14	8.03764e-13	7.79405	ENSDARG00000038576	Gene Expression	FALSE	7088	0.946595	1.57692	7040	FALSE	0.83937	0.378824	-0.558969
tuba8l3	1.40072	1.68253e-14	9.23323e-13	7.78699	ENSDARG00000070155	Gene Expression	FALSE	2296	0.647253	0.910285	2267	TRUE	0.587342	1.98186	1.78122
adora2aa	3.73203	3.00934e-14	1.57925e-12	7.77295	ENSDARG00000033706	Gene Expression	FALSE	318	0.0413629	0.0422302	316	TRUE	0.0377077	0.766483	0.987247
map4k2	3.60044	2.95509e-14	1.5593e-12	7.7684	ENSDARG00000001234	Gene Expression	FALSE	301	0.0397744	0.040576	300	TRUE	0.0370021	0.615168	0.672276
gnpda1	1.8873	2.42834e-14	1.292e-12	7.76173	ENSDARG00000037307	Gene Expression	FALSE	1476	0.255673	0.29133	1463	TRUE	0.195355	1.01263	1.49961
ier2b	0.863197	1.86726e-14	1.01599e-12	7.76059	ENSDARG00000086881	Gene Expression	FALSE	7443	1.59292	3.91807	7367	FALSE	1.48091	1.57527	0.498145
mfng	2.98804	2.99336e-14	1.57516e-12	7.75918	ENSDARG00000042925	Gene Expression	FALSE	524	0.100894	0.106159	516	TRUE	0.0667044	0.718814	0.888021
klf3	1.66139	2.45359e-14	1.30183e-12	7.75102	ENSDARG00000015495	Gene Expression	FALSE	1714	0.212953	0.237326	1704	TRUE	0.18955	0.550468	0.537599
daw1	5.9068	5.10825e-14	2.6304e-12	7.71553	ENSDARG00000021462	Gene Expression	FALSE	109	0.0366838	0.037365	105	TRUE	0.02553	1.28258	2.06153
sgk2a	5.05731	5.38694e-14	2.75912e-12	7.70285	ENSDARG00000063370	Gene Expression	FALSE	154	0.0225139	0.0227693	147	TRUE	0.0178819	0.617386	0.676894
gbx2	2.49173	4.25763e-14	2.20421e-12	7.69285	ENSDARG00000002933	Gene Expression	FALSE	522	0.127113	0.135545	518	TRUE	0.117187	1.52722	2.57077
atp6v1g1	0.92665	3.5578e-14	1.86198e-12	7.67465	ENSDARG00000022315	Gene Expression	FALSE	5858	1.06942	1.91369	5810	TRUE	0.865733	1.61537	1.3439
gng2	1.2175	4.03179e-14	2.09293e-12	7.67039	ENSDARG00000056831	Gene Expression	FALSE	3390	0.495688	0.641627	3375	FALSE	0.419597	0.740959	0.326421
h2ax1	0.622562	3.87698e-14	2.01802e-12	7.66135	ENSDARG00000068995	Gene Expression	FALSE	9841	2.37568	9.7583	9711	TRUE	2.28863	2.21349	0.556586
si:ch1073-190k2.1	1.88685	6.05442e-14	3.09274e-12	7.64383	ENSDARG00000097973	Gene Expression	FALSE	1366	0.268773	0.308358	1355	TRUE	0.23669	2.01004	3.5758
snx9b	1.44569	5.3541e-14	2.74963e-12	7.639	ENSDARG00000069302	Gene Expression	FALSE	2147	0.241635	0.273329	2128	FALSE	0.20806	0.37101	0.164046
zgc:136858	4.8167	9.73647e-14	4.85736e-12	7.62166	ENSDARG00000070830	Gene Expression	FALSE	180	0.0281114	0.0285103	179	TRUE	0.0229105	0.855909	1.17339
snx5	1.196	6.22039e-14	3.1691e-12	7.61571	ENSDARG00000020442	Gene Expression	FALSE	3765	0.648576	0.912815	3744	TRUE	0.506516	1.24256	1.06796
bnip4	1.43931	8.25141e-14	4.15971e-12	7.57631	ENSDARG00000022832	Gene Expression	FALSE	2200	0.256351	0.292206	2194	FALSE	0.225086	0.439776	0.307185
tnks1bp1	3.24879	1.21193e-13	5.99938e-12	7.56862	ENSDARG00000068760	Gene Expression	FALSE	341	0.0471346	0.0482631	336	TRUE	0.0388712	0.696843	0.842288
nipal4	6.08539	1.57669e-13	7.70572e-12	7.55805	ENSDARG00000059365	Gene Expression	FALSE	129	0.0276383	0.0280237	125	TRUE	0.0205686	1.06693	1.61266
cox4i2	3.2993	1.43355e-13	7.06006e-12	7.54967	ENSDARG00000022509	Gene Expression	FALSE	305	0.0449043	0.0459278	303	TRUE	0.0503352	1.13042	1.74481

## Sheet: supplementary table 2_Cluster 6
	logfc	pval	qval	score	gene_ids	feature_types	is_mito	n_cells_by_counts	log1p_mean_counts	mean_counts	n_cells	highly_variable	means	dispersions	dispersions_norm
myl7	9.96079	0	0	101.81	ENSDARG00000019096	Gene Expression	FALSE	2841	2.69584	13.8179	2790	FALSE	3.02721	6.09409	2.61939
tnnc1a	8.97412	0	0	96.2198	ENSDARG00000011400	Gene Expression	FALSE	1140	1.29561	2.65321	1113	TRUE	1.40533	4.02203	3.09891
tnnt2a	8.28103	0	0	94.2911	ENSDARG00000020610	Gene Expression	FALSE	2005	1.602	3.96293	1970	TRUE	1.68949	4.1226	2.83442
tnni1b	7.86488	0	0	93.9208	ENSDARG00000052708	Gene Expression	FALSE	1695	1.12062	2.06675	1665	TRUE	1.23598	3.48388	2.72804
fhl2a	8.93626	0	0	88.9648	ENSDARG00000042018	Gene Expression	FALSE	1299	1.27077	2.56359	1268	TRUE	1.39881	4.08152	3.16215
acta1b	9.17154	8.51318e-275	2.72521e-271	73.0431	ENSDARG00000055618	Gene Expression	FALSE	1834	1.81273	5.12718	1795	TRUE	2.04676	5.0672	3.44162
cmlc1	9.99616	4.82754e-265	1.32461e-261	72.4755	ENSDARG00000032976	Gene Expression	FALSE	2203	2.45194	10.6109	2157	TRUE	2.79182	5.85519	2.45102
actc1a-1	7.49545	1.18037e-222	2.26714e-219	60.2622	ENSDARG00000042535	Gene Expression	FALSE	1359	0.64506	0.906101	1334	TRUE	0.702829	2.86624	2.99853
myh7	9.56473	2.81273e-216	4.91129e-213	59.0767	ENSDARG00000079564	Gene Expression	FALSE	1163	1.96781	6.15501	1133	TRUE	2.04321	5.06193	3.43662
aldoab	6.02144	1.54231e-244	3.7029e-241	55.3025	ENSDARG00000034470	Gene Expression	FALSE	1725	0.571458	0.770847	1686	TRUE	0.610359	2.40057	2.35756
ttn.1	7.55246	1.78344e-193	2.28364e-190	52.0963	ENSDARG00000000563	Gene Expression	FALSE	1177	0.646182	0.908242	1146	TRUE	0.740099	3.13862	3.37346
ttn.2	7.26891	1.0102e-209	1.61691e-206	51.5007	ENSDARG00000028213	Gene Expression	FALSE	1886	1.39057	3.01713	1845	TRUE	1.40241	3.90085	2.9701
si:ch211-131k2.3	6.7111	2.42804e-195	3.58734e-192	51.2125	ENSDARG00000079462	Gene Expression	FALSE	1156	0.380472	0.462976	1140	TRUE	0.413548	2.07287	2.29545
rbpms2a	5.09241	4.78469e-233	1.02111e-229	50.337	ENSDARG00000045930	Gene Expression	FALSE	2919	0.72211	1.05877	2882	TRUE	0.741055	2.20446	2.08763
gapdh	7.10302	3.51694e-176	3.55526e-173	47.6153	ENSDARG00000043457	Gene Expression	FALSE	1703	0.558406	0.747884	1675	TRUE	0.694754	3.27457	3.56058
rbm24a	7.24941	7.25986e-172	6.97201e-169	47.1394	ENSDARG00000102995	Gene Expression	FALSE	1299	0.65005	0.915637	1274	TRUE	0.662368	2.80487	2.91406
nexn	6.26696	2.41825e-176	2.58041e-173	45.1458	ENSDARG00000057317	Gene Expression	FALSE	1344	0.488251	0.629464	1313	TRUE	0.531671	2.37166	2.73717
tpm4a	3.66204	8.83951e-182	9.98709e-179	43.8563	ENSDARG00000023963	Gene Expression	FALSE	9746	2.86605	16.5675	9622	TRUE	2.83043	3.46108	0.918481
bves	5.01507	3.5741e-194	4.90341e-191	43.0515	ENSDARG00000058548	Gene Expression	FALSE	2501	0.657288	0.929551	2465	TRUE	0.701556	2.05058	1.87582
rbfox1l	7.8763	2.88558e-151	2.3093e-148	42.5375	ENSDARG00000021184	Gene Expression	FALSE	975	0.639531	0.895592	950	TRUE	0.675548	2.98442	3.16121
trdn	6.96195	6.60577e-156	5.51639e-153	42.5369	ENSDARG00000041779	Gene Expression	FALSE	957	0.344033	0.410626	931	TRUE	0.393771	2.18279	2.45795
desma	6.28176	3.2987e-164	3.01705e-161	42.0871	ENSDARG00000058656	Gene Expression	FALSE	1291	0.508	0.661964	1267	TRUE	0.521243	2.37365	2.74011
alcama	4.22812	2.42217e-184	2.90767e-181	39.8647	ENSDARG00000026531	Gene Expression	FALSE	4776	1.22966	2.42006	4720	TRUE	1.23562	2.36629	1.49547
ldb3a	7.1923	7.61423e-133	5.22309e-130	37.6296	ENSDARG00000056322	Gene Expression	FALSE	910	0.250308	0.284422	890	TRUE	0.312929	2.16376	2.42982
fbxl22	8.8028	7.58392e-124	4.41407e-121	36.0994	ENSDARG00000096995	Gene Expression	FALSE	649	0.256953	0.292984	629	TRUE	0.31425	2.29635	2.62583
atp1b1a	3.81348	1.36301e-161	1.18997e-158	35.7603	ENSDARG00000013144	Gene Expression	FALSE	6244	1.26224	2.53333	6167	TRUE	1.18581	2.81416	1.98942
dub	4.6763	1.3449e-146	1.03326e-143	34.5893	ENSDARG00000059774	Gene Expression	FALSE	1721	0.500831	0.650092	1685	TRUE	0.456256	1.60949	1.61041
apobec2a	8.52618	1.67725e-116	8.94861e-114	34.0176	ENSDARG00000018881	Gene Expression	FALSE	656	0.215309	0.240245	634	TRUE	0.261668	2.11773	3.79995
eno3	3.61201	6.42173e-141	4.74393e-138	32.4231	ENSDARG00000039007	Gene Expression	FALSE	4977	0.846978	1.33259	4924	TRUE	0.829425	1.73858	1.5335
ucp2	3.86318	1.12708e-135	8.01772e-133	31.8855	ENSDARG00000043154	Gene Expression	FALSE	4331	0.813985	1.25688	4288	TRUE	0.768045	1.71039	1.40757
prkag2a	4.86588	8.98849e-119	4.93263e-116	31.325	ENSDARG00000012625	Gene Expression	FALSE	1801	0.333354	0.395641	1776	TRUE	0.337711	1.41937	1.32935
ldb3b	7.58279	6.97588e-105	3.11595e-102	30.699	ENSDARG00000099974	Gene Expression	FALSE	783	0.208697	0.232072	761	TRUE	0.237276	1.83708	3.21576
casq2	9.03072	1.30045e-103	5.55063e-101	30.6748	ENSDARG00000008982	Gene Expression	FALSE	500	0.170872	0.186338	484	TRUE	0.238932	2.31692	4.21459
cycsb	2.78475	2.05572e-131	1.36152e-128	30.4384	ENSDARG00000044562	Gene Expression	FALSE	8238	1.67232	4.32451	8141	TRUE	1.47419	1.61594	0.54137
hspb1	4.29016	8.36846e-124	4.72744e-121	29.9067	ENSDARG00000041065	Gene Expression	FALSE	4240	1.03952	1.82787	4192	TRUE	1.07432	2.58737	2.83967
atp5meb	2.57268	1.80356e-125	1.11745e-122	29.4091	ENSDARG00000068940	Gene Expression	FALSE	8455	1.37154	2.94142	8370	FALSE	1.25711	1.28832	0.306592
mybpc3	9.98098	7.35765e-94	2.71766e-91	28.1952	ENSDARG00000011615	Gene Expression	FALSE	510	0.273374	0.314391	490	TRUE	0.389169	2.96865	3.61973
eno1a	4.98083	1.38805e-100	5.79573e-98	27.9848	ENSDARG00000022456	Gene Expression	FALSE	1399	0.246209	0.279167	1375	TRUE	0.269716	1.55276	2.62394
crip2l	7.58567	2.71753e-94	1.04391e-91	27.9838	ENSDARG00000033201	Gene Expression	FALSE	712	0.224913	0.252214	690	TRUE	0.322335	2.60228	3.07811
unc45b	6.00074	1.10908e-95	4.34735e-93	27.7631	ENSDARG00000008433	Gene Expression	FALSE	1014	0.277437	0.319743	995	TRUE	0.290909	1.88814	2.02236
atp5mc1	2.22638	4.87636e-116	2.53136e-113	27.734	ENSDARG00000056008	Gene Expression	FALSE	9419	1.68951	4.41685	9311	FALSE	1.61978	1.52814	0.448049
COX5B	1.8285	8.07399e-116	4.08098e-113	27.7004	ENSDARG00000015978	Gene Expression	FALSE	10009	2.17965	7.84324	9876	FALSE	2.03351	1.23072	-0.210124
lmo7a	6.79967	1.76872e-93	6.29107e-91	27.6183	ENSDARG00000004930	Gene Expression	FALSE	790	0.190768	0.210178	771	TRUE	0.20144	1.60172	2.72584
nkx2.5	4.15641	3.68326e-112	1.81396e-109	27.5193	ENSDARG00000018004	Gene Expression	FALSE	1858	0.720738	1.05595	1834	TRUE	0.713282	2.10508	1.95083
gamt	3.52574	2.85566e-108	1.33777e-105	27.4449	ENSDARG00000070844	Gene Expression	FALSE	3940	0.577539	0.781648	3909	TRUE	0.559787	1.24781	0.770843
tmem38a	7.94674	4.71366e-91	1.58834e-88	27.3359	ENSDARG00000024047	Gene Expression	FALSE	581	0.151074	0.163083	564	TRUE	0.163224	1.52665	2.56958
hspb7	7.58556	1.30991e-88	3.99357e-86	26.6386	ENSDARG00000104441	Gene Expression	FALSE	570	0.131303	0.140313	555	TRUE	0.179529	1.93157	3.41245
atp5f1e	2.34907	4.57767e-109	2.19808e-106	26.5576	ENSDARG00000095897	Gene Expression	FALSE	8461	1.42635	3.16347	8371	FALSE	1.28632	1.10726	0.1069
btg1	3.14041	8.94997e-106	4.09291e-103	26.3142	ENSDARG00000027249	Gene Expression	FALSE	5823	1.14658	2.14742	5753	TRUE	1.03727	2.09873	2.08772
acta1a	5.67991	7.64802e-91	2.53268e-88	26.2295	ENSDARG00000036371	Gene Expression	FALSE	1560	0.574476	0.776199	1536	TRUE	0.603469	2.89196	3.03394
pla1a-1	6.71615	4.74586e-88	1.40237e-85	26.2124	ENSDARG00000069922	Gene Expression	FALSE	886	0.201246	0.222925	865	TRUE	0.253272	1.89608	3.33857
myh7l	7.78544	2.83548e-86	7.67058e-84	25.9898	ENSDARG00000079782	Gene Expression	FALSE	679	0.460582	0.584996	658	TRUE	0.523033	3.4599	4.34597
mustn1b	8.58661	2.17489e-85	5.64501e-83	25.9773	ENSDARG00000089086	Gene Expression	FALSE	502	0.172674	0.188479	489	TRUE	0.280812	2.90581	3.52682
arvcfb	3.6272	2.22441e-96	8.9009e-94	25.5724	ENSDARG00000061688	Gene Expression	FALSE	3218	0.474905	0.607862	3172	TRUE	0.485032	1.26453	1.10045
adprhl1	6.3902	1.78382e-85	4.69341e-83	25.5551	ENSDARG00000041589	Gene Expression	FALSE	704	0.13173	0.1408	687	TRUE	0.160011	1.51439	2.54406
trim63a	9.60973	2.42762e-82	5.75646e-80	25.2868	ENSDARG00000028027	Gene Expression	FALSE	474	0.165031	0.17943	455	TRUE	0.214038	2.2508	4.07694
cox7b	2.18994	1.45416e-99	5.94256e-97	24.9255	ENSDARG00000115557	Gene Expression	FALSE	8762	1.51709	3.55892	8661	FALSE	1.37746	1.13305	0.028087
crip2	5.4858	9.64032e-83	2.31452e-80	24.5325	ENSDARG00000070670	Gene Expression	FALSE	1352	0.367755	0.444488	1328	TRUE	0.357232	2.20076	2.48452
slc8a1a	8.30107	1.7906e-78	3.82134e-76	24.2451	ENSDARG00000013422	Gene Expression	FALSE	567	0.188836	0.207843	548	TRUE	0.245548	2.36757	4.32002
ldlrap1a	4.25201	2.32641e-84	5.87938e-82	24.143	ENSDARG00000004311	Gene Expression	FALSE	2424	0.430165	0.537511	2410	TRUE	0.439538	1.71598	1.76785
zgc:86709	8.21866	1.51314e-77	3.15901e-75	24.0153	ENSDARG00000057911	Gene Expression	FALSE	626	0.428328	0.534689	604	TRUE	0.616218	4.34714	5.03693
cox8a	1.83741	1.66287e-93	6.02616e-91	23.8823	ENSDARG00000095273	Gene Expression	FALSE	9582	1.80358	5.07132	9475	FALSE	1.66846	1.017	-0.240331
xirp1	7.89997	7.89929e-77	1.59707e-74	23.7992	ENSDARG00000030722	Gene Expression	FALSE	640	0.223358	0.250268	623	TRUE	0.234218	1.996	3.54657
tpm2	3.14233	7.87532e-89	2.4397e-86	23.7974	ENSDARG00000104682	Gene Expression	FALSE	5016	0.898442	1.45578	4972	TRUE	0.787609	1.3925	0.970007
cox7a2a	2.16188	3.27119e-92	1.12196e-89	23.7023	ENSDARG00000053217	Gene Expression	FALSE	8753	1.51171	3.53449	8674	FALSE	1.3844	1.2054	0.104987
atp5l	1.73819	4.33648e-90	1.41171e-87	23.2923	ENSDARG00000011841	Gene Expression	FALSE	9686	1.84154	5.30622	9570	FALSE	1.71183	1.00046	-0.256703
phlda2	4.8243	6.10962e-80	1.39699e-77	23.2911	ENSDARG00000042874	Gene Expression	FALSE	1644	0.538729	0.713827	1618	TRUE	0.553021	2.62561	2.66732
zgc:193541	1.71977	2.95509e-89	9.45975e-87	23.1686	ENSDARG00000092873	Gene Expression	FALSE	9715	1.79278	5.00613	9603	FALSE	1.68181	0.953583	-0.303116
cox6a1	1.95421	3.58315e-89	1.12822e-86	23.1346	ENSDARG00000022438	Gene Expression	FALSE	8833	1.69151	4.42765	8723	FALSE	1.46871	0.92033	-0.198023
h2ax1	1.91606	1.71132e-86	4.69561e-84	23.0099	ENSDARG00000068995	Gene Expression	FALSE	9841	2.37568	9.7583	9711	TRUE	2.28863	2.21349	0.556586
myom1b	9.04819	3.5655e-73	6.58487e-71	23.0089	ENSDARG00000104836	Gene Expression	FALSE	478	0.118075	0.125328	456	TRUE	0.163522	2.03471	3.62715
cox7c	1.92468	2.52542e-87	7.34935e-85	22.8275	ENSDARG00000104537	Gene Expression	FALSE	9176	1.64244	4.16775	9075	FALSE	1.50031	1.01114	-0.1015
cox4i1	1.48799	6.82306e-87	1.92721e-84	22.7554	ENSDARG00000032970	Gene Expression	FALSE	9924	2.056	6.81463	9789	FALSE	1.89378	0.808206	-0.447049
podxl	3.80341	1.04332e-83	2.5691e-81	22.6837	ENSDARG00000031228	Gene Expression	FALSE	2512	0.832566	1.29921	2473	TRUE	0.870573	2.62449	2.89679
cox5aa	2.08369	1.58048e-85	4.21615e-83	22.5461	ENSDARG00000088383	Gene Expression	FALSE	8643	1.46951	3.34709	8555	FALSE	1.32571	1.01968	0.0103085
mpc1	2.56332	2.09312e-83	5.08892e-81	22.5423	ENSDARG00000093448	Gene Expression	FALSE	6494	0.88029	1.4116	6433	FALSE	0.792509	0.851471	0.225302
srl	8.36476	5.13826e-71	8.81165e-69	22.4557	ENSDARG00000104587	Gene Expression	FALSE	445	0.125484	0.133697	431	TRUE	0.165171	2.0193	3.59507
nmt1b	5.20647	3.29727e-73	6.14861e-71	22.2654	ENSDARG00000057206	Gene Expression	FALSE	925	0.150237	0.16211	911	TRUE	0.174938	1.318	2.13528
ugt1b5	3.73022	6.07642e-78	1.28252e-75	22.2577	ENSDARG00000089507	Gene Expression	FALSE	1976	0.294035	0.341831	1953	TRUE	0.29834	0.998915	0.70777
cox6b2	1.26862	9.30191e-84	2.32028e-81	22.2064	ENSDARG00000037860	Gene Expression	FALSE	10091	2.28225	8.79868	9964	FALSE	2.14065	0.777904	-0.641139
si:dkey-184p18.2	6.26751	1.1002e-70	1.87005e-68	22.1923	ENSDARG00000077407	Gene Expression	FALSE	1074	0.348301	0.416659	1061	TRUE	0.358689	2.60513	3.08231
ldha	4.55075	6.75149e-72	1.2007e-69	21.8873	ENSDARG00000101251	Gene Expression	FALSE	2219	0.373598	0.452953	2195	TRUE	0.36166	1.77753	1.85883
tnnc2	8.862	1.79712e-68	2.85267e-66	21.8655	ENSDARG00000070835	Gene Expression	FALSE	466	0.143347	0.154131	451	TRUE	0.208489	2.33842	4.25933
tuba8l2	2.74684	2.3755e-81	5.56417e-79	21.8133	ENSDARG00000031164	Gene Expression	FALSE	5665	1.25072	2.49285	5605	TRUE	1.12932	1.53311	0.576565
lmod2b	8.75669	1.4357e-67	2.22383e-65	21.6398	ENSDARG00000045864	Gene Expression	FALSE	412	0.110437	0.116766	395	TRUE	0.170274	2.34185	4.26648
atp5po	1.73255	1.87801e-80	4.34589e-78	21.6264	ENSDARG00000001788	Gene Expression	FALSE	9217	1.48083	3.39661	9109	FALSE	1.40531	0.817654	-0.307161
ednraa	3.79367	1.46676e-75	2.90435e-73	21.6154	ENSDARG00000011876	Gene Expression	FALSE	2216	0.473391	0.60543	2194	TRUE	0.494384	1.79675	1.88725
h1-0	3.10483	7.33751e-79	1.65802e-76	21.3421	ENSDARG00000038559	Gene Expression	FALSE	5945	1.67331	4.32977	5867	TRUE	1.78858	2.89842	1.62241
smyd1b	5.25624	1.15905e-68	1.87074e-66	21.2505	ENSDARG00000091253	Gene Expression	FALSE	1241	0.386771	0.47222	1228	TRUE	0.344224	1.818	1.91866
ndufb3	1.99765	1.39718e-75	2.79538e-73	20.8865	ENSDARG00000075709	Gene Expression	FALSE	8363	1.22638	2.40887	8281	FALSE	1.13634	0.830386	-0.198463
atp5md	2.33097	1.97503e-74	3.83175e-72	20.8064	ENSDARG00000096003	Gene Expression	FALSE	6815	0.928419	1.53051	6751	FALSE	0.841227	0.776453	0.0529253
calm3a-1	3.52557	1.27818e-68	2.04583e-66	20.6667	ENSDARG00000100825	Gene Expression	FALSE	2875	0.349262	0.418021	2850	TRUE	0.340631	1.01809	0.736113
ryr2b	7.13036	1.16631e-63	1.68431e-61	20.6068	ENSDARG00000003706	Gene Expression	FALSE	632	0.185527	0.203853	616	TRUE	0.214517	2.04524	3.64907
atp5mf	1.77671	3.67068e-74	7.05028e-72	20.5597	ENSDARG00000037867	Gene Expression	FALSE	9138	1.5248	3.59424	9038	FALSE	1.40676	0.831525	-0.292417
slc25a5	0.693072	4.70171e-74	8.94116e-72	20.4978	ENSDARG00000092553	Gene Expression	FALSE	10277	4.13189	61.2958	10112	FALSE	4.02801	1.97352	0.562748
rbpms2b	3.442	1.63581e-69	2.73209e-67	20.3972	ENSDARG00000079578	Gene Expression	FALSE	3228	0.687341	0.988421	3188	TRUE	0.706868	2.00227	1.80932
atp5pf	1.84975	8.35034e-73	1.52748e-70	20.3074	ENSDARG00000014313	Gene Expression	FALSE	8674	1.43443	3.19724	8588	FALSE	1.28575	0.805112	-0.226338
ckma	7.07463	7.42301e-62	1.01116e-59	20.2094	ENSDARG00000035327	Gene Expression	FALSE	518	0.184395	0.202491	500	TRUE	0.259266	2.88757	5.40244
atp1a1a.1	2.24694	3.93496e-71	6.8089e-69	20.1818	ENSDARG00000002791	Gene Expression	FALSE	7282	1.01016	1.74603	7196	FALSE	0.959034	0.959959	0.335315
ywhah	2.29678	3.8916e-71	6.79508e-69	20.1347	ENSDARG00000005560	Gene Expression	FALSE	6674	1.01578	1.76151	6619	TRUE	0.961698	1.30562	0.86724
tnfaip6	4.72413	2.42454e-63	3.42413e-61	20.1046	ENSDARG00000093440	Gene Expression	FALSE	1842	0.399642	0.491291	1816	TRUE	0.395949	1.92259	2.07329
smpx	8.79834	2.57838e-60	3.36891e-58	19.9025	ENSDARG00000045302	Gene Expression	FALSE	458	0.115911	0.122896	448	TRUE	0.142637	1.6537	2.83405
agrn	3.02468	2.61028e-67	4.01086e-65	19.8884	ENSDARG00000079388	Gene Expression	FALSE	3381	0.489266	0.631118	3333	TRUE	0.500826	1.26781	1.10529
uqcrh	1.5406	1.51885e-70	2.559e-68	19.8747	ENSDARG00000059128	Gene Expression	FALSE	9495	1.77755	4.91534	9389	FALSE	1.62676	0.82377	-0.30066
asb2b	6.90773	4.32424e-60	5.50037e-58	19.7512	ENSDARG00000102490	Gene Expression	FALSE	545	0.101861	0.10723	537	TRUE	0.117011	1.29255	2.0823
uqcr10	1.94936	5.43895e-68	8.56278e-66	19.5195	ENSDARG00000104517	Gene Expression	FALSE	8042	1.17165	2.2273	7963	FALSE	1.07567	0.790972	0.0752674
lrrc10	5.70706	1.08143e-59	1.36652e-57	19.482	ENSDARG00000045612	Gene Expression	FALSE	996	0.173575	0.189549	986	TRUE	0.169297	1.28023	2.05664
cox6c	1.65301	7.26506e-68	1.13447e-65	19.4093	ENSDARG00000038577	Gene Expression	FALSE	9127	1.49932	3.47864	9031	FALSE	1.40221	0.80994	-0.31536
BX088707.3	4.85049	3.14192e-60	4.05012e-58	19.3926	ENSDARG00000117253	Gene Expression	FALSE	1163	0.214053	0.238688	1143	TRUE	0.221243	1.50221	2.51871
gata6	2.9226	2.1838e-66	3.2769e-64	19.3649	ENSDARG00000103589	Gene Expression	FALSE	2984	0.540204	0.716357	2953	TRUE	0.577468	1.34267	0.901421
apln	3.53229	2.64499e-63	3.70819e-61	19.1576	ENSDARG00000053279	Gene Expression	FALSE	1970	0.498056	0.645519	1935	TRUE	0.522945	2.23997	2.54249
clec19a	3.96202	6.54798e-61	8.73382e-59	19.1365	ENSDARG00000115545	Gene Expression	FALSE	1751	0.332028	0.393792	1735	TRUE	0.345438	1.49729	1.44454
cox17	3.44852	1.52662e-61	2.06491e-59	19.0269	ENSDARG00000069920	Gene Expression	FALSE	2555	0.498352	0.646006	2524	TRUE	0.38299	1.19485	0.997433
uqcrq	2.08664	1.42527e-64	2.10579e-62	18.9786	ENSDARG00000029064	Gene Expression	FALSE	7667	1.15093	2.16114	7601	FALSE	1.03651	0.911656	0.260984
nkx2.7	3.15671	7.31079e-65	1.08851e-62	18.8986	ENSDARG00000021232	Gene Expression	FALSE	2247	0.884357	1.42143	2224	TRUE	0.902868	2.34992	2.47427
mef2aa	4.07759	2.04808e-59	2.57108e-57	18.8806	ENSDARG00000031756	Gene Expression	FALSE	1400	0.199733	0.221076	1379	TRUE	0.213407	1.11202	1.70651
mdh2	2.07407	1.76558e-63	2.53071e-61	18.7249	ENSDARG00000043371	Gene Expression	FALSE	6730	0.928765	1.53138	6666	FALSE	0.847401	0.715674	-0.0406055
nupr1a	2.91104	8.27394e-61	1.09598e-58	18.58	ENSDARG00000094300	Gene Expression	FALSE	4275	0.657691	0.93033	4242	TRUE	0.644829	1.52249	1.14893
vcana	5.30122	9.81824e-56	1.12249e-53	18.5072	ENSDARG00000103515	Gene Expression	FALSE	764	0.176107	0.192566	753	TRUE	0.190683	1.63277	2.79049
hapln1a	4.62173	3.39868e-57	4.00481e-55	18.4567	ENSDARG00000089769	Gene Expression	FALSE	1854	1.12663	2.08524	1800	TRUE	1.17522	4.15555	3.46882
cap2	7.33399	2.05106e-54	2.26406e-52	18.4538	ENSDARG00000104478	Gene Expression	FALSE	484	0.0860054	0.0898122	474	TRUE	0.103493	1.4243	2.35654
atp5pd	1.63706	1.63042e-62	2.23682e-60	18.4388	ENSDARG00000098355	Gene Expression	FALSE	9126	1.66528	4.28715	9028	FALSE	1.49503	0.848657	-0.274207
atp5if1b	2.49364	3.63102e-60	4.6494e-58	18.2065	ENSDARG00000044092	Gene Expression	FALSE	4621	0.775127	1.17087	4576	TRUE	0.671618	1.1739	0.669106
palm1b	2.97604	1.43631e-57	1.7242e-55	18.1399	ENSDARG00000007818	Gene Expression	FALSE	3750	0.536512	0.710032	3720	TRUE	0.521132	1.15967	0.945428
asb5b	8.53045	6.95896e-53	7.344e-51	18.1219	ENSDARG00000053222	Gene Expression	FALSE	331	0.0696219	0.0721028	318	TRUE	0.1068	1.82268	3.1858
cd9a	5.31783	1.18916e-53	1.28316e-51	18.0564	ENSDARG00000005842	Gene Expression	FALSE	856	0.173166	0.189063	843	TRUE	0.189122	2.00377	3.56273
lama5	2.81458	3.27099e-58	4.00164e-56	17.9493	ENSDARG00000058543	Gene Expression	FALSE	3652	0.624689	0.867666	3611	TRUE	0.612484	1.4029	0.984313
fhl1a	7.39215	2.52116e-52	2.63173e-50	17.9492	ENSDARG00000071498	Gene Expression	FALSE	365	0.149818	0.161623	346	TRUE	0.21196	3.21311	6.08007
txlnba	8.26213	5.03466e-52	5.19896e-50	17.9097	ENSDARG00000020594	Gene Expression	FALSE	472	0.117469	0.124647	456	TRUE	0.133289	1.64677	2.81963
tpi1b	2.65509	3.88497e-57	4.54991e-55	17.7526	ENSDARG00000040988	Gene Expression	FALSE	4638	0.757765	1.1335	4583	TRUE	0.687204	1.27264	0.805019
atp5mc3b	1.21866	1.11827e-58	1.39471e-56	17.7222	ENSDARG00000009447	Gene Expression	FALSE	10030	2.39972	10.02	9881	FALSE	2.2027	1.04182	-0.527022
klhl31	6.53914	1.78107e-51	1.82936e-49	17.6943	ENSDARG00000039066	Gene Expression	FALSE	491	0.0839497	0.0875742	485	TRUE	0.0984249	1.24265	1.97842
atp5f1d	1.66637	5.55332e-58	6.7508e-56	17.6227	ENSDARG00000019404	Gene Expression	FALSE	8550	1.39783	3.04641	8459	FALSE	1.23448	0.614719	-0.436321
si:ch211-199i15.5	6.62089	5.00413e-50	4.7347e-48	17.3623	ENSDARG00000103231	Gene Expression	FALSE	464	0.0768565	0.0798871	448	TRUE	0.102269	1.4414	2.39213
mylz3	7.26414	9.09665e-50	8.5229e-48	17.3511	ENSDARG00000017441	Gene Expression	FALSE	448	0.134966	0.144497	435	TRUE	0.19815	2.86008	5.3452
aldoaa	1.42127	2.91253e-56	3.34976e-54	17.2724	ENSDARG00000011665	Gene Expression	FALSE	9653	1.8412	5.30408	9526	FALSE	1.72712	1.02	-0.237357
myl10	7.01167	1.79371e-49	1.67242e-47	17.2519	ENSDARG00000062592	Gene Expression	FALSE	629	0.388686	0.475041	616	TRUE	0.532207	3.76716	4.80019
rrad	6.31648	4.72835e-49	4.30414e-47	17.0804	ENSDARG00000052011	Gene Expression	FALSE	606	0.211772	0.235867	587	TRUE	0.234094	2.22137	4.0157
sema3fb	4.35362	3.54617e-50	3.42267e-48	17.0102	ENSDARG00000055373	Gene Expression	FALSE	948	0.176107	0.192566	927	TRUE	0.179439	1.2049	1.89984
selenow1	1.74789	2.92062e-54	3.20551e-52	16.9254	ENSDARG00000035136	Gene Expression	FALSE	8782	1.56001	3.75888	8703	FALSE	1.49482	1.36167	0.271099
tdgf1	3.741	1.03656e-50	1.01062e-48	16.9061	ENSDARG00000035095	Gene Expression	FALSE	1863	0.415052	0.51445	1846	TRUE	0.384191	1.57342	1.55709
myh7bb	6.11017	3.31914e-48	2.96515e-46	16.9012	ENSDARG00000035322	Gene Expression	FALSE	661	0.154081	0.166586	646	TRUE	0.169484	1.90133	3.34951
tspan7	1.71769	6.79821e-54	7.37702e-52	16.8587	ENSDARG00000015759	Gene Expression	FALSE	8721	1.4523	3.27294	8620	FALSE	1.38346	1.05911	-0.0505021
ablim1b	5.02426	1.22891e-48	1.10815e-46	16.8508	ENSDARG00000045064	Gene Expression	FALSE	876	0.155332	0.168045	856	TRUE	0.161774	1.26817	2.03154
bcam	2.16223	2.5606e-53	2.73231e-51	16.7393	ENSDARG00000090190	Gene Expression	FALSE	5441	1.36212	2.90445	5386	TRUE	1.3536	1.8633	0.94073
hspe1	1.9119	3.31139e-53	3.51391e-51	16.7091	ENSDARG00000056167	Gene Expression	FALSE	8202	1.69353	4.43865	8100	TRUE	1.53272	1.62213	0.547954
ndrg3a	3.04869	6.73012e-51	6.629e-49	16.6561	ENSDARG00000013087	Gene Expression	FALSE	2314	0.416208	0.516201	2290	TRUE	0.382264	1.74269	1.80732
myl9b	1.76104	9.28366e-53	9.74378e-51	16.6388	ENSDARG00000008030	Gene Expression	FALSE	8195	1.50301	3.49518	8109	TRUE	1.48143	1.57905	0.502162
si:ch211-235e9.6	2.37403	6.20784e-51	6.14608e-49	16.6117	ENSDARG00000103101	Gene Expression	FALSE	5115	0.60687	0.834679	5070	FALSE	0.558991	0.715787	0.03854
efhd1	4.82128	7.43868e-48	6.58409e-46	16.5986	ENSDARG00000043446	Gene Expression	FALSE	684	0.1023	0.107716	676	TRUE	0.123263	1.26953	2.03438
ndufs6	2.00919	2.66925e-51	2.69833e-49	16.4968	ENSDARG00000056583	Gene Expression	FALSE	6239	0.771264	1.1625	6188	FALSE	0.700987	0.544351	-0.197434
zgc:92429	5.32661	2.40779e-46	2.01071e-44	16.3846	ENSDARG00000030176	Gene Expression	FALSE	653	0.122647	0.130486	643	TRUE	0.117901	1.06245	1.60332
sorbs2b	5.08419	1.36755e-46	1.1674e-44	16.3798	ENSDARG00000061603	Gene Expression	FALSE	681	0.103442	0.108981	670	TRUE	0.122728	1.2036	1.89714
usp2a	3.97309	3.0228e-47	2.63904e-45	16.3537	ENSDARG00000020107	Gene Expression	FALSE	1304	0.164288	0.178554	1285	TRUE	0.164751	0.823963	1.1069
suclg1	1.90316	4.02826e-51	4.02973e-49	16.3367	ENSDARG00000052712	Gene Expression	FALSE	6802	1.07813	1.93918	6747	FALSE	0.897344	1.02582	0.436667
sdhc	2.14584	4.43421e-50	4.25839e-48	16.3158	ENSDARG00000038608	Gene Expression	FALSE	5183	0.607665	0.836139	5142	FALSE	0.569977	0.542608	-0.199832
rtn1a	3.90517	6.27486e-47	5.40454e-45	16.2989	ENSDARG00000006497	Gene Expression	FALSE	1614	0.234502	0.264279	1601	TRUE	0.286197	1.89332	2.03001
cx36.7	7.97091	6.68148e-45	5.25948e-43	16.1879	ENSDARG00000017927	Gene Expression	FALSE	369	0.0809031	0.0842658	361	TRUE	0.0991064	1.55072	2.6197
si:rp71-1h20.9	5.41747	1.46864e-45	1.18522e-43	16.1803	ENSDARG00000099717	Gene Expression	FALSE	623	0.10502	0.110733	616	TRUE	0.102244	1.05031	1.57806
ndufb6	2.10278	3.88083e-49	3.54948e-47	16.1324	ENSDARG00000037259	Gene Expression	FALSE	5927	0.773736	1.16785	5888	FALSE	0.672223	0.533926	-0.211784
micos10	2.04896	2.81685e-49	2.60112e-47	16.1165	ENSDARG00000101619	Gene Expression	FALSE	5728	0.754887	1.12737	5689	FALSE	0.663472	0.58305	-0.144166
myom2a	8.14209	4.64425e-44	3.56809e-42	15.9888	ENSDARG00000075433	Gene Expression	FALSE	322	0.0596797	0.0614965	310	TRUE	0.0910745	1.6816	2.89212
ccdc141	6.79425	1.04782e-43	7.95474e-42	15.8638	ENSDARG00000095675	Gene Expression	FALSE	469	0.0942747	0.0988615	462	TRUE	0.0996185	1.22789	1.9477
pln	5.03621	6.18979e-44	4.71775e-42	15.7879	ENSDARG00000069404	Gene Expression	FALSE	790	0.191571	0.211151	772	TRUE	0.234272	2.2152	4.00285
ndufb4	1.70192	8.19133e-48	7.21702e-46	15.7215	ENSDARG00000019332	Gene Expression	FALSE	7412	0.988233	1.68648	7341	FALSE	0.902314	0.471909	-0.415725
mylk3	5.70098	1.06085e-42	7.63136e-41	15.5463	ENSDARG00000076348	Gene Expression	FALSE	597	0.108081	0.114138	590	TRUE	0.114269	1.26613	2.0273
qki2	3.56254	3.63608e-44	2.80475e-42	15.5298	ENSDARG00000010018	Gene Expression	FALSE	1593	0.224524	0.251727	1579	TRUE	0.210398	0.842825	1.14616
atp5pb	1.2071	2.28737e-46	1.9185e-44	15.3909	ENSDARG00000011553	Gene Expression	FALSE	9693	1.77988	4.92916	9567	FALSE	1.63818	0.550531	-0.591098
hk1	2.90488	1.21652e-43	9.19911e-42	15.3028	ENSDARG00000039452	Gene Expression	FALSE	2889	0.363028	0.437676	2845	FALSE	0.322928	0.809798	0.42819
camk2n1a	6.12148	1.71577e-41	1.16448e-39	15.2973	ENSDARG00000025855	Gene Expression	FALSE	407	0.0699849	0.072492	395	TRUE	0.0803596	1.37327	2.25032
trim63b	4.51673	6.11321e-42	4.28527e-40	15.2244	ENSDARG00000086685	Gene Expression	FALSE	770	0.12514	0.133307	761	TRUE	0.143361	1.27925	2.0546
alpk3a	6.88178	6.571e-41	4.42839e-39	15.1834	ENSDARG00000078989	Gene Expression	FALSE	422	0.0694404	0.0719081	407	TRUE	0.0778375	1.16725	1.82147
si:dkey-20d21.12	5.30516	5.33956e-40	3.46476e-38	14.9023	ENSDARG00000092123	Gene Expression	FALSE	547	0.072522	0.0752165	543	TRUE	0.079788	0.923512	1.31411
fuca2	3.24352	1.67371e-41	1.13996e-39	14.8429	ENSDARG00000044073	Gene Expression	FALSE	1565	0.231265	0.260193	1536	TRUE	0.202841	0.743968	0.940381
ndufa12	1.69266	3.49549e-43	2.61237e-41	14.8283	ENSDARG00000042469	Gene Expression	FALSE	7257	0.966669	1.62917	7196	FALSE	0.876649	0.474103	-0.412348
ndufb5	1.63961	2.52901e-43	1.89745e-41	14.8199	ENSDARG00000070824	Gene Expression	FALSE	7284	0.98555	1.67928	7228	FALSE	0.885383	0.442819	-0.46049
tjp1b	2.42529	2.88627e-42	2.03811e-40	14.7859	ENSDARG00000079374	Gene Expression	FALSE	3480	0.481961	0.619247	3437	TRUE	0.449371	0.896252	0.555999
cyc1	1.44986	4.84306e-43	3.59153e-41	14.7221	ENSDARG00000038075	Gene Expression	FALSE	8322	1.26034	2.52661	8230	FALSE	1.14089	0.508093	-0.553917
pgam2	8.95417	7.4865e-39	4.68382e-37	14.7212	ENSDARG00000057571	Gene Expression	FALSE	207	0.0412695	0.0421329	198	TRUE	0.0654828	1.69876	2.92785
ucp3	6.56003	5.44946e-39	3.42051e-37	14.7019	ENSDARG00000091209	Gene Expression	FALSE	300	0.0413629	0.0422302	297	TRUE	0.0567454	1.18492	1.85825
histh1l	2.27086	9.23347e-43	6.66719e-41	14.6583	ENSDARG00000035519	Gene Expression	FALSE	6055	1.72327	4.6028	5978	TRUE	1.64294	2.70974	1.4356
mtus1a	5.88044	2.14287e-38	1.31495e-36	14.5415	ENSDARG00000071562	Gene Expression	TRUE	530	0.100718	0.105965	517	TRUE	0.104611	1.32152	2.14259
ndufa8	1.61347	1.27738e-41	8.7624e-40	14.4752	ENSDARG00000058041	Gene Expression	FALSE	7241	0.97826	1.65982	7184	FALSE	0.870415	0.450592	-0.448529
mef2cb	4.02873	1.19354e-38	7.39493e-37	14.3909	ENSDARG00000009418	Gene Expression	FALSE	1333	0.38472	0.469203	1316	TRUE	0.33483	1.87513	2.00311
pygmb	7.26176	1.79567e-37	1.0778e-35	14.3603	ENSDARG00000013317	Gene Expression	FALSE	285	0.0403354	0.0411599	271	TRUE	0.0668853	1.69636	2.92285
ENSDARG00000071353	3.24512	1.63792e-38	1.00832e-36	14.2855	ENSDARG00000071353	Gene Expression	FALSE	1901	0.233809	0.263404	1879	TRUE	0.204183	0.759194	0.972076
nppa	7.29541	5.261e-37	3.07137e-35	14.2351	ENSDARG00000052960	Gene Expression	FALSE	283	0.300829	0.350978	270	TRUE	0.398459	4.30808	5.59987
atp6v1g1	1.87485	1.55622e-40	1.03427e-38	14.2134	ENSDARG00000022315	Gene Expression	FALSE	5858	1.06942	1.91369	5810	TRUE	0.865733	1.61537	1.3439
synpo2lb	2.80675	4.45945e-39	2.81752e-37	14.1758	ENSDARG00000078696	Gene Expression	FALSE	2027	0.297582	0.346599	2008	TRUE	0.331553	1.15339	0.936133
pcbp4	4.4146	1.99386e-37	1.18932e-35	14.1653	ENSDARG00000024276	Gene Expression	FALSE	842	0.118507	0.125815	829	TRUE	0.117207	0.905947	1.27755
msna	1.34981	4.57574e-40	2.98933e-38	14.1134	ENSDARG00000058128	Gene Expression	FALSE	9439	2.09942	7.16143	9305	FALSE	2.02134	1.84429	0.373896
dhrs7cb	8.1733	2.05406e-36	1.18476e-34	14.1079	ENSDARG00000071877	Gene Expression	FALSE	262	0.039868	0.0406733	254	TRUE	0.0543032	1.27577	2.04737
CABZ01072309.1	3.23214	7.94554e-38	4.82943e-36	14.0428	ENSDARG00000112959	Gene Expression	FALSE	1672	0.21578	0.240829	1656	TRUE	0.223153	0.888363	1.24095
thrap3a	4.11438	3.97226e-37	2.34035e-35	14.0395	ENSDARG00000101989	Gene Expression	FALSE	940	0.154331	0.166877	931	TRUE	0.148536	1.11218	1.70683
ndufb7	1.61149	3.6924e-39	2.34059e-37	13.9873	ENSDARG00000033789	Gene Expression	FALSE	7267	0.959836	1.61127	7197	FALSE	0.86603	0.464954	-0.426428
atp5f1c	1.17493	1.74189e-39	1.11522e-37	13.9781	ENSDARG00000045514	Gene Expression	FALSE	9351	1.62295	4.06802	9241	FALSE	1.50139	0.591159	-0.547912
bmp4	2.12242	4.84034e-39	3.04815e-37	13.9331	ENSDARG00000019995	Gene Expression	FALSE	4898	1.09325	1.98394	4858	TRUE	1.03628	1.96052	1.87504
mybphb	4.27691	4.47756e-36	2.55194e-34	13.8265	ENSDARG00000003081	Gene Expression	FALSE	992	0.171118	0.18663	986	TRUE	0.173949	1.30838	2.11525
si:ch1073-325m22.2	1.26982	1.25907e-38	7.77587e-37	13.8136	ENSDARG00000095921	Gene Expression	FALSE	8933	1.41403	3.11248	8844	FALSE	1.28579	0.448055	-0.620132
f3b	2.6997	3.84679e-37	2.28041e-35	13.7186	ENSDARG00000005673	Gene Expression	FALSE	3116	0.594596	0.812299	3080	TRUE	0.539777	1.48812	1.43099
crip3	2.85699	2.82331e-36	1.61391e-34	13.6419	ENSDARG00000043395	Gene Expression	FALSE	2310	0.323334	0.381726	2293	FALSE	0.299554	0.815775	0.437026
p2rx3b	7.63557	1.55148e-34	8.41785e-33	13.6265	ENSDARG00000029718	Gene Expression	FALSE	216	0.0332072	0.0337647	216	TRUE	0.0416497	1.06288	1.60421
tmem47	3.84424	2.98399e-35	1.67583e-33	13.5855	ENSDARG00000057322	Gene Expression	FALSE	795	0.0954252	0.100126	786	TRUE	0.101572	0.766575	0.987439
ndufa2	1.78975	4.61594e-37	2.703e-35	13.5817	ENSDARG00000021984	Gene Expression	FALSE	5901	0.732641	1.08057	5853	FALSE	0.653916	0.437691	-0.344246
ndufa4l	1.23753	1.95408e-37	1.16922e-35	13.5772	ENSDARG00000099499	Gene Expression	FALSE	9240	1.75034	4.75654	9130	FALSE	1.53332	0.653108	-0.482064
mpc2	1.59551	3.86779e-37	2.28581e-35	13.541	ENSDARG00000024478	Gene Expression	FALSE	7049	0.954755	1.59803	6985	FALSE	0.858363	0.496597	-0.377733
tnni2a.4	6.8865	3.74497e-34	1.99805e-32	13.5251	ENSDARG00000029069	Gene Expression	FALSE	291	0.0987806	0.103824	282	TRUE	0.116229	2.57107	4.74362
hsp90aa1.1	6.84183	5.20702e-34	2.74003e-32	13.4913	ENSDARG00000010478	Gene Expression	FALSE	395	0.133945	0.14333	384	TRUE	0.161891	3.14656	5.94153
lft2	7.77799	5.28856e-34	2.77534e-32	13.4912	ENSDARG00000044059	Gene Expression	FALSE	421	0.472482	0.60397	409	TRUE	0.478865	3.71915	4.72922
sptb	4.89652	3.5291e-34	1.88812e-32	13.4204	ENSDARG00000030490	Gene Expression	FALSE	616	0.0856482	0.089423	604	TRUE	0.0947191	1.00292	1.4794
uqcrfs1	1.41481	2.38556e-36	1.37184e-34	13.3583	ENSDARG00000007745	Gene Expression	FALSE	8182	1.29099	2.63637	8104	FALSE	1.1255	0.467435	-0.598758
enah	2.96906	1.29671e-34	7.05548e-33	13.3114	ENSDARG00000032049	Gene Expression	FALSE	1891	0.22063	0.246862	1872	TRUE	0.217324	0.725516	0.901973
smtnl1	7.03393	2.66199e-33	1.3562e-31	13.3043	ENSDARG00000041257	Gene Expression	FALSE	535	0.471146	0.601829	524	TRUE	0.574811	3.65982	4.09087
col15a1b	3.22841	9.36748e-35	5.12596e-33	13.2997	ENSDARG00000061848	Gene Expression	FALSE	1463	0.33586	0.399144	1440	TRUE	0.346795	1.83205	1.93944
ndufs5	1.51298	7.39545e-36	4.2025e-34	13.2737	ENSDARG00000006290	Gene Expression	FALSE	7564	1.06164	1.89112	7498	FALSE	0.946221	0.45202	-0.446331
rnasekb	3.23554	2.35987e-34	1.2732e-32	13.2627	ENSDARG00000104458	Gene Expression	FALSE	1682	0.23819	0.26895	1663	TRUE	0.234941	1.34674	2.19508
hsd11b2	5.47936	2.78769e-33	1.41649e-31	13.2406	ENSDARG00000001975	Gene Expression	FALSE	476	0.0917034	0.0960397	467	TRUE	0.102958	1.3871	2.27911
ppargc1b	3.28598	4.55646e-34	2.41091e-32	13.2317	ENSDARG00000101569	Gene Expression	FALSE	1495	0.229796	0.258344	1465	TRUE	0.195253	1.00316	1.4799
ndufa1	1.56405	1.27612e-35	7.20896e-34	13.2233	ENSDARG00000036329	Gene Expression	FALSE	7052	0.889567	1.43408	6994	FALSE	0.825268	0.496891	-0.37728
ptp4a3a	2.28999	1.14392e-34	6.24183e-33	13.1968	ENSDARG00000039997	Gene Expression	FALSE	3908	0.484841	0.623917	3881	FALSE	0.430307	0.640896	0.178494
sdhb	1.75918	3.10683e-35	1.73973e-33	13.1685	ENSDARG00000075768	Gene Expression	FALSE	5592	0.696305	1.00632	5548	FALSE	0.607169	0.428489	-0.356912
tnni2b.1	5.70344	1.0235e-32	5.13274e-31	13.1146	ENSDARG00000035958	Gene Expression	FALSE	365	0.0940976	0.0986669	357	TRUE	0.106394	2.09201	3.74642
ndufs7	1.55187	4.55369e-35	2.52054e-33	13.102	ENSDARG00000074552	Gene Expression	FALSE	7028	0.946368	1.57634	6959	FALSE	0.830062	0.373575	-0.567047
si:ch211-156j16.1	2.40464	4.50938e-35	2.50323e-33	13.0843	ENSDARG00000092035	Gene Expression	FALSE	2494	0.721306	1.05712	2452	TRUE	0.63657	1.95744	1.74761
mt-atp6	0.998559	3.34419e-35	1.86721e-33	13.0728	ENSDARG00000063911	Gene Expression	TRUE	10192	3.35622	27.6806	10027	FALSE	3.34253	2.87351	1.44816
col14a1a	2.34187	2.17479e-34	1.17665e-32	13.0152	ENSDARG00000005762	Gene Expression	FALSE	2578	0.42337	0.527099	2552	TRUE	0.406915	1.04932	0.782283
usp28	7.75061	8.81868e-32	4.28811e-30	12.9294	ENSDARG00000008880	Gene Expression	FALSE	308	0.0449043	0.0459278	299	TRUE	0.0565022	1.15657	1.79923
ndufb10	1.46389	2.75397e-34	1.48166e-32	12.9235	ENSDARG00000028889	Gene Expression	FALSE	7483	1.02402	1.78437	7412	FALSE	0.915555	0.430959	-0.478741
mylk2	5.67739	7.05702e-32	3.44896e-30	12.9098	ENSDARG00000031698	Gene Expression	FALSE	559	0.0717978	0.0744381	557	TRUE	0.0706209	0.793317	1.04311
usp13	4.97852	7.95373e-32	3.87734e-30	12.8633	ENSDARG00000079198	Gene Expression	FALSE	587	0.0754138	0.0783302	574	TRUE	0.08435	0.994364	1.4616
vdac3	1.22995	2.93147e-34	1.57276e-32	12.8625	ENSDARG00000003695	Gene Expression	FALSE	8821	1.43898	3.21641	8749	FALSE	1.35883	0.864194	-0.161177
asb12b	7.83095	1.82854e-31	8.73652e-30	12.8427	ENSDARG00000037558	Gene Expression	FALSE	331	0.0620603	0.0640265	328	TRUE	0.0665687	1.06785	1.61456
CR376766.2	7.21402	2.28638e-31	1.08699e-29	12.8165	ENSDARG00000100443	Gene Expression	FALSE	333	0.0473202	0.0484577	325	TRUE	0.0576675	1.06786	1.61459
add3a	1.93639	1.68195e-33	8.63774e-32	12.7904	ENSDARG00000040874	Gene Expression	FALSE	4710	0.648779	0.913204	4666	FALSE	0.589749	0.774946	0.119969
myh6	6.54709	2.94375e-31	1.38921e-29	12.7711	ENSDARG00000090637	Gene Expression	FALSE	420	0.265122	0.303591	412	TRUE	0.414602	3.67847	4.66908
myh7ba	7.89	9.63824e-31	4.47154e-29	12.6627	ENSDARG00000076075	Gene Expression	FALSE	227	0.0325481	0.0330836	218	TRUE	0.0436824	1.30231	2.10261
zgc:158296	6.27775	7.73555e-31	3.5975e-29	12.661	ENSDARG00000070923	Gene Expression	FALSE	320	0.058212	0.0599397	316	TRUE	0.0625744	1.20317	1.89624
ndufa5	1.79446	3.00345e-32	1.49837e-30	12.5382	ENSDARG00000039346	Gene Expression	FALSE	5443	0.683025	0.979858	5395	FALSE	0.588553	0.404098	-0.390485
pgam1a	2.70332	1.43185e-31	6.87537e-30	12.5168	ENSDARG00000005423	Gene Expression	FALSE	1936	0.282585	0.326554	1917	TRUE	0.226074	0.697301	0.843241
zak	5.85065	3.0824e-30	1.40626e-28	12.4954	ENSDARG00000044615	Gene Expression	FALSE	358	0.0410827	0.0419383	349	TRUE	0.0504313	0.869596	1.20188
gabarapl2	2.4525	2.76745e-31	1.30922e-29	12.4268	ENSDARG00000027200	Gene Expression	FALSE	2733	0.309006	0.362071	2714	FALSE	0.291051	0.602447	0.121652
ppp1r12a	2.2066	2.02539e-31	9.65301e-30	12.405	ENSDARG00000010784	Gene Expression	FALSE	3263	0.390992	0.478447	3237	FALSE	0.355305	0.592049	0.10628
slirp	1.65249	1.1463e-31	5.54586e-30	12.3547	ENSDARG00000097753	Gene Expression	FALSE	5665	0.761634	1.14177	5621	FALSE	0.665097	0.552715	-0.185921
myoz2b	8.34794	2.71589e-29	1.19917e-27	12.287	ENSDARG00000037266	Gene Expression	FALSE	185	0.0262175	0.0265642	182	TRUE	0.0390614	1.33159	2.16356
dusp22b	3.13326	8.45871e-30	3.79594e-28	12.1962	ENSDARG00000039850	Gene Expression	FALSE	1438	0.154331	0.166877	1426	TRUE	0.155102	0.670658	0.787781
atp2a2a	5.74193	6.25448e-29	2.71787e-27	12.1573	ENSDARG00000029439	Gene Expression	FALSE	664	0.268253	0.307677	655	TRUE	0.320161	2.90252	3.52196
CABZ01078594.1	5.3859	7.47055e-29	3.23898e-27	12.1286	ENSDARG00000114870	Gene Expression	FALSE	449	0.0547174	0.0562421	441	TRUE	0.0697407	1.09695	1.67515
gabarapa	1.9643	2.49157e-30	1.13942e-28	12.0833	ENSDARG00000035557	Gene Expression	FALSE	3935	0.538899	0.714119	3908	FALSE	0.482815	0.709359	0.279705
hsp90aa1.2	2.45461	7.99824e-30	3.60616e-28	12.0602	ENSDARG00000024746	Gene Expression	FALSE	3522	0.900145	1.45996	3464	TRUE	0.71825	2.31909	2.24542
cyb5a	1.64284	3.71056e-30	1.68087e-28	12.0246	ENSDARG00000098589	Gene Expression	FALSE	5831	0.726448	1.06772	5791	FALSE	0.655722	0.490212	-0.271954

## Sheet: supplementary table 2_Cluster 7
	logfc	pval	qval	score	gene_ids	feature_types	is_mito	n_cells_by_counts	log1p_mean_counts	mean_counts	n_cells	highly_variable	means	dispersions	dispersions_norm
coro1a	9.82973	4.20343e-297	8.07352e-293	125.677	ENSDARG00000054610	Gene Expression	FALSE	715	0.944743	1.57215	694	TRUE	0.605416	3.13541	3.36904
lcp1	9.87387	1.57965e-232	1.51701e-228	94.3105	ENSDARG00000023188	Gene Expression	FALSE	806	1.22226	2.39486	782	TRUE	0.79406	3.50496	3.87771
spi1b	9.45641	1.33892e-188	3.21459e-185	72.4953	ENSDARG00000000767	Gene Expression	FALSE	585	0.740096	1.09614	567	TRUE	0.406143	2.62265	3.10822
fcer1gl	9.7622	1.46473e-164	2.55755e-161	61.6973	ENSDARG00000104077	Gene Expression	FALSE	495	0.340994	0.406344	478	TRUE	0.191505	1.85036	3.24341
arpc1b	5.19547	7.92544e-220	5.07413e-216	55.0744	ENSDARG00000027063	Gene Expression	FALSE	2955	0.707973	1.02987	2931	TRUE	0.527977	1.78632	1.87183
ptpn6	8.70584	7.53712e-154	1.11358e-150	54.9159	ENSDARG00000089043	Gene Expression	FALSE	564	0.408994	0.505303	546	TRUE	0.220387	1.90322	3.35343
rac2	5.20408	5.71087e-215	2.74222e-211	54.8915	ENSDARG00000038010	Gene Expression	FALSE	2887	0.865166	1.3754	2866	TRUE	0.611436	1.66687	1.34767
lta4h	5.31559	6.95413e-206	2.67136e-202	53.8397	ENSDARG00000006029	Gene Expression	FALSE	2723	0.627966	0.873796	2692	TRUE	0.422404	1.58181	1.56949
si:ch211-212k18.7	7.7999	1.5227e-156	2.43721e-153	53.6229	ENSDARG00000055504	Gene Expression	FALSE	850	0.529374	0.697869	822	TRUE	0.302021	2.16387	2.42998
pgd	4.55582	1.88132e-203	6.02242e-200	50.4405	ENSDARG00000015343	Gene Expression	FALSE	3892	0.804194	1.23489	3851	TRUE	0.566707	1.50722	1.12791
f13a1b	6.01861	6.8156e-190	1.8701e-186	47.6652	ENSDARG00000036893	Gene Expression	FALSE	1501	0.810184	1.24832	1474	TRUE	0.603041	2.30322	2.22356
grap2b	9.79622	4.18861e-132	4.02253e-129	46.9379	ENSDARG00000101169	Gene Expression	FALSE	431	0.225767	0.253284	421	TRUE	0.123077	1.45199	2.41418
cebpb	5.3584	1.28637e-169	2.74526e-166	45.8156	ENSDARG00000042725	Gene Expression	FALSE	3841	1.62209	4.06364	3805	TRUE	1.31388	2.8419	2.02002
cd63	3.61176	4.54693e-152	6.23807e-149	44.0612	ENSDARG00000025147	Gene Expression	FALSE	8551	1.74961	4.75236	8453	TRUE	1.50065	2.0515	1.00435
cxcr3.2	9.8572	4.15081e-123	3.32186e-120	43.2187	ENSDARG00000041041	Gene Expression	FALSE	466	0.526217	0.692517	446	TRUE	0.259374	2.2688	4.11443
sat1a.2	4.19749	3.35953e-167	6.45266e-164	41.5783	ENSDARG00000095908	Gene Expression	FALSE	4088	0.846018	1.33035	4042	TRUE	0.652875	1.3878	0.963534
samsn1a	9.51536	1.04212e-117	7.69843e-115	40.8878	ENSDARG00000054543	Gene Expression	FALSE	454	0.278616	0.3213	440	TRUE	0.13741	1.50708	2.52884
gpx1a	4.47699	3.68604e-149	4.71985e-146	39.1918	ENSDARG00000018146	Gene Expression	FALSE	5558	1.04062	1.83098	5507	TRUE	0.797197	1.92381	1.70133
plxnc1	9.42993	1.03169e-112	6.60525e-110	38.9044	ENSDARG00000015278	Gene Expression	FALSE	457	0.235733	0.265836	438	TRUE	0.120871	1.54036	2.59812
napsa	5.59814	2.82583e-132	2.85661e-129	38.8601	ENSDARG00000009313	Gene Expression	FALSE	1349	0.328181	0.38844	1325	TRUE	0.207508	1.06202	1.60242
cybb	9.32168	1.77083e-111	1.06289e-108	38.3906	ENSDARG00000056615	Gene Expression	FALSE	447	0.225146	0.252506	428	TRUE	0.11467	1.36005	2.22281
spi1a	9.70306	1.97828e-107	9.74276e-105	37.0639	ENSDARG00000067797	Gene Expression	FALSE	438	0.283098	0.327236	426	TRUE	0.144136	1.63685	2.79898
crip1	7.94523	5.67064e-110	3.20341e-107	36.8889	ENSDARG00000053858	Gene Expression	FALSE	483	0.200609	0.222147	472	TRUE	0.123475	1.56288	2.645
arhgdig	4.04524	3.67986e-124	3.073e-121	35.3113	ENSDARG00000004034	Gene Expression	FALSE	3372	1.07863	1.94064	3348	TRUE	0.899993	1.88509	1.75896
psap	3.63215	1.18738e-136	1.42537e-133	34.5048	ENSDARG00000013968	Gene Expression	FALSE	6750	1.13307	2.10519	6675	TRUE	0.939872	1.56038	1.25928
mapre1a	3.62698	2.3967e-136	2.70785e-133	34.4347	ENSDARG00000042927	Gene Expression	FALSE	4186	0.665174	0.944828	4146	FALSE	0.484904	0.731681	0.312705
card9	9.32712	6.72709e-100	2.69182e-97	34.2214	ENSDARG00000067672	Gene Expression	FALSE	425	0.240029	0.271285	415	TRUE	0.119096	1.4895	2.49225
atp6v1g1	3.84786	8.39118e-135	8.95385e-132	34.1867	ENSDARG00000022315	Gene Expression	FALSE	5858	1.06942	1.91369	5810	TRUE	0.865733	1.61537	1.3439
parvg	7.92435	2.15986e-99	8.46621e-97	33.4707	ENSDARG00000067711	Gene Expression	FALSE	514	0.169805	0.185073	510	TRUE	0.0821431	0.838994	1.13818
cotl1	4.85781	1.11975e-105	5.12074e-103	33.3523	ENSDARG00000026829	Gene Expression	FALSE	5793	2.60487	12.5295	5716	TRUE	2.39601	3.82077	2.04306
ncf2	9.30587	3.66615e-96	1.23536e-93	32.9801	ENSDARG00000005821	Gene Expression	FALSE	429	0.210748	0.234602	414	TRUE	0.106945	1.38509	2.27492
itgb2	9.18536	3.48626e-96	1.19573e-93	32.854	ENSDARG00000016939	Gene Expression	FALSE	458	0.164206	0.178457	441	TRUE	0.0816748	1.03653	1.54937
ncf1	8.71126	1.41749e-96	5.13693e-94	32.8486	ENSDARG00000033735	Gene Expression	FALSE	541	0.57338	0.774253	525	TRUE	0.292318	2.72826	3.26434
gpia	4.12128	3.48575e-125	3.18814e-122	32.7255	ENSDARG00000012987	Gene Expression	FALSE	2681	0.488908	0.630534	2648	TRUE	0.39317	1.1583	0.943399
tspan36	5.06092	5.36907e-108	2.78713e-105	32.3145	ENSDARG00000024540	Gene Expression	FALSE	2462	0.692222	0.998151	2422	TRUE	0.429575	1.88938	2.02418
cox17	4.11925	7.4299e-125	6.48664e-122	32.2397	ENSDARG00000069920	Gene Expression	FALSE	2555	0.498352	0.646006	2524	TRUE	0.38299	1.19485	0.997433
si:ch73-343l4.2	9.96847	1.67916e-93	5.37527e-91	32.0701	ENSDARG00000079903	Gene Expression	FALSE	407	0.238573	0.269437	390	TRUE	0.115451	1.5527	2.62382
mapk11	7.02433	8.78892e-97	3.24632e-94	32.0359	ENSDARG00000045836	Gene Expression	FALSE	657	0.223046	0.249878	643	TRUE	0.115712	1.07123	1.6216
si:ch211-102c2.4	6.92061	1.78164e-96	6.33703e-94	31.6496	ENSDARG00000079387	Gene Expression	FALSE	649	0.201007	0.222633	631	TRUE	0.118207	1.12598	1.73557
txn	4.63501	3.39193e-118	2.60595e-115	31.1106	ENSDARG00000044125	Gene Expression	FALSE	1678	0.660108	0.935	1659	TRUE	0.483388	2.10173	2.33811
mafbb	5.92026	1.24565e-101	5.20113e-99	30.9935	ENSDARG00000070542	Gene Expression	FALSE	1154	0.592016	0.807629	1131	TRUE	0.405504	2.08308	2.31054
atp6v1e1b	4.63521	1.4131e-107	7.14249e-105	30.9089	ENSDARG00000030694	Gene Expression	FALSE	2877	0.612845	0.845675	2846	TRUE	0.44702	1.43336	1.35003
nr4a1	4.88944	3.3362e-109	1.77996e-106	30.8889	ENSDARG00000000796	Gene Expression	FALSE	1899	0.528342	0.696118	1870	TRUE	0.38874	1.61062	1.61209
slc3a2a	7.48712	3.38829e-92	1.06687e-89	30.7768	ENSDARG00000036427	Gene Expression	FALSE	566	0.254693	0.290065	545	TRUE	0.13861	1.42977	2.36792
itm2bb	4.27736	1.52184e-113	1.00793e-110	30.4814	ENSDARG00000041505	Gene Expression	FALSE	1759	0.379075	0.460932	1732	TRUE	0.274914	1.08544	0.835685
nrros	7.71203	5.1789e-90	1.55424e-87	30.3141	ENSDARG00000071491	Gene Expression	FALSE	539	0.17292	0.188771	529	TRUE	0.0921671	1.06398	1.6065
gsr	4.28772	2.65951e-107	1.27703e-104	30.3006	ENSDARG00000019236	Gene Expression	FALSE	2162	0.378342	0.459862	2140	TRUE	0.260571	0.74622	0.945069
pkma	5.44682	3.47139e-98	1.30735e-95	30.2707	ENSDARG00000099730	Gene Expression	FALSE	979	0.215937	0.241024	960	TRUE	0.141792	1.01135	1.49696
fmnl1a	9.67591	5.77811e-88	1.60841e-85	30.1508	ENSDARG00000055713	Gene Expression	FALSE	393	0.141913	0.152476	379	TRUE	0.0700374	1.01749	1.50974
atp6v1ba	4.07521	1.70902e-109	9.37859e-107	30.1004	ENSDARG00000013443	Gene Expression	FALSE	3612	0.618732	0.856573	3577	TRUE	0.495421	1.22817	1.04669
atp6v0ca	4.03242	7.35934e-107	3.44758e-104	29.7813	ENSDARG00000057853	Gene Expression	FALSE	6366	1.1625	2.19792	6292	TRUE	0.948629	2.02104	1.96816
mcl1a	3.06793	2.58665e-112	1.60264e-109	29.7267	ENSDARG00000009779	Gene Expression	FALSE	6898	1.353	2.86903	6841	FALSE	1.10702	1.30184	0.321492
lxn	4.488	1.51595e-104	6.77135e-102	29.7224	ENSDARG00000043102	Gene Expression	FALSE	1695	0.349331	0.418118	1684	TRUE	0.246275	1.036	1.54826
suclg1	3.10343	2.16581e-114	1.48566e-111	29.6672	ENSDARG00000052712	Gene Expression	FALSE	6802	1.07813	1.93918	6747	FALSE	0.897344	1.02582	0.436667
mfap4	9.6142	1.20754e-86	3.09244e-84	29.5917	ENSDARG00000090783	Gene Expression	FALSE	730	1.62607	4.08388	703	TRUE	1.2521	5.06614	4.4731
si:dkey-27i16.2	7.5166	1.50622e-86	3.80657e-84	29.1799	ENSDARG00000098293	Gene Expression	FALSE	479	0.156913	0.169894	471	TRUE	0.0870621	1.11795	1.71885
rhogb	4.76454	2.93388e-98	1.12702e-95	28.9955	ENSDARG00000004301	Gene Expression	FALSE	1303	0.253032	0.287924	1291	TRUE	0.163179	0.676994	0.80097
mapk12b	6.52245	2.08349e-87	5.63629e-85	28.7813	ENSDARG00000006409	Gene Expression	FALSE	585	0.164041	0.178262	581	TRUE	0.0878136	0.781242	1.01797
ptprc	9.59915	3.13403e-83	7.0818e-81	28.597	ENSDARG00000071437	Gene Expression	FALSE	360	0.120752	0.128345	343	TRUE	0.0613376	0.935758	1.33961
lygl1	9.2062	2.41668e-83	5.52585e-81	28.597	ENSDARG00000056874	Gene Expression	FALSE	474	0.488788	0.63034	457	TRUE	0.287463	2.61276	3.09359
havcr1	9.79068	1.03166e-82	2.2776e-80	28.4473	ENSDARG00000040178	Gene Expression	FALSE	400	0.402834	0.496059	382	TRUE	0.226119	2.37905	4.34391
slc22a21	9.07624	3.00142e-82	6.48611e-80	28.2029	ENSDARG00000094112	Gene Expression	FALSE	432	0.358483	0.431157	410	TRUE	0.188948	2.12659	3.81841
CABZ01073834.1	8.47004	3.00549e-82	6.48611e-80	28.1271	ENSDARG00000117781	Gene Expression	FALSE	435	0.13641	0.146152	421	TRUE	0.066276	0.868723	1.20007
cyba	5.68338	2.68651e-87	7.16664e-85	28.0326	ENSDARG00000018283	Gene Expression	FALSE	934	0.266316	0.305147	918	TRUE	0.154095	1.16891	1.82492
ckbb	6.84792	4.37254e-84	1.01185e-81	27.8181	ENSDARG00000043257	Gene Expression	FALSE	679	0.361403	0.435341	662	TRUE	0.256545	2.3823	4.35068
prdx5	3.19489	2.15765e-103	9.41863e-101	27.6696	ENSDARG00000055064	Gene Expression	FALSE	7132	1.2533	2.5019	7072	TRUE	1.03409	1.53772	1.2244
vsir	6.09643	3.338e-84	7.81865e-82	27.5472	ENSDARG00000068784	Gene Expression	FALSE	660	0.14789	0.159385	644	TRUE	0.0874581	0.734696	0.921081
tktb	2.99916	7.91261e-103	3.37728e-100	27.4908	ENSDARG00000006019	Gene Expression	FALSE	4964	0.976905	1.65622	4896	TRUE	0.739601	1.19891	0.703538
si:rp71-68n21.9	10.1272	2.52327e-79	4.84645e-77	27.4168	ENSDARG00000067751	Gene Expression	FALSE	379	0.107819	0.113846	371	TRUE	0.0532347	0.696187	0.840922
arhgap45b	9.635	5.34962e-79	1.01733e-76	27.277	ENSDARG00000062049	Gene Expression	FALSE	388	0.111308	0.117739	378	TRUE	0.0549883	0.744878	0.942275
cebpa	5.61511	5.03507e-86	1.23985e-83	27.2221	ENSDARG00000036074	Gene Expression	FALSE	1003	0.435026	0.545003	991	TRUE	0.263188	1.93771	3.42524
dhrs9	5.32829	6.03562e-87	1.58803e-84	27.2085	ENSDARG00000019260	Gene Expression	FALSE	965	0.27204	0.31264	948	TRUE	0.183249	1.35366	2.20949
cnpy3	3.57697	1.85723e-96	6.4858e-94	26.5031	ENSDARG00000070512	Gene Expression	FALSE	2325	0.335026	0.397976	2292	TRUE	0.265239	0.592002	0.624054
gm2a	4.14551	1.63397e-87	4.48339e-85	26.0503	ENSDARG00000088439	Gene Expression	FALSE	2218	0.35685	0.428822	2190	TRUE	0.253789	0.75245	0.958036
gpr183a	9.56953	1.08937e-74	1.90214e-72	25.8713	ENSDARG00000010317	Gene Expression	FALSE	365	0.133604	0.142941	351	TRUE	0.0634651	0.99037	1.45328
mpeg1.1	9.78995	1.63464e-74	2.77846e-72	25.8437	ENSDARG00000055290	Gene Expression	FALSE	378	0.259358	0.296098	361	TRUE	0.144605	2.00899	3.5736
pycard	3.74928	3.52356e-94	1.16685e-91	25.6334	ENSDARG00000040076	Gene Expression	FALSE	2155	0.744265	1.10489	2143	TRUE	0.675683	2.06805	1.89986
arl6ip1	2.77142	1.10052e-93	3.58266e-91	25.5324	ENSDARG00000054578	Gene Expression	FALSE	6757	1.20588	2.33969	6691	TRUE	0.993497	1.09047	0.536153
clic1	3.63213	3.45488e-90	1.07029e-87	25.4985	ENSDARG00000103340	Gene Expression	FALSE	2402	0.339124	0.403717	2377	FALSE	0.249287	0.370249	0.162461
wasa	8.43148	1.24613e-73	2.04568e-71	25.428	ENSDARG00000015149	Gene Expression	FALSE	399	0.120493	0.128053	393	TRUE	0.056748	0.733903	0.91943
elmo1	3.94076	1.65189e-88	4.66585e-86	25.3635	ENSDARG00000098753	Gene Expression	FALSE	1782	0.302628	0.353411	1763	TRUE	0.229208	0.834341	1.1285
myh11a	6.45771	2.08472e-76	3.85012e-74	25.354	ENSDARG00000009782	Gene Expression	FALSE	524	0.123336	0.131264	516	TRUE	0.0768904	0.833267	1.12626
laptm5	9.33989	5.82512e-73	9.48161e-71	25.3388	ENSDARG00000101785	Gene Expression	FALSE	351	0.131132	0.140119	340	TRUE	0.0751142	1.40339	2.31302
si:zfos-741a10.3	7.24955	2.46059e-74	4.10961e-72	25.3204	ENSDARG00000098774	Gene Expression	FALSE	462	0.192695	0.212513	444	TRUE	0.0909763	1.16911	1.82534
rnaseka	3.49201	9.6748e-90	2.81551e-87	25.3179	ENSDARG00000069461	Gene Expression	FALSE	3912	0.610153	0.840712	3867	FALSE	0.475002	0.808575	0.426382
fam49bb	4.54004	1.39904e-81	2.9208e-79	25.1341	ENSDARG00000045417	Gene Expression	FALSE	1279	0.235349	0.26535	1263	TRUE	0.146585	0.682778	0.813011
lgals2a	6.58906	1.31899e-74	2.26195e-72	25.1102	ENSDARG00000054942	Gene Expression	FALSE	1117	0.639121	0.894814	1096	TRUE	0.427242	2.69735	3.21865
atp6ap2	3.3592	3.15526e-89	9.04523e-87	25.0274	ENSDARG00000008735	Gene Expression	FALSE	3903	0.598936	0.820181	3860	FALSE	0.455593	0.742314	0.328425
atp6v1f	4.07999	3.11906e-84	7.39602e-82	24.9947	ENSDARG00000045543	Gene Expression	FALSE	1764	0.262357	0.29999	1753	FALSE	0.185152	0.456015	0.340988
lamtor4	2.74654	4.08019e-90	1.24394e-87	24.7388	ENSDARG00000045542	Gene Expression	FALSE	4695	0.624481	0.867276	4669	FALSE	0.499736	0.367697	-0.22539
atp6v0e1	2.85758	5.74612e-90	1.69793e-87	24.738	ENSDARG00000101794	Gene Expression	FALSE	5237	0.678789	0.97149	5190	FALSE	0.58465	0.584838	-0.141705
pgk1	3.62539	7.72973e-87	2.00628e-84	24.6791	ENSDARG00000054191	Gene Expression	FALSE	2365	0.349537	0.41841	2331	TRUE	0.270472	0.611798	0.665261
si:zfos-2330d3.7-1	9.24662	8.02634e-71	1.22351e-68	24.6511	ENSDARG00000093877	Gene Expression	FALSE	492	1.00494	1.73173	477	TRUE	0.645799	4.05599	4.63617
pfn1	3.60037	3.00339e-74	4.97294e-72	24.635	ENSDARG00000088091	Gene Expression	FALSE	8209	3.19754	23.4723	8111	TRUE	2.8774	4.47952	1.57041
syk	8.44456	6.50662e-71	9.99782e-69	24.6079	ENSDARG00000008186	Gene Expression	FALSE	388	0.0939204	0.0984723	382	FALSE	0.0458084	0.528919	0.492742
ccdc88b	8.38633	2.18953e-70	3.28549e-68	24.4633	ENSDARG00000076189	Gene Expression	FALSE	424	0.164206	0.178457	412	TRUE	0.0763648	1.10518	1.69226
echdc2	5.28717	2.37986e-74	4.00964e-72	24.4395	ENSDARG00000016607	Gene Expression	FALSE	921	0.180016	0.197237	908	TRUE	0.11634	0.838679	1.13753
ppifb	3.3391	2.11353e-86	5.27203e-84	24.3633	ENSDARG00000052842	Gene Expression	FALSE	2799	0.433829	0.543155	2777	FALSE	0.309968	0.565079	0.06641
atp6v1ab	5.58979	9.86604e-73	1.59241e-70	24.3078	ENSDARG00000076318	Gene Expression	FALSE	912	0.181559	0.199085	899	TRUE	0.114413	0.858127	1.17801
ctss2.1	7.86407	4.9595e-70	7.38428e-68	24.2999	ENSDARG00000074656	Gene Expression	FALSE	484	0.340371	0.405469	468	TRUE	0.199024	2.50589	4.60793
CR318588.4	4.3792	3.23853e-80	6.54762e-78	24.1846	ENSDARG00000095556	Gene Expression	FALSE	3208	0.932755	1.5415	3173	TRUE	0.739853	2.59011	2.61846
ctss2.2	8.47452	2.37566e-69	3.40517e-67	24.1719	ENSDARG00000013771	Gene Expression	FALSE	445	0.308649	0.361584	428	TRUE	0.171918	2.2288	4.03117
lcp2a	7.69875	5.66643e-70	8.37193e-68	24.1536	ENSDARG00000055955	Gene Expression	FALSE	395	0.103793	0.10937	391	TRUE	0.0503068	0.548944	0.534426
irf8	8.23046	3.19005e-69	4.50525e-67	24.1122	ENSDARG00000056407	Gene Expression	FALSE	413	0.147554	0.158996	400	TRUE	0.0761054	1.0524	1.58241
grap2a	5.66147	1.78359e-72	2.83119e-70	23.9857	ENSDARG00000006468	Gene Expression	FALSE	812	0.176678	0.193247	805	TRUE	0.113516	0.849	1.15901
asah1b	4.50013	1.08922e-75	1.97365e-73	23.805	ENSDARG00000034817	Gene Expression	FALSE	1440	0.253938	0.289092	1414	TRUE	0.169145	0.727325	0.905737
zgc:64051	10.3189	2.69512e-67	3.61994e-65	23.6795	ENSDARG00000068233	Gene Expression	FALSE	340	0.113308	0.119977	325	TRUE	0.0596847	1.06551	1.60969
si:ch211-136m16.8	6.91694	1.18984e-68	1.65603e-66	23.6604	ENSDARG00000090767	Gene Expression	FALSE	468	0.147302	0.158704	455	TRUE	0.075281	1.02678	1.52908
mafba	4.99705	9.4727e-75	1.66919e-72	23.6207	ENSDARG00000017121	Gene Expression	FALSE	1085	0.335999	0.399338	1067	TRUE	0.238286	1.50509	2.5247
hexb	3.20802	9.48887e-82	2.00278e-79	23.3914	ENSDARG00000034368	Gene Expression	FALSE	3626	0.520509	0.682884	3587	FALSE	0.432304	0.743103	0.329591
wasb	8.15575	1.44898e-66	1.91934e-64	23.2997	ENSDARG00000026350	Gene Expression	FALSE	328	0.0750528	0.077941	320	TRUE	0.0442744	0.747501	0.947735
fermt3a	9.61104	9.52754e-66	1.22816e-63	23.1717	ENSDARG00000079267	Gene Expression	FALSE	313	0.0866302	0.0904933	307	TRUE	0.0444606	0.714066	0.878139
glipr1a	9.65828	2.19582e-65	2.79305e-63	23.0779	ENSDARG00000045224	Gene Expression	FALSE	319	0.0885913	0.092634	306	TRUE	0.0442462	0.824874	1.10879
gapdhs	3.82483	5.80353e-80	1.14916e-77	23.0513	ENSDARG00000039914	Gene Expression	FALSE	2916	0.78897	1.20113	2883	TRUE	0.725247	2.29268	2.20906
vma21	2.45661	2.24449e-81	4.63548e-79	23.0452	ENSDARG00000093945	Gene Expression	FALSE	5448	0.729033	1.07308	5409	FALSE	0.59843	0.359219	-0.452259
ube2l3a	2.15973	2.21551e-79	4.29831e-77	22.8859	ENSDARG00000112087	Gene Expression	FALSE	7432	1.1415	2.13146	7385	FALSE	0.946023	0.46591	-0.424956
srgn	6.32846	2.29239e-67	3.1227e-65	22.8054	ENSDARG00000077069	Gene Expression	FALSE	598	0.287414	0.332977	580	TRUE	0.193678	2.84499	5.31381
si:ch211-243a20.4	9.22508	1.55554e-64	1.94008e-62	22.7916	ENSDARG00000105481	Gene Expression	FALSE	367	0.10019	0.105381	358	TRUE	0.0476763	0.63676	0.717222
lrrfip1a	3.44723	8.69439e-78	1.62129e-75	22.7826	ENSDARG00000030012	Gene Expression	FALSE	2575	0.407506	0.503065	2547	FALSE	0.311872	0.638965	0.175639
tpi1b	2.85593	1.985e-79	3.89039e-77	22.6159	ENSDARG00000040988	Gene Expression	FALSE	4638	0.757765	1.1335	4583	TRUE	0.687204	1.27264	0.805019
si:dkey-185m8.2	9.05008	1.42172e-63	1.75044e-61	22.4945	ENSDARG00000099026	Gene Expression	FALSE	314	0.0802747	0.0835847	304	TRUE	0.0426133	0.839172	1.13855
rassf2a	4.50221	1.61532e-69	2.35041e-67	22.3312	ENSDARG00000029865	Gene Expression	FALSE	1125	0.179447	0.196555	1117	FALSE	0.118706	0.46625	0.362294
rab32a	5.26215	1.89635e-66	2.47776e-64	22.1367	ENSDARG00000029036	Gene Expression	FALSE	727	0.158077	0.171256	714	TRUE	0.0907757	0.762631	0.97923
rnaset2l	8.78916	8.86849e-62	1.03864e-59	21.9725	ENSDARG00000058413	Gene Expression	FALSE	389	0.181316	0.198793	375	TRUE	0.089414	1.45274	2.41574
fam49ba	3.01605	6.00572e-76	1.09859e-73	21.9581	ENSDARG00000020929	Gene Expression	FALSE	2234	0.525872	0.691933	2220	TRUE	0.420496	1.07381	0.818498
bpifcl	5.64086	3.91342e-65	4.91275e-63	21.851	ENSDARG00000099980	Gene Expression	FALSE	638	0.2218	0.248321	626	TRUE	0.131913	1.36974	2.24297
naga	2.82573	5.01493e-75	9.00204e-73	21.794	ENSDARG00000099313	Gene Expression	FALSE	4106	0.527825	0.695242	4061	FALSE	0.452474	0.671679	0.224002
sult6b1	2.99552	1.11736e-74	1.93343e-72	21.6952	ENSDARG00000086826	Gene Expression	FALSE	2695	0.466702	0.594726	2682	FALSE	0.374114	0.800987	0.415164
capgb	3.81368	7.49578e-72	1.18009e-69	21.6064	ENSDARG00000099672	Gene Expression	FALSE	1409	0.343205	0.409458	1397	TRUE	0.291066	1.301	1.15435
atp6v1h	3.6598	8.30007e-70	1.21694e-67	21.5841	ENSDARG00000006370	Gene Expression	FALSE	2145	0.303562	0.354676	2121	FALSE	0.226352	0.494097	0.420258
elovl1b	3.57719	4.78031e-71	7.40447e-69	21.4859	ENSDARG00000103735	Gene Expression	FALSE	1731	0.316904	0.372871	1703	TRUE	0.263698	0.947849	1.36477
aldh8a1	7.9014	3.14287e-60	3.5096e-58	21.4402	ENSDARG00000036776	Gene Expression	FALSE	361	0.117123	0.124258	348	TRUE	0.0590736	0.948159	1.36542
hcls1	3.2724	1.0697e-72	1.71215e-70	21.2291	ENSDARG00000012729	Gene Expression	FALSE	1851	0.546815	0.727742	1835	TRUE	0.477924	1.48315	1.42364
efhd2	3.58111	2.90406e-69	4.13172e-67	21.1794	ENSDARG00000055759	Gene Expression	FALSE	1919	0.360114	0.433492	1906	FALSE	0.276949	0.848709	0.485713
fuca2	3.66158	3.80529e-69	5.33491e-67	21.0627	ENSDARG00000044073	Gene Expression	FALSE	1565	0.231265	0.260193	1536	TRUE	0.202841	0.743968	0.940381
atp6v1c1a	3.52268	1.36258e-67	1.86936e-65	21.0261	ENSDARG00000023967	Gene Expression	FALSE	2199	0.295122	0.343291	2182	FALSE	0.220674	0.400446	0.225319
tcirg1b	4.15561	2.43455e-64	3.0168e-62	20.9872	ENSDARG00000105142	Gene Expression	FALSE	1447	0.214917	0.239759	1421	TRUE	0.155705	0.573329	0.585184
si:ch211-1o7.3	9.03814	4.66101e-58	4.94608e-56	20.903	ENSDARG00000017504	Gene Expression	FALSE	325	0.103266	0.108787	315	TRUE	0.0520884	0.89959	1.26432
fybb	4.93767	1.75249e-61	2.02772e-59	20.8385	ENSDARG00000044694	Gene Expression	FALSE	727	0.144611	0.15559	720	FALSE	0.0859761	0.50501	0.442975
cxcr4b	5.25114	8.71427e-61	9.84559e-59	20.7914	ENSDARG00000041959	Gene Expression	FALSE	1016	0.367283	0.443807	998	TRUE	0.212482	1.67274	2.87368
ms4a17a.10	9.08673	2.70919e-57	2.7976e-55	20.6921	ENSDARG00000095695	Gene Expression	FALSE	358	0.148225	0.159774	341	TRUE	0.0887546	1.78232	3.10177
FO203432.1	9.49062	2.90328e-57	2.98199e-55	20.6919	ENSDARG00000115195	Gene Expression	FALSE	334	0.320513	0.377834	320	TRUE	0.181116	2.75995	5.13677
swap70b	4.48345	1.45973e-63	1.7858e-61	20.674	ENSDARG00000057286	Gene Expression	FALSE	1137	0.233039	0.262431	1127	TRUE	0.157345	0.880753	1.22511
dusp5	4.00369	6.48886e-68	8.9663e-66	20.5506	ENSDARG00000019307	Gene Expression	FALSE	1683	0.829769	1.29279	1669	TRUE	0.630717	2.71854	2.79523
ctsba	4.03902	1.21199e-61	1.41084e-59	20.506	ENSDARG00000055120	Gene Expression	FALSE	2822	0.509638	0.664688	2788	TRUE	0.383054	1.52126	1.47997
alox5ap	10.4251	1.7835e-56	1.80293e-54	20.4862	ENSDARG00000054755	Gene Expression	FALSE	276	0.0754138	0.0783302	266	TRUE	0.0389376	0.772874	1.00055
gnpda1	4.19087	2.10731e-61	2.42366e-59	20.2257	ENSDARG00000037307	Gene Expression	FALSE	1476	0.255673	0.29133	1463	TRUE	0.195355	1.01263	1.49961
cfl1	1.7786	5.65904e-59	6.17575e-57	20.2062	ENSDARG00000021124	Gene Expression	FALSE	9875	3.03214	19.7417	9717	FALSE	2.83444	1.84541	-0.115757
tppp	8.73182	3.30913e-55	3.24278e-53	20.0789	ENSDARG00000104399	Gene Expression	FALSE	436	0.814287	1.25757	418	TRUE	0.495496	4.36663	5.68642
sowahd	7.315	1.48489e-55	1.47012e-53	20.0447	ENSDARG00000087152	Gene Expression	FALSE	365	0.0755942	0.0785249	360	FALSE	0.0393706	0.458056	0.345237
si:ch211-194m7.3	9.03499	7.31167e-55	7.09269e-53	19.9856	ENSDARG00000074322	Gene Expression	FALSE	287	0.446486	0.56281	272	TRUE	0.272395	3.23543	6.12652
kctd12.2	4.20768	6.9667e-61	7.91771e-59	19.9541	ENSDARG00000053542	Gene Expression	FALSE	1555	0.469018	0.598424	1538	TRUE	0.316255	1.56396	1.5431
si:dkeyp-68b7.12	5.52765	1.6042e-56	1.6319e-54	19.8874	ENSDARG00000074846	Gene Expression	FALSE	588	0.0868086	0.0906879	574	FALSE	0.0538529	0.321588	0.0611699
bin2b	3.64617	2.15534e-62	2.60362e-60	19.8761	ENSDARG00000010255	Gene Expression	FALSE	1539	0.257104	0.293179	1527	FALSE	0.179712	0.499973	0.43249
dub	3.3535	9.63107e-66	1.23323e-63	19.8457	ENSDARG00000059774	Gene Expression	FALSE	1721	0.500831	0.650092	1685	TRUE	0.456256	1.60949	1.61041
arpc4	2.18381	9.85751e-60	1.08812e-57	19.8434	ENSDARG00000054063	Gene Expression	FALSE	7971	1.63761	4.14284	7902	TRUE	1.48807	1.96664	0.914142
triobpa	7.4371	2.93241e-54	2.80213e-52	19.6911	ENSDARG00000075870	Gene Expression	FALSE	389	0.077397	0.080471	380	FALSE	0.0391265	0.370203	0.162365
si:dkey-102g19.3	9.61513	1.0379e-53	9.77208e-52	19.6697	ENSDARG00000086337	Gene Expression	FALSE	310	0.101334	0.106646	299	TRUE	0.0490141	1.0017	1.47686
pgam1a	3.43477	8.15755e-62	9.61239e-60	19.6057	ENSDARG00000005423	Gene Expression	FALSE	1936	0.282585	0.326554	1917	TRUE	0.226074	0.697301	0.843241
ctsc	4.13309	1.26839e-57	1.33857e-55	19.5837	ENSDARG00000101334	Gene Expression	FALSE	1570	0.231882	0.260971	1548	TRUE	0.180649	1.00094	1.47529
tnfaip8l2a	8.6634	1.8194e-53	1.67202e-51	19.5618	ENSDARG00000075592	Gene Expression	FALSE	322	0.067896	0.070254	318	TRUE	0.0359848	0.566696	0.571378
ppp1r18	6.29004	9.19118e-55	8.8711e-53	19.5322	ENSDARG00000071251	Gene Expression	FALSE	516	0.107994	0.114041	510	TRUE	0.0631661	0.621885	0.686258
si:dkey-27h10.2	11.1728	6.62768e-53	5.9485e-51	19.4624	ENSDARG00000094485	Gene Expression	FALSE	269	0.0741497	0.076968	255	TRUE	0.036866	0.839341	1.13891
pitpnaa	3.17625	2.71305e-61	3.10176e-59	19.3863	ENSDARG00000039490	Gene Expression	FALSE	2243	0.329862	0.390776	2222	FALSE	0.244667	0.445912	0.319959
lamtor5	2.85719	3.34034e-62	4.00987e-60	19.348	ENSDARG00000090194	Gene Expression	FALSE	3027	0.384058	0.46823	3012	FALSE	0.306043	0.36907	-0.22336
si:ch73-248e21.7	8.76633	2.45918e-52	2.17666e-50	19.2371	ENSDARG00000096331	Gene Expression	FALSE	313	0.0737882	0.0765788	305	TRUE	0.0372468	0.604084	0.649205
zgc:152830	3.17883	1.02586e-58	1.10695e-56	19.1337	ENSDARG00000079932	Gene Expression	FALSE	3106	0.395261	0.484772	3078	FALSE	0.321093	0.516959	-0.00472855
tnfrsf1a	3.44567	5.72286e-59	6.21011e-57	18.9645	ENSDARG00000018569	Gene Expression	FALSE	1793	0.265421	0.30398	1777	FALSE	0.198887	0.499596	0.431706
mfng	5.66598	1.26597e-53	1.17466e-51	18.9464	ENSDARG00000042925	Gene Expression	FALSE	524	0.100894	0.106159	516	TRUE	0.0667044	0.718814	0.888021
CABZ01078737.1	7.34002	1.44473e-51	1.24435e-49	18.9429	ENSDARG00000100461	Gene Expression	FALSE	356	0.0788369	0.0820278	351	TRUE	0.043972	0.652489	0.749962
lpar5a	8.72991	3.70839e-51	3.15164e-49	18.8958	ENSDARG00000010384	Gene Expression	FALSE	344	0.123336	0.131264	333	TRUE	0.0538084	0.875238	1.21363
nfe2l2a	2.99698	2.88203e-60	3.23714e-58	18.8552	ENSDARG00000042824	Gene Expression	FALSE	2096	0.330001	0.39097	2075	FALSE	0.278026	0.77134	0.371335
cyth4b	7.58802	7.11366e-51	6.01904e-49	18.7658	ENSDARG00000103984	Gene Expression	FALSE	338	0.0648	0.0669456	329	FALSE	0.0352484	0.433063	0.293213
krt18b	2.99602	1.68879e-59	1.85352e-57	18.7465	ENSDARG00000028618	Gene Expression	FALSE	4288	0.905549	1.47329	4229	TRUE	0.798673	1.56094	1.20186
ifi30	2.345	4.48076e-60	4.97468e-58	18.6803	ENSDARG00000056378	Gene Expression	FALSE	5208	0.743572	1.10343	5166	TRUE	0.666337	1.88317	1.64539
scpep1	2.99121	1.88642e-57	1.96916e-55	18.6715	ENSDARG00000040072	Gene Expression	FALSE	3625	0.467129	0.595407	3589	FALSE	0.378607	0.571674	0.0761599
fli1b	4.39267	2.75979e-56	2.76079e-54	18.6612	ENSDARG00000040080	Gene Expression	FALSE	775	0.231959	0.261068	767	TRUE	0.156208	1.24411	1.98146
prdx1	3.33838	1.60582e-56	1.6319e-54	18.6295	ENSDARG00000058734	Gene Expression	FALSE	2659	0.468835	0.598132	2645	TRUE	0.339607	0.97765	0.676333
cndp2	4.19864	1.55493e-53	1.43585e-51	18.5691	ENSDARG00000003931	Gene Expression	FALSE	1150	0.174964	0.191204	1138	TRUE	0.129253	0.602223	0.645329
si:ch211-226m16.2	3.00361	4.36536e-58	4.65808e-56	18.5592	ENSDARG00000036785	Gene Expression	FALSE	2456	0.376073	0.456553	2433	FALSE	0.278957	0.62982	0.162119
zgc:173915-1	9.20101	1.89212e-49	1.49951e-47	18.4512	ENSDARG00000088745	Gene Expression	FALSE	330	0.723149	1.06091	312	TRUE	0.515059	4.33986	5.64685
clic2	4.24656	7.15532e-55	6.97625e-53	18.4309	ENSDARG00000010625	Gene Expression	FALSE	1155	0.384058	0.46823	1136	TRUE	0.286609	1.82374	1.92715
CABZ01109481.1	6.72129	6.2488e-50	5.08563e-48	18.3765	ENSDARG00000108038	Gene Expression	FALSE	374	0.0639789	0.0660699	365	FALSE	0.0363103	0.395392	0.214798
anxa4	2.41302	2.37118e-58	2.54432e-56	18.3221	ENSDARG00000036456	Gene Expression	FALSE	4077	0.621611	0.861925	4057	FALSE	0.542097	0.77583	0.377973
atp6ap1b	3.00082	1.49559e-55	1.47312e-53	18.2027	ENSDARG00000037153	Gene Expression	FALSE	3049	0.405043	0.499368	3012	FALSE	0.316998	0.444954	-0.111177
atp5if1b	2.32558	2.24705e-57	2.33293e-55	18.182	ENSDARG00000044092	Gene Expression	FALSE	4621	0.775127	1.17087	4576	TRUE	0.671618	1.1739	0.669106
si:ch73-160i9.3	7.04474	6.41721e-49	4.99009e-47	18.152	ENSDARG00000076574	Gene Expression	FALSE	403	0.115217	0.122117	391	TRUE	0.0558573	0.926499	1.32033
si:dkey-148a17.6	9.78761	6.09304e-48	4.62565e-46	18.0319	ENSDARG00000053124	Gene Expression	FALSE	292	0.072884	0.0756057	280	TRUE	0.0339216	0.597295	0.635071
egr3	4.41252	2.68663e-51	2.30367e-49	17.9962	ENSDARG00000089156	Gene Expression	FALSE	976	0.165114	0.179527	968	TRUE	0.116165	0.754675	0.962668
arpc4l	1.76332	1.15464e-53	1.07656e-51	17.8684	ENSDARG00000058225	Gene Expression	FALSE	8095	1.39701	3.04311	8025	FALSE	1.23858	0.908856	-0.11192
tmx1	3.07272	3.78905e-54	3.60279e-52	17.8626	ENSDARG00000019487	Gene Expression	FALSE	2293	0.298449	0.347767	2267	FALSE	0.217979	0.279425	-0.0265958
eef1da	1.97125	9.71016e-56	9.66337e-54	17.8529	ENSDARG00000102291	Gene Expression	FALSE	5904	0.845308	1.3287	5875	FALSE	0.677951	0.309903	-0.52014
zgc:162730	2.4349	3.13844e-52	2.75252e-50	17.797	ENSDARG00000103720	Gene Expression	FALSE	7310	2.14375	7.53138	7224	TRUE	1.97188	2.52753	1.02425
CR855337.1	4.45522	2.45133e-50	2.03821e-48	17.7714	ENSDARG00000094295	Gene Expression	FALSE	779	0.16371	0.177873	768	TRUE	0.10472	0.964203	1.39882
sla1a	9.84219	6.29611e-47	4.63331e-45	17.7473	ENSDARG00000054340	Gene Expression	FALSE	322	0.0921472	0.0965262	319	TRUE	0.0403492	0.715692	0.881524
litaf	3.36009	3.72908e-53	3.39452e-51	17.7472	ENSDARG00000103483	Gene Expression	FALSE	1564	0.2562	0.292011	1553	TRUE	0.185607	0.535108	0.505625
slc2a6	9.16458	6.76152e-47	4.95682e-45	17.7262	ENSDARG00000058731	Gene Expression	FALSE	308	0.0884132	0.0924394	298	TRUE	0.0423128	0.810015	1.07786
slc7a8a	4.3672	3.18555e-50	2.62596e-48	17.7181	ENSDARG00000075831	Gene Expression	FALSE	848	0.128055	0.136616	835	TRUE	0.103873	0.712121	0.874091
arpc3	1.78301	3.65388e-50	2.98639e-48	17.6797	ENSDARG00000057882	Gene Expression	FALSE	9259	1.99659	6.36392	9176	TRUE	1.89018	2.15411	0.885481
mob1a	1.98551	1.06059e-54	1.01854e-52	17.6434	ENSDARG00000102320	Gene Expression	FALSE	5881	0.802887	1.23197	5844	FALSE	0.668148	0.326236	-0.497659
slc2a3b	6.80404	3.7764e-47	2.81137e-45	17.6395	ENSDARG00000037861	Gene Expression	FALSE	391	0.0705291	0.0730758	377	FALSE	0.0389987	0.511492	0.456467
ctsz	3.04209	1.68353e-52	1.49702e-50	17.6104	ENSDARG00000043081	Gene Expression	FALSE	2555	0.316337	0.372093	2519	FALSE	0.271392	0.512052	0.457633
cycsb	1.80115	1.06027e-51	9.21211e-50	17.6027	ENSDARG00000044562	Gene Expression	FALSE	8238	1.67232	4.32451	8141	TRUE	1.47419	1.61594	0.54137
stx11a	8.18005	2.05576e-46	1.4844e-44	17.5425	ENSDARG00000044039	Gene Expression	FALSE	286	0.0565582	0.0581882	285	FALSE	0.0291785	0.387989	0.199388
atp6v0d1	2.87926	4.09996e-53	3.69708e-51	17.5384	ENSDARG00000069090	Gene Expression	FALSE	2847	0.37152	0.449937	2826	FALSE	0.290483	0.411752	-0.160261
rab8b	3.17782	3.75541e-53	3.40236e-51	17.5308	ENSDARG00000068628	Gene Expression	FALSE	2015	0.342791	0.408874	1998	TRUE	0.261661	0.98898	1.45039
atp6v1d	3.95899	3.29907e-50	2.70792e-48	17.5064	ENSDARG00000011175	Gene Expression	FALSE	1225	0.159322	0.172716	1215	FALSE	0.119074	0.370732	0.163465
sypl2b	2.90113	3.30307e-53	3.02105e-51	17.4909	ENSDARG00000000690	Gene Expression	FALSE	2435	0.314705	0.369855	2409	FALSE	0.234535	0.322066	0.0621645
btk	6.03695	4.39892e-47	3.26216e-45	17.4203	ENSDARG00000004433	Gene Expression	FALSE	530	0.101246	0.106549	526	TRUE	0.0594507	0.612146	0.665986
agtrap	8.50116	7.04087e-46	4.99018e-44	17.415	ENSDARG00000077082	Gene Expression	FALSE	266	0.0516727	0.053031	254	FALSE	0.0271596	0.485615	0.402603
nccrp1	2.90699	1.06476e-51	9.21211e-50	17.284	ENSDARG00000035326	Gene Expression	FALSE	2689	0.371453	0.449839	2675	FALSE	0.308921	0.580321	0.088943
slc7a7	6.29741	6.18417e-46	4.39924e-44	17.2544	ENSDARG00000055226	Gene Expression	FALSE	417	0.0792864	0.0825144	400	TRUE	0.0511844	0.733794	0.919203
clpp	2.0277	1.08057e-52	9.65327e-51	17.156	ENSDARG00000020679	Gene Expression	FALSE	5386	0.719838	1.0541	5351	FALSE	0.571529	0.180809	-0.697832
eno3	2.30028	2.93774e-52	2.58831e-50	17.1077	ENSDARG00000039007	Gene Expression	FALSE	4977	0.846978	1.33259	4924	TRUE	0.829425	1.73858	1.5335
si:ch73-248e21.5	8.73937	3.16909e-44	2.14327e-42	16.9552	ENSDARG00000088283	Gene Expression	FALSE	334	0.1023	0.107716	329	TRUE	0.0456946	0.725297	0.901517
capza1b	1.6281	1.6252e-49	1.30145e-47	16.9513	ENSDARG00000056090	Gene Expression	FALSE	8507	1.49197	3.44585	8433	FALSE	1.34594	0.906453	-0.114571
spag1a	3.28925	1.89712e-49	1.49951e-47	16.9501	ENSDARG00000004017	Gene Expression	FALSE	1619	0.20996	0.233628	1607	FALSE	0.148929	0.198855	-0.194307
gnai2a	1.95449	3.19229e-51	2.72508e-49	16.9152	ENSDARG00000018174	Gene Expression	FALSE	6094	0.964149	1.62256	6045	FALSE	0.793572	0.616334	-0.0983523
hck	5.49057	1.60956e-45	1.13241e-43	16.904	ENSDARG00000058647	Gene Expression	FALSE	493	0.0680778	0.0704486	485	FALSE	0.0426076	0.211669	-0.167635
si:ch1073-392o20.2	3.22293	1.35588e-49	1.09422e-47	16.8771	ENSDARG00000102599	Gene Expression	FALSE	1741	0.232191	0.26136	1716	FALSE	0.172678	0.411099	0.247494
celf2	2.60594	1.07239e-50	9.03395e-49	16.831	ENSDARG00000002131	Gene Expression	FALSE	2601	0.370714	0.448769	2576	FALSE	0.288272	0.454319	-0.0973323
calhm6	7.28602	1.06018e-43	7.02168e-42	16.757	ENSDARG00000041980	Gene Expression	FALSE	345	0.0690772	0.0715189	334	FALSE	0.0360147	0.457172	0.343396
ncf4	7.1735	9.88164e-44	6.56736e-42	16.7298	ENSDARG00000040812	Gene Expression	FALSE	365	0.0717072	0.0743408	361	FALSE	0.0353137	0.316245	0.0500469
odc1	2.59082	2.33159e-49	1.83536e-47	16.7149	ENSDARG00000007377	Gene Expression	FALSE	4324	0.699114	1.01197	4289	FALSE	0.513524	0.689295	0.250044
ndrg1a	4.07732	1.62622e-49	1.30145e-47	16.7001	ENSDARG00000032849	Gene Expression	FALSE	696	0.42388	0.527878	684	TRUE	0.313996	3.82473	4.88531
rab7a	2.14519	2.24135e-50	1.8799e-48	16.6702	ENSDARG00000020497	Gene Expression	FALSE	4609	0.591639	0.806948	4582	FALSE	0.492884	0.368778	-0.223792
tmsb4x	1.8321	1.08518e-44	7.44398e-43	16.6398	ENSDARG00000077777	Gene Expression	FALSE	10277	5.02886	151.759	10112	FALSE	4.99382	5.73506	0.707107
si:ch1073-110a20.1	8.78301	5.68216e-43	3.63791e-41	16.62	ENSDARG00000094408	Gene Expression	FALSE	398	0.610153	0.840712	384	TRUE	0.373913	4.11609	5.31605
sb:cb81	4.74801	3.29082e-45	2.29843e-43	16.6093	ENSDARG00000040503	Gene Expression	FALSE	693	0.149651	0.161428	688	TRUE	0.0902339	0.798711	1.05433
actr2a	1.86528	1.12876e-49	9.14771e-48	16.5617	ENSDARG00000052438	Gene Expression	FALSE	6188	0.81489	1.25893	6148	FALSE	0.730391	0.469244	-0.300814
mgst1.2	6.09073	2.63813e-43	1.71765e-41	16.5205	ENSDARG00000022165	Gene Expression	FALSE	457	0.112265	0.118809	446	TRUE	0.0667152	0.981308	1.43442
wipf1b	3.85118	9.44134e-46	6.66691e-44	16.4913	ENSDARG00000071084	Gene Expression	FALSE	1081	0.143094	0.153839	1067	FALSE	0.104629	0.297216	0.0104384
sh3bgrl3	2.11726	1.82759e-49	1.45654e-47	16.4722	ENSDARG00000098075	Gene Expression	FALSE	4593	0.596099	0.815024	4569	FALSE	0.506229	0.379733	-0.207597
zgc:173915	8.94814	1.85014e-42	1.1651e-40	16.4717	ENSDARG00000089667	Gene Expression	FALSE	284	0.366339	0.442444	267	TRUE	0.210852	3.23112	6.11756
adgrg3	8.75929	2.72264e-42	1.70338e-40	16.4086	ENSDARG00000074782	Gene Expression	FALSE	268	0.0540723	0.055561	252	FALSE	0.0255856	0.409021	0.243166
zgc:110239	2.38088	1.47498e-48	1.14234e-46	16.3593	ENSDARG00000077664	Gene Expression	FALSE	4050	0.517846	0.678408	4006	FALSE	0.424344	0.409423	-0.163704
si:dkey-112e7.2	1.78231	4.20039e-48	3.21422e-46	16.3384	ENSDARG00000099281	Gene Expression	FALSE	6168	0.828708	1.29036	6139	FALSE	0.720506	0.372519	-0.433952
zgc:110591	2.52292	2.9756e-48	2.28609e-46	16.3242	ENSDARG00000056233	Gene Expression	FALSE	2895	0.350565	0.41987	2872	FALSE	0.283858	0.320139	-0.295697
npc2	2.19212	2.27828e-48	1.75739e-46	16.2453	ENSDARG00000090912	Gene Expression	FALSE	4653	0.628952	0.875645	4605	FALSE	0.533091	0.548344	0.0416702
CABZ01088134.1	9.08941	2.48153e-41	1.50832e-39	16.1565	ENSDARG00000033587	Gene Expression	FALSE	221	0.0535191	0.0549771	216	TRUE	0.0299862	0.777745	1.01069
actb1	1.54751	3.56516e-44	2.40267e-42	16.1471	ENSDARG00000037746	Gene Expression	FALSE	10265	4.39367	79.9371	10103	FALSE	4.20314	4.59796	1.01447
fermt3b	9.00053	3.23523e-41	1.95406e-39	16.1185	ENSDARG00000030938	Gene Expression	FALSE	315	0.0903708	0.0945801	312	TRUE	0.0410529	0.753927	0.961112
si:ch211-147m6.1	9.95135	3.98928e-41	2.39444e-39	16.1086	ENSDARG00000109648	Gene Expression	FALSE	198	0.110872	0.117252	184	TRUE	0.0675482	2.05993	3.67965
fosl2	2.98415	1.81941e-46	1.3187e-44	16.0985	ENSDARG00000040623	Gene Expression	FALSE	2347	0.375338	0.455483	2325	FALSE	0.274239	0.603098	0.122615
prelid3b	1.8942	1.67508e-47	1.25677e-45	16.0824	ENSDARG00000009505	Gene Expression	FALSE	6116	0.964854	1.6244	6064	FALSE	0.768574	0.485284	-0.278736
elf1	2.75848	5.80893e-47	4.29123e-45	16.0637	ENSDARG00000020759	Gene Expression	FALSE	1908	0.272485	0.313224	1891	FALSE	0.221539	0.53065	0.496347
mpp1	3.6293	7.6193e-45	5.28317e-43	16.0613	ENSDARG00000105287	Gene Expression	FALSE	1436	0.205295	0.227888	1415	FALSE	0.156099	0.526672	0.488065
TAGAP	8.27792	7.32937e-41	4.34492e-39	15.981	ENSDARG00000043475	Gene Expression	FALSE	299	0.0590379	0.0608154	293	FALSE	0.0312408	0.526246	0.487178
egr2a	3.47806	4.66912e-44	3.13565e-42	15.8541	ENSDARG00000044098	Gene Expression	FALSE	1970	0.431619	0.539749	1948	TRUE	0.327643	1.19886	1.00336
arpc5b	2.30854	2.95316e-46	2.11647e-44	15.8416	ENSDARG00000019062	Gene Expression	FALSE	4445	0.945348	1.57371	4414	TRUE	0.858919	1.64342	1.38706

## Sheet: supplementary table 3_IPMS data
name	EDE_1	EDE_2	EDE_3	Flag_1	Flag_2	Flag_3	HA_1	HA_2	HA_3	Protein.IDs	Majority.protein.IDs	Peptide.counts..all.	Peptide.counts..razor.unique.	Peptide.counts..unique.	Protein.names	Gene.names	Fasta.headers	Number.of.proteins	Peptides	Razor...unique.peptides	Unique.peptides	Peptides.EDE_1	Peptides.EDE_2	Peptides.EDE_3	Peptides.Flag_1	Peptides.Flag_2	Peptides.Flag_3	Peptides.HA_1	Peptides.HA_2	Peptides.HA_3	Razor...unique.peptides.EDE_1	Razor...unique.peptides.EDE_2	Razor...unique.peptides.EDE_3	Razor...unique.peptides.Flag_1	Razor...unique.peptides.Flag_2	Razor...unique.peptides.Flag_3	Razor...unique.peptides.HA_1	Razor...unique.peptides.HA_2	Razor...unique.peptides.HA_3	Unique.peptides.EDE_1	Unique.peptides.EDE_2	Unique.peptides.EDE_3	Unique.peptides.Flag_1	Unique.peptides.Flag_2	Unique.peptides.Flag_3	Unique.peptides.HA_1	Unique.peptides.HA_2	Unique.peptides.HA_3	Sequence.coverage....
A0A0G2L325	24.0691	24.8526	25.5599	25.0393	24.8103	24.4569	23.8937	24.4106	24.478	A0A0G2L325	A0A0G2L325	1	1	1			tr|A0A0G2L325|A0A0G2L325_DANRE Ribosomal RNA-processing 1 OS=Danio rerio OX=7955 GN=rrp1 PE=1 SV=2	1	1	1	1	1	1	1	1	1	1	1	1	1	1	1	1	1	1	1	1	1	1	1	1	1	1	1	1	1	1	1	2.1
A0A0G2L6F5	26.1421	23.7649	22.7566	23.8999	24.3411	24.1572	23.8102	21.7066	0	A0A0G2L6F5	A0A0G2L6F5	1	1	1			tr|A0A0G2L6F5|A0A0G2L6F5_DANRE Structural maintenance of chromosomes flexible hinge domain-containing 1 OS=Danio rerio OX=7955 GN=smchd1 PE=1 SV=2	1	1	1	1	1	1	1	1	1	1	1	1	0	1	1	1	1	1	1	1	1	0	1	1	1	1	1	1	1	1	0	0.8
A0A0J9YJ24	27.1459	26.8257	26.6939	24.9061	25.0284	24.26	24.5153	25.1972	22.239	A0A0J9YJ24;A0A0R4IDS3;A0A0R4ILC0	A0A0J9YJ24;A0A0R4IDS3;A0A0R4ILC0	4;4;4	4;4;4	4;4;4			\tr|A0A0J9YJ24|A0A0J9YJ24_DANRE Polymerase (DNA-directed)	delta-interacting protein 3 (Fragment) OS=Danio rerio OX=7955 GN=poldip3 PE=1 SV=3;tr|A0A0R4IDS3|A0A0R4IDS3_DANRE Polymerase (DNA-directed)	delta-interacting protein 3 OS=Danio rerio OX=7955 GN=pol\""	3	4	4	4	3	3	3	3	3	3	2	4	2	3	3	3	3	3	3	2	4	2	3	3	3	3	3	3	2	4
A0A0R4IV41	0	23.7755	23.6467	23.203	0	23.2738	0	0	0	A0A0R4IV41	A0A0R4IV41	1	1	1			tr|A0A0R4IV41|A0A0R4IV41_DANRE DNA-directed RNA polymerase subunit OS=Danio rerio OX=7955 GN=polr3a PE=1 SV=1	1	1	1	1	0	1	1	1	0	1	0	0	0	0	1	1	1	0	1	0	0	0	0	1	1	1	0	1	0	0	0	0.8
A0A0R4IVN8	24.9965	23.0609	22.9093	25.1522	23.7811	23.974	24.2532	23.2427	23.8202	A0A0R4IVN8	A0A0R4IVN8	1	1	1			\tr|A0A0R4IVN8|A0A0R4IVN8_DANRE Bromodomain adjacent to zinc finger domain	2A OS=Danio rerio OX=7955 GN=baz2a PE=1 SV=1\""	1	1	1	1	1	1	1	1	1	1	1	1	1	1	1	1	1	1	1	1	1	1	1	1	1	1	1	1	1	1	1
A0A0R4IWN8	25.039	24.1468	23.0226	24.6713	23.8306	23.4448	24.299	23.5384	23.7609	A0A0R4IWN8	A0A0R4IWN8	2	2	2			tr|A0A0R4IWN8|A0A0R4IWN8_DANRE Si:ch73-281n10.2 OS=Danio rerio OX=7955 GN=si:ch73-281n10.2 PE=3 SV=1	1	2	2	2	2	2	1	2	2	2	2	2	1	2	2	1	2	2	2	2	2	1	2	2	1	2	2	2	2	2	1	15.1
A0A0R4IXL0	24.8701	22.331	22.0178	23.223	23.0436	22.721	22.1069	21.6522	23.106	A0A0R4IXL0	A0A0R4IXL0	1	1	1			tr|A0A0R4IXL0|A0A0R4IXL0_DANRE DNA-directed RNA polymerase subunit beta OS=Danio rerio OX=7955 GN=polr2b PE=1 SV=1	1	1	1	1	1	1	1	1	1	1	1	1	1	1	1	1	1	1	1	1	1	1	1	1	1	1	1	1	1	1	1	1.9
A0A0R4IZV7	25.5579	24.6983	24.8164	25.1863	24.4137	23.997	24.0101	23.5582	23.6909	A0A0R4IZV7;A0A0R4IVR7	A0A0R4IZV7;A0A0R4IVR7	1;1	1;1	1;1			tr|A0A0R4IZV7|A0A0R4IZV7_DANRE Stem-loop-binding protein (Fragment) OS=Danio rerio OX=7955 GN=slbp PE=3 SV=1;tr|A0A0R4IVR7|A0A0R4IVR7_DANRE Stem-loop-binding protein OS=Danio rerio OX=7955 GN=slbp PE=1 SV=1	2	1	1	1	1	1	1	1	1	1	1	1	1	1	1	1	1	1	1	1	1	1	1	1	1	1	1	1	1	1	1	4.7
A0A140LH34	25.4885	24.7827	25.5626	26.5929	25.863	25.3716	25.0341	24.9373	24.9367	A0A140LH34;A0A140LH63;A0A140LH11;A0A140LGZ1;A0A140LFZ1;A0A140LH24	A0A140LH34;A0A140LH63;A0A140LH11;A0A140LGZ1;A0A140LFZ1;A0A140LH24	4;4;4;4;4;4	2;2;2;2;2;2	2;2;2;2;2;2			tr|A0A140LH34|A0A140LH34_DANRE Si:ch1073-159d7.7 OS=Danio rerio OX=7955 GN=h1l1 PE=3 SV=1;tr|A0A140LH63|A0A140LH63_DANRE Si:ch73-368j24.12 OS=Danio rerio OX=7955 GN=si:ch73-368j24.12 PE=3 SV=1;tr|A0A140LH11|A0A140LH11_DANRE Si:dkey-23a13.9 OS=Danio rerio O	6	4	2	2	3	4	4	4	4	3	4	4	4	1	2	2	2	2	1	2	2	2	1	2	2	2	2	1	2	2	2	18.8
A0A286Y8W6	25.0418	25.8394	0	23.8155	24.1527	24.2947	23.3558	23.6217	23.368	A0A286Y8W6;A0A0R4IQB8	A0A286Y8W6;A0A0R4IQB8	1;1	1;1	1;1			tr|A0A286Y8W6|A0A286Y8W6_DANRE pre-rRNA processing protein FTSJ3 OS=Danio rerio OX=7955 GN=ftsj3 PE=1 SV=1;tr|A0A0R4IQB8|A0A0R4IQB8_DANRE pre-rRNA processing protein FTSJ3 OS=Danio rerio OX=7955 GN=ftsj3 PE=1 SV=1	2	1	1	1	1	1	1	1	1	1	1	1	1	1	1	1	1	1	1	1	1	1	1	1	1	1	1	1	1	1	1	1.3
A0A286Y8Y0	30.3817	29.3823	28.876	30.0056	0	28.893	27.8301	28.4348	28.8114	A0A286Y8Y0	A0A286Y8Y0	1	1	1			tr|A0A286Y8Y0|A0A286Y8Y0_DANRE Band 4.1 OS=Danio rerio OX=7955 GN=epb41a PE=1 SV=2	1	1	1	1	1	1	1	1	0	1	1	1	1	1	1	1	1	0	1	1	1	1	1	1	1	1	0	1	1	1	1	1.4
A0A286YA65	23.9832	24.6678	20.3892	24.4331	23.6722	23.9308	19.582	18.8715	23.381	A0A286YA65;A0A0R4J8E6	A0A286YA65;A0A0R4J8E6	1;1	1;1	1;1			tr|A0A286YA65|A0A286YA65_DANRE Pre-mRNA-processing factor 8 OS=Danio rerio OX=7955 GN=prpf8 PE=1 SV=2;tr|A0A0R4J8E6|A0A0R4J8E6_DANRE Pre-mRNA-processing factor 8 OS=Danio rerio OX=7955 GN=prpf8 PE=1 SV=1	2	1	1	1	1	1	1	1	1	1	1	1	1	1	1	1	1	1	1	1	1	1	1	1	1	1	1	1	1	1	1	0.6
A0A2R8Q212	26.5326	26.4335	26.3604	25.2892	25.3322	25.2513	24.03	24.3639	24.0456	A0A2R8Q212;F1R743;A7E2Q6;Q4KME7	A0A2R8Q212	30;4;2;1	1;0;0;0	1;0;0;0			tr|A0A2R8Q212|A0A2R8Q212_DANRE Phosvitin OS=Danio rerio OX=7955 GN=vtg1 PE=1 SV=1	4	30	1	1	25	27	27	25	27	25	27	22	23	1	1	1	1	1	1	1	1	1	1	1	1	1	1	1	1	1	1	27.8
A0A2R8QIC4	24.6651	23.4553	22.7081	24.1333	22.5948	23.59	21.9597	22.757	21.7075	A0A2R8QIC4;A0A2R8Q4B7;A0A0R4IZ89	A0A2R8QIC4;A0A2R8Q4B7;A0A0R4IZ89	3;3;3	3;3;3	3;3;3			tr|A0A2R8QIC4|A0A2R8QIC4_DANRE Uncharacterized protein OS=Danio rerio OX=7955 GN=si:ch211-212k18.4 PE=4 SV=1;tr|A0A2R8Q4B7|A0A2R8Q4B7_DANRE Matrin-type domain-containing protein OS=Danio rerio OX=7955 GN=si:ch211-212k18.4 PE=4 SV=1;tr|A0A0R4IZ89|A0A0R4IZ89	3	3	3	3	2	2	2	3	1	2	1	2	1	2	2	2	3	1	2	1	2	1	2	2	2	3	1	2	1	2	1	1.9
A0A2R8RJD1	28.2017	27.4724	27.2706	27.6282	27.7788	28.5723	27.2571	26.2285	26.8264	A0A2R8RJD1	A0A2R8RJD1	1	1	1			tr|A0A2R8RJD1|A0A2R8RJD1_DANRE C-type lectin domain-containing protein OS=Danio rerio OX=7955 GN=LOC110440085 PE=4 SV=1	1	1	1	1	1	1	1	1	1	1	1	1	1	1	1	1	1	1	1	1	1	1	1	1	1	1	1	1	1	1	1	2.7
A0A2R8RX97	0	0	0	24.5484	0	0	24.0922	23.5091	0	A0A2R8RX97;A0A0R4IGI4	A0A2R8RX97;A0A0R4IGI4	1;1	1;1	1;1			tr|A0A2R8RX97|A0A2R8RX97_DANRE Piccolo presynaptic cytomatrix protein b OS=Danio rerio OX=7955 GN=pclob PE=4 SV=1;tr|A0A0R4IGI4|A0A0R4IGI4_DANRE Piccolo presynaptic cytomatrix protein b OS=Danio rerio OX=7955 GN=pclob PE=4 SV=2	2	1	1	1	0	0	0	1	0	0	1	1	0	0	0	0	1	0	0	1	1	0	0	0	0	1	0	0	1	1	0	0.2
abcf1	20.339	26.9411	19.6713	25.7408	24.928	25.2679	20.0877	26.1672	25.3846	A0A2R8QRC7;Q6NV15;A3KPX2	A0A2R8QRC7;Q6NV15;A3KPX2	2;2;2	2;2;2	2;2;2		abcf1	\tr|A0A2R8QRC7|A0A2R8QRC7_DANRE ATP-binding cassette	sub-family F (GCN20)	member 1 OS=Danio rerio OX=7955 GN=abcf1 PE=1 SV=1;tr|Q6NV15|Q6NV15_DANRE ATP-binding cassette	sub-family F (GCN20)	member 1 OS=Danio rerio OX=7955 GN=abcf1 PE=2 SV=1;tr|A3KPX2|A3\""	3	2	2	2	1	1	1	1	2	2	1	2	2	1	1	1	1	2	2	1	2	2	1	1	1	1	2	2
abcf2a	25.1406	24.5244	24.3766	25.0644	24.4034	25.2526	24.069	23.8068	24.0042	Q802V8;Q6NYQ1;F1QZ64;E7F1S8	Q802V8;Q6NYQ1;F1QZ64;E7F1S8	4;4;4;2	4;4;4;2	4;4;4;2		abcf2a;BX322787.1	\tr|Q802V8|Q802V8_DANRE ATP-binding cassette	sub-family F (GCN20)	member 2 OS=Danio rerio OX=7955 GN=abcf2a PE=2 SV=1;tr|Q6NYQ1|Q6NYQ1_DANRE Abcf2 protein OS=Danio rerio OX=7955 GN=abcf2a PE=2 SV=1;tr|F1QZ64|F1QZ64_DANRE ATP-binding cassette	sub-family F\""	4	4	4	4	3	4	3	4	4	4	4	3	3	3	4	3	4	4	4	4	3	3	3	4	3	4	4	4	4
acadvl	25.0052	22.863	23.1395	0	0	0	22.3828	0	22.5639	F1Q8J4;A9JT52	F1Q8J4;A9JT52	1;1	1;1	1;1		acadvl	tr|F1Q8J4|F1Q8J4_DANRE Acyl-CoA dehydrogenase very long chain OS=Danio rerio OX=7955 GN=acadvl PE=1 SV=1;tr|A9JT52|A9JT52_DANRE Acadvl protein OS=Danio rerio OX=7955 GN=acadvl PE=2 SV=1	2	1	1	1	1	1	1	0	0	0	1	0	1	1	1	1	0	0	0	1	0	1	1	1	1	0	0	0	1	0	1	2
actb2	26.329	24.0138	22.8938	23.2055	0	23.0363	22.8655	0	23.7862	A8WG05;Q7ZVI7;Q7ZVF9;E9QD59;B2GTB1;B2GS08;E9QH14;C5IG37	A8WG05;Q7ZVI7;Q7ZVF9;E9QD59;B2GTB1;B2GS08;E9QH14;C5IG37	10;10;10;8;8;8;7;5	1;1;1;1;1;1;1;0	1;1;1;1;1;1;1;0	\Actin	cytoplasmic 1;Actin	cytoplasmic 1	N-terminally processed;Actin	cytoplasmic 2;Actin	cytoplasmic 2	N-terminally processed\""	actb2;actba;actbb;actb1	\tr|A8WG05|A8WG05_DANRE Bactin2 protein OS=Danio rerio OX=7955 GN=actb2 PE=2 SV=1;sp|Q7ZVI7|ACTB1_DANRE Actin	cytoplasmic 1 OS=Danio rerio OX=7955 GN=actba PE=1 SV=2;sp|Q7ZVF9|ACTB2_DANRE Actin	cytoplasmic 2 OS=Danio rerio OX=7955 GN=actbb PE=1 SV=2;tr|E9\""	8	10	1	1	10	8	9	9	8	9	9	7	6	1	1	1	1	0	1	1	0	1	1	1
actl6a	26.1435	25.3222	0	22.9839	24.2723	24.2196	0	23.1192	22.7545	Q6TLE7;Q8JGS6;Q7ZU19;F1R473	Q6TLE7;Q8JGS6;Q7ZU19;F1R473	1;1;1;1	1;1;1;1	1;1;1;1		actl6a	tr|Q6TLE7|Q6TLE7_DANRE BAF53 OS=Danio rerio OX=7955 GN=actl6a PE=2 SV=1;tr|Q8JGS6|Q8JGS6_DANRE BRG1/brm-associated factor 53A OS=Danio rerio OX=7955 GN=actl6a PE=2 SV=1;tr|Q7ZU19|Q7ZU19_DANRE Actin-like 6A OS=Danio rerio OX=7955 GN=actl6a PE=2 SV=1;tr|F1R4	4	1	1	1	1	1	0	1	1	1	0	1	1	1	1	0	1	1	1	0	1	1	1	1	0	1	1	1	0	1	1	4.2
adgb	28.0082	27.4595	27.556	27.5427	27.3444	26.8056	27.1663	26.7197	27.3391	F1QQ89	F1QQ89	1	1	1		adgb	tr|F1QQ89|F1QQ89_DANRE Androglobin OS=Danio rerio OX=7955 GN=adgb PE=3 SV=1	1	1	1	1	1	1	1	1	1	1	1	1	1	1	1	1	1	1	1	1	1	1	1	1	1	1	1	1	1	1	1	0.7
adnpa	22.7492	20.8885	19.8347	20.2392	0	19.9004	0	0	0	F1QLG5;A1A5I2	F1QLG5;A1A5I2	2;2	2;2	2;2		adnpa	tr|F1QLG5|F1QLG5_DANRE Activity-dependent neuroprotector homeobox a OS=Danio rerio OX=7955 GN=adnpa PE=1 SV=1;tr|A1A5I2|A1A5I2_DANRE Zgc:154063 OS=Danio rerio OX=7955 GN=adnpa PE=2 SV=1	2	2	2	2	2	1	1	1	0	1	0	0	0	2	1	1	1	0	1	0	0	0	2	1	1	1	0	1	0	0	0	2.5
aifm1	24.6334	0	0	22.9909	22.6531	22.5391	0	21.6991	22.6321	Q5XFY2;F1RBU6;F1RBU0;A2BGE5;Q6TEP2	Q5XFY2;F1RBU6;F1RBU0;A2BGE5;Q6TEP2	1;1;1;1;1	1;1;1;1;1	1;1;1;1;1		aifm1	tr|Q5XFY2|Q5XFY2_DANRE Pdcd8 protein OS=Danio rerio OX=7955 GN=aifm1 PE=2 SV=1;tr|F1RBU6|F1RBU6_DANRE Apoptosis-inducing factor mitochondrion-associated 1 OS=Danio rerio OX=7955 GN=aifm1 PE=1 SV=1;tr|F1RBU0|F1RBU0_DANRE Apoptosis-inducing factor mitochondr	5	1	1	1	1	0	0	1	1	1	0	1	1	1	0	0	1	1	1	0	1	1	1	0	0	1	1	1	0	1	1	2.1
akap8l	24.3983	25.2169	22.581	24.1687	24.2956	24.3983	23.6099	23.5653	23.4353	R4GEN9;F1QML8;Q6NUT6;A0A0H2UKW6	R4GEN9;F1QML8;Q6NUT6;A0A0H2UKW6	2;2;2;2	2;2;2;2	2;2;2;2		akap8l	tr|R4GEN9|R4GEN9_DANRE A kinase (PRKA) anchor protein 8-like OS=Danio rerio OX=7955 GN=akap8l PE=1 SV=1;tr|F1QML8|F1QML8_DANRE A kinase (PRKA) anchor protein 8-like (Fragment) OS=Danio rerio OX=7955 GN=akap8l PE=1 SV=2;tr|Q6NUT6|Q6NUT6_DANRE A kinase (PRKA	4	2	2	2	2	2	1	2	2	2	2	2	2	2	2	1	2	2	2	2	2	2	2	2	1	2	2	2	2	2	2	27.6
aldh18a1	26.0261	25.1809	23.4575	25.1642	25.3676	25.3508	24.5893	23.6709	23.4957	A4IGC8	A4IGC8	6	6	6		aldh18a1	tr|A4IGC8|A4IGC8_DANRE Delta-1-pyrroline-5-carboxylate synthase OS=Danio rerio OX=7955 GN=aldh18a1 PE=1 SV=1	1	6	6	6	5	5	4	5	5	5	4	3	2	5	5	4	5	5	5	4	3	2	5	5	4	5	5	5	4	3	2	11.5
alyref	29.7707	28.9739	28.8853	29.8345	29.8272	29.4378	29.0484	29.3381	29.0761	F1Q9D1;A7MBY2;A0A0R4IU36	F1Q9D1;A7MBY2;A0A0R4IU36	8;8;8	8;8;8	8;8;8		alyref	tr|F1Q9D1|F1Q9D1_DANRE Aly/REF export factor OS=Danio rerio OX=7955 GN=alyref PE=1 SV=1;tr|A7MBY2|A7MBY2_DANRE Zgc:171753 protein OS=Danio rerio OX=7955 GN=alyref PE=2 SV=1;tr|A0A0R4IU36|A0A0R4IU36_DANRE Aly/REF export factor OS=Danio rerio OX=7955 GN=alyr	3	8	8	8	7	8	7	7	8	8	7	7	6	7	8	7	7	8	8	7	7	6	7	8	7	7	8	8	7	7	6	50.4
ap2a1	27.8477	27.508	27.5513	27.1974	27.1216	27.8737	26.4556	26.2905	25.9112	X1WD71;X1WHT2	X1WD71	9;1	9;1	9;1		ap2a1	tr|X1WD71|X1WD71_DANRE AP-2 complex subunit alpha OS=Danio rerio OX=7955 GN=ap2a1 PE=1 SV=1	2	9	9	9	5	6	8	6	7	9	7	6	6	5	6	8	6	7	9	7	6	6	5	6	8	6	7	9	7	6	6	11.4
ap2b1	28.0363	27.9335	26.4415	27.5225	27.0198	26.9233	26.3129	26.5684	26.1411	F6NK19;Q6NYJ9;Q7ZUF4;E9QC84	F6NK19;Q6NYJ9;Q7ZUF4	7;7;6;2	7;7;6;2	7;7;6;2	AP complex subunit beta	ap2b1	tr|F6NK19|F6NK19_DANRE AP complex subunit beta OS=Danio rerio OX=7955 GN=ap2b1 PE=1 SV=1;tr|Q6NYJ9|Q6NYJ9_DANRE AP complex subunit beta OS=Danio rerio OX=7955 GN=ap2b1 PE=1 SV=1;tr|Q7ZUF4|Q7ZUF4_DANRE AP complex subunit beta OS=Danio rerio OX=7955 GN=ap2b1	4	7	7	7	5	6	5	5	5	4	6	5	4	5	6	5	5	5	4	6	5	4	5	6	5	5	5	4	6	5	4	11.1
arglu1a	0	23.3574	23.6839	22.0164	21.9873	22.3073	21.5477	21.4683	0	Q6P5L7	Q6P5L7	2	1	1	Arginine and glutamate-rich protein 1-A	arglu1a	sp|Q6P5L7|ARGLA_DANRE Arginine and glutamate-rich protein 1-A OS=Danio rerio OX=7955 GN=arglu1a PE=2 SV=1	1	2	1	1	1	2	2	2	2	2	2	2	0	0	1	1	1	1	1	1	1	0	0	1	1	1	1	1	1	1	0	8.4
arglu1b	27.3278	26.5741	26.769	25.756	22.7138	25.1648	25.4057	25.5587	0	Q7ZVW9	Q7ZVW9	2	2	1	Arginine and glutamate-rich protein 1-B	arglu1b	sp|Q7ZVW9|ARGLB_DANRE Arginine and glutamate-rich protein 1-B OS=Danio rerio OX=7955 GN=arglu1b PE=2 SV=1	1	2	2	1	2	2	2	2	2	2	2	2	0	2	2	2	2	2	2	2	2	0	1	1	1	1	1	1	1	1	0	6.3
arl6ip4	18.1883	24.477	24.3659	24.6816	18.982	0	24.5763	23.2839	22.5011	A0A2R8RHX1;Q502P0	A0A2R8RHX1;Q502P0	1;1	1;1	1;1	ADP-ribosylation factor-like protein 6-interacting protein 4	arl6ip4	tr|A0A2R8RHX1|A0A2R8RHX1_DANRE ADP-ribosylation factor-like protein 6-interacting protein 4 OS=Danio rerio OX=7955 GN=arl6ip4 PE=3 SV=1;sp|Q502P0|AR6P4_DANRE ADP-ribosylation factor-like protein 6-interacting protein 4 OS=Danio rerio OX=7955 GN=arl6ip4 PE=	2	1	1	1	1	1	1	1	1	0	1	1	1	1	1	1	1	1	0	1	1	1	1	1	1	1	1	0	1	1	1	8.6
atad3b	23.142	24.1931	23.4225	21.9778	23.265	23.3962	22.3394	20.6667	21.94	Q6NZU8;F1QRF8	Q6NZU8;F1QRF8	2;1	2;1	2;1		atad3b	\tr|Q6NZU8|Q6NZU8_DANRE ATPase family	AAA domain containing 3B OS=Danio rerio OX=7955 GN=atad3 PE=2 SV=1;tr|F1QRF8|F1QRF8_DANRE ATPase family AAA domain-containing 3 OS=Danio rerio OX=7955 GN=atad3 PE=1 SV=1\""	2	2	2	2	2	2	2	1	2	2	2	1	1	2	2	2	1	2	2	2	1	1	2	2	2	1	2	2	2	1	1
atp5b	26.2618	23.1153	22.7295	22.7247	20.0774	20.6815	22.1029	19.7819	20.7522	Q4VBK0;A8WGC6;A4FVM5	Q4VBK0;A8WGC6;A4FVM5	2;2;2	2;2;2	2;2;2	ATP synthase subunit beta	atp5b;zgc:163069	tr|Q4VBK0|Q4VBK0_DANRE ATP synthase subunit beta OS=Danio rerio OX=7955 GN=atp5f1b PE=2 SV=1;tr|A8WGC6|A8WGC6_DANRE ATP synthase subunit beta OS=Danio rerio OX=7955 GN=atp5f1b PE=1 SV=1;tr|A4FVM5|A4FVM5_DANRE ATP synthase subunit beta OS=Danio rerio OX=795	3	2	2	2	2	2	2	1	1	1	2	1	1	2	2	2	1	1	1	2	1	1	2	2	2	1	1	1	2	1	1	5
atp5c1	24.3884	22.6558	20.9307	23.0642	23.5397	22.9157	22.8408	24.4352	21.8572	Q6P959;Q5RH26	Q6P959;Q5RH26	3;3	3;3	3;3	ATP synthase subunit gamma	atp5c1	tr|Q6P959|Q6P959_DANRE ATP synthase subunit gamma OS=Danio rerio OX=7955 GN=atp5f1c PE=2 SV=1;tr|Q5RH26|Q5RH26_DANRE ATP synthase subunit gamma OS=Danio rerio OX=7955 GN=atp5f1c PE=1 SV=1	2	3	3	3	2	2	1	2	2	1	1	2	1	2	2	1	2	2	1	1	2	1	2	2	1	2	2	1	1	2	1	9.2
bcas2	26.0691	24.953	24.8224	25.3407	25.0599	24.1987	25.8372	0	0	Q5RKQ0	Q5RKQ0	1	1	1	Pre-mRNA-splicing factor SPF27	bcas2	sp|Q5RKQ0|SPF27_DANRE Pre-mRNA-splicing factor SPF27 OS=Danio rerio OX=7955 GN=bcas2 PE=2 SV=1	1	1	1	1	1	1	1	1	1	1	1	0	1	1	1	1	1	1	1	1	0	1	1	1	1	1	1	1	1	0	1	4.4
bms1	24.5272	24.7704	21.0747	0	23.9933	23.4762	0	0	21.7235	E7F349;A0A2R8QHE5;F6PCZ9;A9JRS3;A3KNV1;Q6DC28;E7EXI9;A9JT97	E7F349;A0A2R8QHE5	3;2;1;1;1;1;1;1	3;2;1;1;1;1;1;1	3;2;1;1;1;1;1;1		bms1	tr|E7F349|E7F349_DANRE BMS1 ribosome biogenesis factor OS=Danio rerio OX=7955 GN=bms1 PE=1 SV=2;tr|A0A2R8QHE5|A0A2R8QHE5_DANRE DUF663 domain-containing protein OS=Danio rerio OX=7955 PE=4 SV=1	8	3	3	3	1	2	1	0	1	1	0	0	1	1	2	1	0	1	1	0	0	1	1	2	1	0	1	1	0	0	1	2.9
cbx3a	23.1172	22.5301	23.3798	23.9336	21.6242	23.1478	0	0	21.6472	Q0P455;A0A2R8PXB7;F1QNF2;F8W402;Q6IQ71;Q7ZVR4;F1QM86	Q0P455;A0A2R8PXB7;F1QNF2;F8W402;Q6IQ71;Q7ZVR4;F1QM86	2;2;2;1;1;1;1	2;2;2;1;1;1;1	2;2;2;1;1;1;1		cbx3a;cbx1b;cbx1a	\tr|Q0P455|Q0P455_DANRE Chromobox homolog 3a (HP1 gamma homolog	Drosophila) OS=Danio rerio OX=7955 GN=cbx3a PE=2 SV=1;tr|A0A2R8PXB7|A0A2R8PXB7_DANRE Chromobox homolog 3a (HP1 gamma homolog	Drosophila) OS=Danio rerio OX=7955 GN=cbx3a PE=1 SV=1;tr|F1QNF2|F1\""	7	2	2	2	1	1	2	2	1	2	0	0	1	1	1	2	2	1	2	0	0	1	1	1	2	2	1	2	0	0
cct2	25.49	24.9016	25.1062	24.6418	24.6705	23.2593	23.4317	23.5393	23.2864	A0A1L1QZG0;Q6PBW6;A8E556;Q8JHH0	A0A1L1QZG0;Q6PBW6;A8E556;Q8JHH0	2;2;1;1	2;2;1;1	2;2;1;1		cct2	tr|A0A1L1QZG0|A0A1L1QZG0_DANRE T-complex protein 1 subunit beta (Fragment) OS=Danio rerio OX=7955 GN=cct2 PE=1 SV=1;tr|Q6PBW6|Q6PBW6_DANRE CCT-beta OS=Danio rerio OX=7955 GN=cct2 PE=2 SV=1;tr|A8E556|A8E556_DANRE Cct2 protein OS=Danio rerio OX=7955 GN=cct2	4	2	2	2	2	2	2	1	1	1	1	1	1	2	2	2	1	1	1	1	1	1	2	2	2	1	1	1	1	1	1	30.9
cdc5l	23.5392	25.9558	25.7052	25.8165	25.0819	25.6206	25.2295	24.8206	24.1259	E9QIC1;Q803E9	E9QIC1;Q803E9	2;1	2;1	2;1		cdc5l	tr|E9QIC1|E9QIC1_DANRE CDC5 cell division cycle 5-like (S. pombe) OS=Danio rerio OX=7955 GN=cdc5l PE=1 SV=2;tr|Q803E9|Q803E9_DANRE CDC5 cell division cycle 5-like (S. pombe) OS=Danio rerio OX=7955 GN=cdc5l PE=2 SV=1	2	2	2	2	1	2	2	2	2	2	2	2	1	1	2	2	2	2	2	2	2	1	1	2	2	2	2	2	2	2	1	2.9
cebpz	24.9143	0	20.3167	0	23.8775	23.457	19.8938	20.6084	23.3221	Q567E5;F1R9Z2	Q567E5;F1R9Z2	1;1	1;1	1;1		cebpz;si:ch1073-412h12.3	tr|Q567E5|Q567E5_DANRE Zgc:112104 OS=Danio rerio OX=7955 GN=cebpz PE=2 SV=1;tr|F1R9Z2|F1R9Z2_DANRE CCAAT enhancer-binding protein zeta OS=Danio rerio OX=7955 GN=cebpz PE=1 SV=1	2	1	1	1	1	0	1	0	1	1	1	1	1	1	0	1	0	1	1	1	1	1	1	0	1	0	1	1	1	1	1	4.1
cenpe	23.6327	23.747	25.3639	24.8437	24.2952	24.3409	23.1799	24.0949	22.5465	E7F2U4;F1R0G3	E7F2U4	4;1	4;1	4;1	Kinesin-like protein	cenpe	tr|E7F2U4|E7F2U4_DANRE Centromere protein E OS=Danio rerio OX=7955 GN=cenpe PE=1 SV=1	2	4	4	4	2	1	3	2	2	2	1	2	1	2	1	3	2	2	2	1	2	1	2	1	3	2	2	2	1	2	1	2
cfl1	28.6795	27.9948	26.9602	27.8518	27.8223	27.3928	26.5735	26.0562	27.0161	Q6TH32	Q6TH32	4	4	4		cfl1	tr|Q6TH32|Q6TH32_DANRE Cofilin 1 OS=Danio rerio OX=7955 GN=cfl1 PE=1 SV=1	1	4	4	4	4	4	4	4	4	4	4	3	4	4	4	4	4	4	4	4	3	4	4	4	4	4	4	4	4	3	4	35.8
chd4b	26.1985	25.5771	24.8641	25.8752	25.6726	24.523	25.1501	24.9575	25.1354	F1RBT2;F1QWV5;A9JRU7	F1RBT2;F1QWV5;A9JRU7	3;3;2	3;3;2	3;3;2		chd4b;chd4a	tr|F1RBT2|F1RBT2_DANRE DNA helicase OS=Danio rerio OX=7955 GN=chd4b PE=3 SV=1;tr|F1QWV5|F1QWV5_DANRE DNA helicase OS=Danio rerio OX=7955 GN=chd4a PE=3 SV=2;tr|A9JRU7|A9JRU7_DANRE DNA helicase (Fragment) OS=Danio rerio OX=7955 GN=chd4b PE=2 SV=1	3	3	3	3	3	3	3	3	3	2	3	3	3	3	3	3	3	3	2	3	3	3	3	3	3	3	3	2	3	3	3	2
chd7	26.664	26.9218	25.7325	26.8918	26.0322	26.7985	25.6681	25.5051	25.3965	F1QGL1;F1QQ92;A7E291;A0A1D5NSR4;E7F7W5	F1QGL1;F1QQ92	6;5;1;1;1	6;5;1;1;1	6;5;1;1;1		chd7	tr|F1QGL1|F1QGL1_DANRE DNA helicase OS=Danio rerio OX=7955 GN=chd7 PE=1 SV=1;tr|F1QQ92|F1QQ92_DANRE DNA helicase OS=Danio rerio OX=7955 GN=chd7 PE=1 SV=3	5	6	6	6	3	5	5	3	3	5	4	4	3	3	5	5	3	3	5	4	4	3	3	5	5	3	3	5	4	4	3	2.5
chtopa	23.7514	23.7728	22.5062	23.6859	22.8172	23.6982	23.58	24.0998	23.0949	Q1L8S1;Q7ZW44	Q1L8S1;Q7ZW44	1;1	1;1	1;1		chtopa	tr|Q1L8S1|Q1L8S1_DANRE Chromatin target of PRMT1a OS=Danio rerio OX=7955 GN=chtopa PE=1 SV=1;tr|Q7ZW44|Q7ZW44_DANRE Chromatin target of PRMT1a OS=Danio rerio OX=7955 GN=chtopa PE=1 SV=1	2	1	1	1	1	1	1	1	1	1	1	1	1	1	1	1	1	1	1	1	1	1	1	1	1	1	1	1	1	1	1	6.3
cirbpa	28.6723	28.2975	27.9449	28.6202	28.3593	28.6876	28.2184	27.9407	28.0687	Q566W6	Q566W6	8	8	8		cirbpa	tr|Q566W6|Q566W6_DANRE Cold-inducible RNA-binding protein a OS=Danio rerio OX=7955 GN=cirbpa PE=1 SV=1	1	8	8	8	6	7	8	6	7	6	6	6	6	6	7	8	6	7	6	6	6	6	6	7	8	6	7	6	6	6	6	55.1
cirbpb	29.7022	28.2607	27.9567	28.4701	27.7129	29.0653	27.5419	29.137	29.2104	Q7ZUQ9;F1R6L4;F1R6L3;Q1RM16;Q6PFN6	Q7ZUQ9;F1R6L4;F1R6L3;Q1RM16;Q6PFN6	6;6;6;4;3	6;6;6;4;3	6;6;6;4;3		cirbpb;cirbp	tr|Q7ZUQ9|Q7ZUQ9_DANRE Cirbp protein OS=Danio rerio OX=7955 GN=cirbpb PE=1 SV=1;tr|F1R6L4|F1R6L4_DANRE Cold-inducible RNA-binding protein b (Fragment) OS=Danio rerio OX=7955 GN=cirbpb PE=1 SV=1;tr|F1R6L3|F1R6L3_DANRE Cold-inducible RNA-binding protein b (F	5	6	6	6	6	6	6	6	6	6	5	6	5	6	6	6	6	6	6	5	6	5	6	6	6	6	6	6	5	6	5	48.9
cnbpa	27.4265	26.2548	25.9432	25.8932	25.5786	26.3594	24.377	23.0554	24.7459	Q6PGX7;F1Q6Z5;E9QBN6;E7FCQ0;Q801Z9	Q6PGX7;F1Q6Z5;E9QBN6;E7FCQ0;Q801Z9	3;3;2;2;2	3;3;2;2;2	3;3;2;2;2		cnbpa;cnbpb	\tr|Q6PGX7|Q6PGX7_DANRE Zinc finger protein 9 OS=Danio rerio OX=7955 GN=cnbpa PE=2 SV=1;tr|F1Q6Z5|F1Q6Z5_DANRE CCHC-type zinc finger	nucleic acid-binding protein a OS=Danio rerio OX=7955 GN=cnbpa PE=1 SV=1;tr|E9QBN6|E9QBN6_DANRE CCHC-type zinc finger	nucl\""	5	3	3	3	3	3	3	2	3	3	2	2	3	3	3	3	2	3	3	2	2	3	3	3	3	2	3	3	2	2
copa	27.4689	26.6806	26.6651	27.2616	26.7172	26.509	26.1341	26.0488	25.9578	Q6DRK5;F1QDQ1;B3DGP8;Q6JWU9	Q6DRK5;F1QDQ1;B3DGP8;Q6JWU9	4;4;4;3	4;4;4;3	4;4;4;3	Coatomer subunit alpha	copa	tr|Q6DRK5|Q6DRK5_DANRE Coatomer subunit alpha OS=Danio rerio OX=7955 GN=copa PE=2 SV=1;tr|F1QDQ1|F1QDQ1_DANRE Coatomer subunit alpha OS=Danio rerio OX=7955 GN=copa PE=1 SV=1;tr|B3DGP8|B3DGP8_DANRE Coatomer subunit alpha OS=Danio rerio OX=7955 GN=copa PE=2	4	4	4	4	3	3	4	3	3	2	3	3	2	3	3	4	3	3	2	3	3	2	3	3	4	3	3	2	3	3	2	4
copb2	25.3715	24.1598	24.4382	23.8147	24.8179	24.7055	24.3896	23.3185	21.3164	Q6JWU7;B3DH83;B0R171;A0A2R8RUW2	Q6JWU7;B3DH83;B0R171;A0A2R8RUW2	2;2;2;2	2;2;2;2	2;2;2;2		copb2	tr|Q6JWU7|Q6JWU7_DANRE Coatomer subunit beta OS=Danio rerio OX=7955 GN=copb2 PE=2 SV=1;tr|B3DH83|B3DH83_DANRE Coatomer subunit beta OS=Danio rerio OX=7955 GN=copb2 PE=2 SV=1;tr|B0R171|B0R171_DANRE Coatomer subunit beta OS=Danio rerio OX=7955 GN=copb2 PE	4	2	2	2	2	2	2	2	2	2	2	2	2	2	2	2	2	2	2	2	2	2	2	2	2	2	2	2	2	2	2	3.9
cope	25.9266	26.321	25.9238	23.7594	24.4304	25.8981	24.517	24.691	24.9187	A0A0R4IR93;Q5U3E8;F1R7S1	A0A0R4IR93;Q5U3E8;F1R7S1	2;2;2	2;2;2	2;2;2		cope	tr|A0A0R4IR93|A0A0R4IR93_DANRE Coatomer subunit epsilon OS=Danio rerio OX=7955 GN=cope PE=1 SV=1;tr|Q5U3E8|Q5U3E8_DANRE Coatomer subunit epsilon OS=Danio rerio OX=7955 GN=cope PE=2 SV=1;tr|F1R7S1|F1R7S1_DANRE Coatomer subunit epsilon OS=Danio rerio OX=7955	3	2	2	2	1	2	2	1	1	2	2	2	2	1	2	2	1	1	2	2	2	2	1	2	2	1	1	2	2	2	2	13.9
cpsf1	25.1447	25.002	24.8407	24.4826	24.4381	24.4543	23.0656	22.754	22.563	Q6DRG0;F6NXE7;A0A0R4IC37	Q6DRG0;F6NXE7;A0A0R4IC37	2;2;2	2;2;2	2;2;2		cpsf1	tr|Q6DRG0|Q6DRG0_DANRE Cleavage and polyadenylation specific factor 1 (Fragment) OS=Danio rerio OX=7955 GN=cpsf1 PE=2 SV=1;tr|F6NXE7|F6NXE7_DANRE Cleavage and polyadenylation-specific factor 1 OS=Danio rerio OX=7955 GN=cpsf1 PE=1 SV=1;sp|A0A0R4IC37|CPSF1_D	3	2	2	2	2	2	2	2	2	2	2	1	1	2	2	2	2	2	2	2	1	1	2	2	2	2	2	2	2	1	1	2.4
cpsf4	24.898	23.1049	23.0675	23.5285	22.3375	22.8204	0	0	22.5927	Q98881;F1Q949	Q98881;F1Q949	1;1	1;1	1;1		cpsf4	tr|Q98881|Q98881_DANRE Cleavage and polyadenylation specificity factor subunit 4 OS=Danio rerio OX=7955 GN=cpsf4 PE=2 SV=1;tr|F1Q949|F1Q949_DANRE Cleavage and polyadenylation specificity factor subunit 4 OS=Danio rerio OX=7955 GN=cpsf4 PE=1 SV=1	2	1	1	1	1	1	1	1	1	1	0	0	1	1	1	1	1	1	1	0	0	1	1	1	1	1	1	1	0	0	1	7.4
cpsf6	22.71	25.4734	24.4656	26.4382	26.2903	26.5866	25.214	25.2737	24.3176	Q6NWC6;A0A2R8RIN6;Q6NWC6-2	Q6NWC6;A0A2R8RIN6;Q6NWC6-2	4;3;3	4;3;3	4;3;3	Cleavage and polyadenylation specificity factor subunit 6	cpsf6	sp|Q6NWC6|CPSF6_DANRE Cleavage and polyadenylation specificity factor subunit 6 OS=Danio rerio OX=7955 GN=cpsf6 PE=2 SV=1;tr|A0A2R8RIN6|A0A2R8RIN6_DANRE Cleavage and polyadenylation specificity factor subunit 6 OS=Danio rerio OX=7955 GN=cpsf6 PE=1 SV=1;sp|	3	4	4	4	1	3	2	4	3	4	3	3	1	1	3	2	4	3	4	3	3	1	1	3	2	4	3	4	3	3	1	11.6
cratb	0	23.2512	23.2092	22.155	22.3762	22.6969	21.9116	22.4427	21.5745	Q66I01;A0A0R4ILX2;A3KPZ2;A3KPZ5	Q66I01;A0A0R4ILX2;A3KPZ2;A3KPZ5	2;2;2;1	2;2;2;1	2;2;2;1		cratb	tr|Q66I01|Q66I01_DANRE Carnitine acetyltransferase OS=Danio rerio OX=7955 GN=cratb PE=2 SV=1;tr|A0A0R4ILX2|A0A0R4ILX2_DANRE Carnitine O-acetyltransferase b OS=Danio rerio OX=7955 GN=cratb PE=1 SV=1;tr|A3KPZ2|A3KPZ2_DANRE Carnitine O-acetyltransferase b OS=	4	2	2	2	0	2	1	1	1	1	1	1	1	0	2	1	1	1	1	1	1	1	0	2	1	1	1	1	1	1	1	6.2
ctcf	28.1164	23.0235	21.0812	26.555	27.2836	26.7075	26.2906	25.6005	25.8992	Q5XJR2;A0A2R8Q542;Q6JAA4;A0A2R8QUZ1	Q5XJR2;A0A2R8Q542;Q6JAA4;A0A2R8QUZ1	2;2;2;2	2;2;2;2	2;2;2;2		ctcf	tr|Q5XJR2|Q5XJR2_DANRE Ctcf protein (Fragment) OS=Danio rerio OX=7955 GN=ctcf PE=2 SV=1;tr|A0A2R8Q542|A0A2R8Q542_DANRE CCCTC-binding factor (zinc finger protein) OS=Danio rerio OX=7955 GN=ctcf PE=1 SV=1;tr|Q6JAA4|Q6JAA4_DANRE CCCTC-binding factor OS=Danio	4	2	2	2	2	1	1	1	2	2	2	2	1	2	1	1	1	2	2	2	2	1	2	1	1	1	2	2	2	2	1	5.4
ctnnal1	33.4882	31.0896	30.1057	33.1666	32.6635	31.813	32.2153	32.6385	32.1234	Q1LU92	Q1LU92	1	1	1		ctnnal1	\tr|Q1LU92|Q1LU92_DANRE Catenin (cadherin-associated protein)	alpha-like 1 OS=Danio rerio OX=7955 GN=ctnnal1 PE=1 SV=2\""	1	1	1	1	1	1	1	1	1	1	1	1	1	1	1	1	1	1	1	1	1	1	1	1	1	1	1	1	1	1	1
ctnnd1	21.823	20.833	20.6027	24.7502	0	23.8668	22.2021	22.5513	23.182	B1WB97;F1R6C8;A0A286Y8C1	B1WB97;F1R6C8;A0A286Y8C1	2;2;2	2;2;2	2;2;2		ctnnd1	\tr|B1WB97|B1WB97_DANRE LOC556726 protein (Fragment) OS=Danio rerio OX=7955 GN=ctnnd1 PE=2 SV=1;tr|F1R6C8|F1R6C8_DANRE Catenin (cadherin-associated protein)	delta 1 OS=Danio rerio OX=7955 GN=ctnnd1 PE=1 SV=2;tr|A0A286Y8C1|A0A286Y8C1_DANRE Catenin (cadherin\""	3	2	2	2	1	1	1	1	0	1	2	1	1	1	1	1	1	0	1	2	1	1	1	1	1	1	0	1	2	1	1
cwc25	0	26.2295	24.3709	25.9417	26.0757	26.417	26.089	26.1603	0	Q7ZVW8	Q7ZVW8	2	2	2		cwc25	tr|Q7ZVW8|Q7ZVW8_DANRE CWC25 spliceosome-associated protein homolog OS=Danio rerio OX=7955 GN=cwc25 PE=2 SV=1	1	2	2	2	0	1	1	1	1	1	2	1	0	0	1	1	1	1	1	2	1	0	0	1	1	1	1	1	2	1	0	4.8
cwf19l2	24.1856	24.008	23.6688	24.0216	24.0716	23.7704	23.2241	23.0514	22.5656	A0A2R8QDW1;A0A0R4I9L2;B3DJF5;Q3LSS0	A0A2R8QDW1;A0A0R4I9L2;B3DJF5;Q3LSS0	1;1;1;1	1;1;1;1	1;1;1;1	CWF19-like protein 2	cwf19l2	tr|A0A2R8QDW1|A0A2R8QDW1_DANRE Uncharacterized protein OS=Danio rerio OX=7955 GN=LOC110438503 PE=4 SV=1;tr|A0A0R4I9L2|A0A0R4I9L2_DANRE CWF19-like protein 2 OS=Danio rerio OX=7955 GN=cwf19l2 PE=3 SV=3;tr|B3DJF5|B3DJF5_DANRE Cwf19l2 protein OS=Danio rerio OX	4	1	1	1	1	1	1	1	1	1	1	1	1	1	1	1	1	1	1	1	1	1	1	1	1	1	1	1	1	1	1	2
ddx1	25.6412	21.8344	21.4769	22.8558	0	22.868	0	0	22.9029	F1R3T3;F1R2L8	F1R3T3;F1R2L8	1;1	1;1	1;1		ddx1	tr|F1R3T3|F1R3T3_DANRE ATP-dependent RNA helicase DDX1 OS=Danio rerio OX=7955 GN=ddx1 PE=1 SV=2;tr|F1R2L8|F1R2L8_DANRE ATP-dependent RNA helicase DDX1 OS=Danio rerio OX=7955 GN=ddx1 PE=1 SV=1	2	1	1	1	1	1	1	1	0	1	0	0	1	1	1	1	1	0	1	0	0	1	1	1	1	1	0	1	0	0	1	1.9
ddx18	24.7068	23.5134	23.4013	23.8533	22.4829	23.4619	0	22.4897	22.6072	Q6DRL1;Q4V9K8;F1QLW8	Q6DRL1;Q4V9K8;F1QLW8	2;2;2	2;2;2	2;2;2		ddx18	tr|Q6DRL1|Q6DRL1_DANRE RNA helicase OS=Danio rerio OX=7955 GN=ddx18 PE=2 SV=1;tr|Q4V9K8|Q4V9K8_DANRE RNA helicase OS=Danio rerio OX=7955 GN=ddx18 PE=2 SV=1;tr|F1QLW8|F1QLW8_DANRE RNA helicase OS=Danio rerio OX=7955 GN=ddx18 PE=1 SV=1	3	2	2	2	2	2	2	2	1	2	0	2	2	2	2	2	2	1	2	0	2	2	2	2	2	2	1	2	0	2	2	4
ddx21	25.6301	26.1674	26.3573	25.9051	25.56	25.5486	25.1978	25.0346	25.0006	B1H1J4;A0A2R9YJN8	B1H1J4;A0A2R9YJN8	4;4	4;4	4;4		ddx21	tr|B1H1J4|B1H1J4_DANRE RNA helicase OS=Danio rerio OX=7955 GN=ddx21 PE=2 SV=1;tr|A0A2R9YJN8|A0A2R9YJN8_DANRE RNA helicase OS=Danio rerio OX=7955 GN=ddx21 PE=1 SV=1	2	4	4	4	3	2	2	4	3	3	2	3	4	3	2	2	4	3	3	2	3	4	3	2	2	4	3	3	2	3	4	5.3
ddx23	25.2784	25.426	23.9566	25.2388	24.246	24.6273	24.9548	24.466	25.3815	A0A2R8QG06;Q6P9Z2	A0A2R8QG06;Q6P9Z2	2;2	2;2	2;2		ddx23	tr|A0A2R8QG06|A0A2R8QG06_DANRE RNA helicase OS=Danio rerio OX=7955 GN=ddx23 PE=1 SV=1;tr|Q6P9Z2|Q6P9Z2_DANRE RNA helicase OS=Danio rerio OX=7955 GN=ddx23 PE=1 SV=1	2	2	2	2	1	2	1	1	1	2	2	2	2	1	2	1	1	1	2	2	2	2	1	2	1	1	1	2	2	2	2	2.9
ddx41	0	24.6585	24.1996	0	0	24.3383	0	0	0	Q803D3;A0A4P2L339	Q803D3;A0A4P2L339	1;1	1;1	1;1		ddx41	tr|Q803D3|Q803D3_DANRE RNA helicase OS=Danio rerio OX=7955 GN=ddx41 PE=2 SV=1;tr|A0A4P2L339|A0A4P2L339_DANRE RNA helicase OS=Danio rerio OX=7955 PE=2 SV=1	2	1	1	1	0	1	1	0	0	1	0	0	0	0	1	1	0	0	1	0	0	0	0	1	1	0	0	1	0	0	0	2.3
ddx46	30.1037	29.4849	29.163	29.5529	29.5517	29.4577	28.6628	28.76	28.6236	A3KMS1;A0A0R4IL10;Q4TVV3	A3KMS1;A0A0R4IL10;Q4TVV3	21;21;21	21;21;21	21;21;21	Probable ATP-dependent RNA helicase DDX46	ddx46	tr|A3KMS1|A3KMS1_DANRE RNA helicase (Fragment) OS=Danio rerio OX=7955 GN=ddx46 PE=2 SV=1;tr|A0A0R4IL10|A0A0R4IL10_DANRE RNA helicase OS=Danio rerio OX=7955 GN=ddx46 PE=1 SV=1;sp|Q4TVV3|DDX46_DANRE Probable ATP-dependent RNA helicase DDX46 OS=Danio rerio OX	3	21	21	21	18	19	17	19	20	18	20	18	15	18	19	17	19	20	18	20	18	15	18	19	17	19	20	18	20	18	15	28.1
ddx5	27.7982	28.1908	27.5957	28.0757	27.777	27.2346	26.7733	26.8824	26.5838	Q6TNU9;F1Q5L6;Q6NWH7;B0JZJ1;E9QG17;F1RBJ8;Q1ECV0;A8WFX5;A4QN44;F1QBS1;A0A2R8PZB2	Q6TNU9;F1Q5L6;Q6NWH7;B0JZJ1	11;11;10;9;5;5;5;5;5;5;5	10;10;9;8;5;4;4;4;4;4;4	10;10;9;8;5;4;4;4;4;4;4		ddx5	tr|Q6TNU9|Q6TNU9_DANRE RNA helicase OS=Danio rerio OX=7955 GN=ddx5 PE=2 SV=1;tr|F1Q5L6|F1Q5L6_DANRE RNA helicase OS=Danio rerio OX=7955 GN=ddx5 PE=1 SV=1;tr|Q6NWH7|Q6NWH7_DANRE RNA helicase OS=Danio rerio OX=7955 GN=ddx5 PE=1 SV=1;tr|B0JZJ1|B0JZJ1_DANRE RN	11	11	10	10	9	11	10	11	9	8	9	8	8	8	10	9	10	8	7	8	7	7	8	10	9	10	8	7	8	7	7	23.4
ddx54	24.0943	26.4912	26.4527	25.1261	25.0627	24.9858	24.5036	24.8799	22.9646	Q8JGR2	Q8JGR2	2	2	2		ddx54	tr|Q8JGR2|Q8JGR2_DANRE ATP-dependent RNA helicase OS=Danio rerio OX=7955 GN=ddx54 PE=1 SV=1	1	2	2	2	1	2	2	2	2	2	2	2	1	1	2	2	2	2	2	2	2	1	1	2	2	2	2	2	2	2	1	5.1
dhx37	24.1254	22.2286	23.8135	23.3254	23.0279	22.2804	22.149	21.9146	0	A0A0B6VLS4;B8JLP0;A2RV37	A0A0B6VLS4;B8JLP0;A2RV37	2;2;1	2;2;1	2;2;1		dhx37	tr|A0A0B6VLS4|A0A0B6VLS4_DANRE Activating signal cointegrator 1 complex subunit 3 OS=Danio rerio OX=7955 GN=dhx37 PE=2 SV=1;tr|B8JLP0|B8JLP0_DANRE Activating signal cointegrator 1 complex subunit 3 OS=Danio rerio OX=7955 GN=dhx37 PE=1 SV=1;tr|A2RV37|A2RV37	3	2	2	2	1	1	2	1	1	1	1	1	0	1	1	2	1	1	1	1	1	0	1	1	2	1	1	1	1	1	0	1.7
dhx9	26.3086	26.465	25.3335	26.7199	26.0703	25.7866	23.6256	23.7595	24.0753	B0S6Z1	B0S6Z1	3	3	3		dhx9	tr|B0S6Z1|B0S6Z1_DANRE RNA helicase OS=Danio rerio OX=7955 GN=dhx9 PE=1 SV=1	1	3	3	3	3	3	2	3	3	3	1	1	2	3	3	2	3	3	3	1	1	2	3	3	2	3	3	3	1	1	2	3.3
dnajc9	23.5356	23.4275	23.6466	22.6784	21.0814	22.9852	21.4831	21.3549	20.2286	E9QEI3;R4GEH4;E9QFX3;E9QFL6;Q6DH49;F1QZM2	E9QEI3;R4GEH4;E9QFX3;E9QFL6;Q6DH49;F1QZM2	2;2;2;2;2;2	2;2;2;2;2;2	2;2;2;2;2;2		dnajc9	\tr|E9QEI3|E9QEI3_DANRE DnaJ (Hsp40) homolog	subfamily C	member 9 (Fragment) OS=Danio rerio OX=7955 GN=dnajc9 PE=1 SV=1;tr|R4GEH4|R4GEH4_DANRE DnaJ (Hsp40) homolog	subfamily C	member 9 (Fragment) OS=Danio rerio OX=7955 GN=dnajc9 PE=1 SV=1;tr|E9QFX3|E9QF\""	6	2	2	2	2	2	2	2	1	2	2	1	1	2	2	2	2	1	2	2	1	1	2	2	2	2	1	2
dpy30	0	23.3996	21.9342	0	23.0497	0	0	22.4577	0	Q6DH57;F1QQT6;B8JMZ3	Q6DH57;F1QQT6;B8JMZ3	1;1;1	1;1;1	1;1;1		dpy30	tr|Q6DH57|Q6DH57_DANRE Zgc:92638 OS=Danio rerio OX=7955 GN=dpy30 PE=2 SV=1;tr|F1QQT6|F1QQT6_DANRE Dpy-30 histone methyltransferase complex regulatory subunit OS=Danio rerio OX=7955 GN=dpy30 PE=1 SV=1;tr|B8JMZ3|B8JMZ3_DANRE Dpy-30 histone methyltransferase	3	1	1	1	0	1	1	0	1	0	0	1	0	0	1	1	0	1	0	0	1	0	0	1	1	0	1	0	0	1	0	13
drg1	24.4998	24.2888	22.8162	25.3321	24.8718	24.7944	23.5941	23.3688	24.2775	Q7T340;Q6XMI5	Q7T340;Q6XMI5	3;3	3;3	3;3		drg1	tr|Q7T340|Q7T340_DANRE Developmentally-regulated GTP-binding protein 1 OS=Danio rerio OX=7955 GN=drg1 PE=1 SV=1;tr|Q6XMI5|Q6XMI5_DANRE Developmentally regulated GTP-binding protein 1 OS=Danio rerio OX=7955 GN=drg1 PE=2 SV=1	2	3	3	3	2	2	2	2	2	2	2	1	2	2	2	2	2	2	2	2	1	2	2	2	2	2	2	2	2	1	2	10.1
ebna1bp2	26.3647	25.535	25.3883	26.602	26.4057	26.7335	26.4101	26.0734	26.0715	Q6DRD0;A0A2R8QHQ4;Q502U0;X1WHE2	Q6DRD0;A0A2R8QHQ4;Q502U0	3;3;2;1	3;3;2;1	3;3;2;1		ebna1bp2;sltm	tr|Q6DRD0|Q6DRD0_DANRE EBNA1 binding protein 2-like OS=Danio rerio OX=7955 GN=ebna1bp2 PE=1 SV=1;tr|A0A2R8QHQ4|A0A2R8QHQ4_DANRE EBNA1-binding protein 2 OS=Danio rerio OX=7955 GN=ebna1bp2 PE=1 SV=1;tr|Q502U0|Q502U0_DANRE Sltm protein (Fragment) OS=Danio rer	4	3	3	3	2	3	3	2	2	2	2	2	2	2	3	3	2	2	2	2	2	2	2	3	3	2	2	2	2	2	2	13.6
eef1a	32.1488	30.9779	30.9747	31.2981	31.0464	30.5428	30.2637	30.1442	30.5744	Q92005;A0A2R8QSR4;Q4JIY5;A0A2R8Q469;A0A0R4IE10;A2VCX2;A7YYA5;Q4KMK1;C5IG39;A8WGK7;Q568F0;Q6P969;A0A2R8RKC7;Q6DHT2;E9QGR4;A4VAK9;Q7ZWA1;F1QQW9;A0A2R8PXT7	Q92005;A0A2R8QSR4;Q4JIY5;A0A2R8Q469;A0A0R4IE10;A2VCX2;A7YYA5;Q4KMK1;C5IG39	16;15;15;13;10;9;9;9;9;6;6;6;6;6;3;3;1;1;1	16;15;15;13;10;9;9;9;9;6;6;6;6;6;3;3;1;1;1	16;15;15;13;10;9;9;9;9;6;6;6;6;6;3;3;1;1;1	Elongation factor 1-alpha	eef1a;eef1a1l1;eef1a1l2	sp|Q92005|EF1A_DANRE Elongation factor 1-alpha OS=Danio rerio OX=7955 GN=eef1a PE=2 SV=1;tr|A0A2R8QSR4|A0A2R8QSR4_DANRE Elongation factor 1-alpha OS=Danio rerio OX=7955 GN=eef1a1l2 PE=1 SV=1;tr|Q4JIY5|Q4JIY5_DANRE Elongation factor 1-alpha OS=Danio rerio O	19	16	16	16	15	15	15	13	15	14	14	15	13	15	15	15	13	15	14	14	15	13	15	15	15	13	15	14	14	15	13	48.3
eef1g	27.3319	26.2917	25.6665	25.6828	25.7692	25.1128	24.8275	24.4841	25.126	Q6NYN8;Q8JIU6;Q6PE25;A0A140LFQ3	Q6NYN8;Q8JIU6;Q6PE25	5;5;5;2	5;5;5;2	5;5;5;2	Elongation factor 1-gamma	eef1g	tr|Q6NYN8|Q6NYN8_DANRE Eef1g protein (Fragment) OS=Danio rerio OX=7955 GN=eef1g PE=2 SV=1;tr|Q8JIU6|Q8JIU6_DANRE Eukaryotic translation elongation factor 1 gamma OS=Danio rerio OX=7955 GN=eef1g PE=2 SV=1;sp|Q6PE25|EF1G_DANRE Elongation factor 1-gamma OS=Da	4	5	5	5	5	5	3	5	5	4	3	4	4	5	5	3	5	5	4	3	4	4	5	5	3	5	5	4	3	4	4	13.9
eef2b	28.2008	26.682	25.7179	27.1589	27.306	26.8588	26.5364	26.8112	25.768	Q7ZVM3;Q6P3J5;A0A286Y8X9;A2CE51;Q6PC00	Q7ZVM3;Q6P3J5;A0A286Y8X9;A2CE51	6;6;3;3;2	6;6;3;3;2	6;6;3;3;2		eef2b;eef2l2	\tr|Q7ZVM3|Q7ZVM3_DANRE Eukaryotic translation elongation factor 2	like OS=Danio rerio OX=7955 GN=eef2b PE=2 SV=1;tr|Q6P3J5|Q6P3J5_DANRE Eukaryotic translation elongation factor 2 OS=Danio rerio OX=7955 GN=eef2b PE=1 SV=1;tr|A0A286Y8X9|A0A286Y8X9_DANRE Euk\""	5	6	6	6	5	4	4	4	5	3	3	6	3	5	4	4	4	5	3	3	6	3	5	4	4	4	5	3	3	6	3
eftud2	25.7724	25.3963	24.9222	25.3044	25.0537	25.1934	25.1405	24.5329	24.6665	E9QH15;F1Q6N0;A8WFS1;E7FGW2;Q803Q6	E9QH15;F1Q6N0;A8WFS1	3;3;3;1;1	3;3;3;1;1	3;3;3;1;1		eftud2	tr|E9QH15|E9QH15_DANRE 116 kDa U5 small nuclear ribonucleoprotein component OS=Danio rerio OX=7955 GN=eftud2 PE=1 SV=1;tr|F1Q6N0|F1Q6N0_DANRE 116 kDa U5 small nuclear ribonucleoprotein component OS=Danio rerio OX=7955 GN=eftud2 PE=1 SV=1;tr|A8WFS1|A8WFS1_D	5	3	3	3	3	3	3	3	3	3	3	3	3	3	3	3	3	3	3	3	3	3	3	3	3	3	3	3	3	3	3	4.7
eif1axb	27.248	26.0232	25.6526	26.0263	25.5718	25.3716	25.41	25.3256	25.1919	Q4V9N9;A0A2R8QMK8;E9QJN5;A0A2R8QPH1;Q5XJR0;A0A2R8QK22	Q4V9N9;A0A2R8QMK8;E9QJN5;A0A2R8QPH1;Q5XJR0;A0A2R8QK22	4;4;4;4;2;2	4;4;4;4;2;2	4;4;4;4;2;2		eif1axb;eif1axa	tr|Q4V9N9|Q4V9N9_DANRE Eukaryotic translation initiation factor 4C OS=Danio rerio OX=7955 GN=eif1axb PE=1 SV=1;tr|A0A2R8QMK8|A0A2R8QMK8_DANRE Eukaryotic translation initiation factor 4C OS=Danio rerio OX=7955 GN=eif1axb PE=1 SV=1;tr|E9QJN5|E9QJN5_DANRE Euk	6	4	4	4	4	4	4	4	4	4	4	4	4	4	4	4	4	4	4	4	4	4	4	4	4	4	4	4	4	4	4	36.1
eif2a	25.8708	25.6506	24.9892	26.5511	26.0881	26.1697	25.4766	24.1335	25.1953	B2GSC5;F1QYG1;Q4QRJ7	B2GSC5;F1QYG1;Q4QRJ7	4;4;4	4;4;4	4;4;4	Eukaryotic translation initiation factor 2A	eif2a	tr|B2GSC5|B2GSC5_DANRE Eukaryotic translation initiation factor 2A OS=Danio rerio OX=7955 GN=eif2a PE=2 SV=1;tr|F1QYG1|F1QYG1_DANRE Eukaryotic translation initiation factor 2A OS=Danio rerio OX=7955 GN=eif2a PE=1 SV=1;sp|Q4QRJ7|EIF2A_DANRE Eukaryotic trans	3	4	4	4	3	4	4	4	4	4	4	3	4	3	4	4	4	4	4	4	3	4	3	4	4	4	4	4	4	3	4	7.9
eif2s1b	24.1138	23.6466	0	23.2995	22.6411	23.6515	0	0	0	Q9I9E9;Q7ZWD3	Q9I9E9;Q7ZWD3	1;1	1;1	1;1		eif2s1b;eif2s1a	tr|Q9I9E9|Q9I9E9_DANRE Eukaryotic translation initiation factor 2 subunit 1 OS=Danio rerio OX=7955 GN=eif2s1b PE=1 SV=1;tr|Q7ZWD3|Q7ZWD3_DANRE Eukaryotic translation initiation factor 2 subunit 1 OS=Danio rerio OX=7955 GN=eif2s1a PE=1 SV=1	2	1	1	1	1	1	0	1	1	1	0	0	0	1	1	0	1	1	1	0	0	0	1	1	0	1	1	1	0	0	0	3.5
eif2s2	23.4047	25.7933	24.9582	25.8899	25.5246	26.0469	24.5312	24.8118	24.5772	Q6NY78;F1Q8P7	Q6NY78;F1Q8P7	4;4	4;4	4;4		eif2s2	\tr|Q6NY78|Q6NY78_DANRE Eukaryotic translation initiation factor 2	subunit 2 beta OS=Danio rerio OX=7955 GN=eif2s2 PE=2 SV=1;tr|F1Q8P7|F1Q8P7_DANRE Eukaryotic translation initiation factor 2	subunit 2 beta OS=Danio rerio OX=7955 GN=eif2s2 PE=1 SV=1\""	2	4	4	4	1	3	2	3	3	4	3	4	2	1	3	2	3	3	4	3	4	2	1	3	2	3	3	4	3	4
eif2s3	27.6895	28.0931	27.7584	27.3615	27.0499	27.2374	26.2119	26.524	26.1851	F1QGW6;Q7SXT9;E9QBU9	F1QGW6;Q7SXT9	4;4;1	4;4;1	4;4;1		eif2s3	sp|F1QGW6|IF2G_DANRE Eukaryotic translation initiation factor 2 subunit 3 OS=Danio rerio OX=7955 GN=eif2s3 PE=3 SV=1;tr|Q7SXT9|Q7SXT9_DANRE Protein-synthesizing GTPase OS=Danio rerio OX=7955 GN=eif2s3 PE=2 SV=1	3	4	4	4	4	4	4	4	3	4	3	3	4	4	4	4	4	3	4	3	3	4	4	4	4	4	3	4	3	3	4	13.1
eif3a	28.3783	27.5975	27.7003	28.0617	28.087	27.8134	27.0656	27.0083	27.0175	Q6PCR7	Q6PCR7	11	11	11	Eukaryotic translation initiation factor 3 subunit A	eif3a	sp|Q6PCR7|EIF3A_DANRE Eukaryotic translation initiation factor 3 subunit A OS=Danio rerio OX=7955 GN=eif3a PE=2 SV=1	1	11	11	11	10	10	10	10	9	10	11	9	9	10	10	10	10	9	10	11	9	9	10	10	10	10	9	10	11	9	9	11
eif3ba	27.4585	26.2588	25.7006	26.6744	26.0641	26.3095	25.9469	25.7006	25.6784	X1WET9;F1RA36;F1QX66	X1WET9	3;1;1	3;1;1	3;1;1	Eukaryotic translation initiation factor 3 subunit B	eif3ba	tr|X1WET9|X1WET9_DANRE Eukaryotic translation initiation factor 3 subunit B OS=Danio rerio OX=7955 GN=eif3ba PE=1 SV=1	3	3	3	3	2	3	3	3	3	2	2	2	3	2	3	3	3	3	2	2	2	3	2	3	3	3	3	2	2	2	3	5.7
eif3c	27.5175	27.1641	26.7974	25.2864	27.0995	25.1407	25.7506	26.2799	26.0706	F1QUG5;Q6PFQ2	F1QUG5;Q6PFQ2	3;3	3;3	3;3	Eukaryotic translation initiation factor 3 subunit C	eif3c	tr|F1QUG5|F1QUG5_DANRE Eukaryotic translation initiation factor 3 subunit C OS=Danio rerio OX=7955 GN=eif3c PE=1 SV=1;sp|Q6PFQ2|EIF3C_DANRE Eukaryotic translation initiation factor 3 subunit C OS=Danio rerio OX=7955 GN=eif3c PE=1 SV=1	2	3	3	3	2	3	3	2	3	2	2	3	2	2	3	3	2	3	2	2	3	2	2	3	3	2	3	2	2	3	2	3.2
eif3ea	26.4095	25.666	24.9021	25.6198	25.4399	25.6525	25.8265	24.9778	24.4481	A0A0R4IAQ1;Q6DRI1;E9QG06;F1R279;Z4YIU6;T1ECV8;F1QHS3;Q1LUA8-2;Q1LUA8	A0A0R4IAQ1;Q6DRI1	3;3;1;1;1;1;1;1;1	3;3;1;1;1;1;1;1;1	3;3;1;1;1;1;1;1;1	Eukaryotic translation initiation factor 3 subunit E-A	eif3ea	tr|A0A0R4IAQ1|A0A0R4IAQ1_DANRE Eukaryotic translation initiation factor 3 subunit E OS=Danio rerio OX=7955 GN=eif3eb PE=3 SV=2;sp|Q6DRI1|EI3EA_DANRE Eukaryotic translation initiation factor 3 subunit E-A OS=Danio rerio OX=7955 GN=eif3ea PE=2 SV=2	9	3	3	3	3	3	3	3	3	3	3	3	3	3	3	3	3	3	3	3	3	3	3	3	3	3	3	3	3	3	3	12
eif3i	24.7547	24.3692	23.7787	21.1715	22.2585	22.1554	22.6248	22.7973	0	Q7ZV55	Q7ZV55	2	2	2	Eukaryotic translation initiation factor 3 subunit I	eif3i	sp|Q7ZV55|EIF3I_DANRE Eukaryotic translation initiation factor 3 subunit I OS=Danio rerio OX=7955 GN=eif3i PE=2 SV=1	1	2	2	2	1	2	2	2	1	2	1	2	0	1	2	2	2	1	2	1	2	0	1	2	2	2	1	2	1	2	0	6.8
eif3l	26.8401	26.3401	23.7495	23.4003	22.9254	23.0083	22.5948	25.1811	23.8842	Q7T2A5	Q7T2A5	3	3	3	Eukaryotic translation initiation factor 3 subunit L	eif3l	sp|Q7T2A5|EIF3L_DANRE Eukaryotic translation initiation factor 3 subunit L OS=Danio rerio OX=7955 GN=eif3l PE=2 SV=1	1	3	3	3	3	3	2	2	2	2	2	3	2	3	3	2	2	2	2	2	3	2	3	3	2	2	2	2	2	3	2	6.8
eif4a1a	26.5505	25.0699	24.9697	24.8018	24.9916	24.2886	23.726	23.5305	23.493	Q802C9;Q7ZU67;A0A2R8Q3A3;A0A2R8PYN1;A8E590	Q802C9	3;1;1;1;1	3;1;1;1;1	3;1;1;1;1		eif4a1a	tr|Q802C9|Q802C9_DANRE RNA helicase OS=Danio rerio OX=7955 GN=eif4a1a PE=1 SV=1	5	3	3	3	3	2	2	2	3	2	2	2	2	3	2	2	2	3	2	2	2	2	3	2	2	2	3	2	2	2	2	6.9
eif5b	25.6236	23.7995	24.9393	24.4978	24.6757	24.1721	23.0654	22.9228	25.5146	F1QB47	F1QB47	1	1	1		eif5b	tr|F1QB47|F1QB47_DANRE Eukaryotic translation initiation factor 5B OS=Danio rerio OX=7955 GN=eif5b PE=1 SV=3	1	1	1	1	1	1	1	1	1	1	1	1	1	1	1	1	1	1	1	1	1	1	1	1	1	1	1	1	1	1	1	0.9
eif6	25.7326	24.3075	23.7476	25.3906	21.7766	25.2049	23.8423	24.2975	24.96	Q6ZM19;B0R0S6;B0R0S5	Q6ZM19;B0R0S6;B0R0S5	2;1;1	2;1;1	2;1;1	Eukaryotic translation initiation factor 6	eif6	sp|Q6ZM19|IF6_DANRE Eukaryotic translation initiation factor 6 OS=Danio rerio OX=7955 GN=eif6 PE=2 SV=1;tr|B0R0S6|B0R0S6_DANRE Eukaryotic translation initiation factor 6 (Fragment) OS=Danio rerio OX=7955 GN=eif6 PE=1 SV=1;tr|B0R0S5|B0R0S5_DANRE Eukaryotic	3	2	2	2	2	2	2	1	1	2	1	1	1	2	2	2	1	1	2	1	1	1	2	2	2	1	1	2	1	1	1	17.1
elavl1	25.3888	23.9615	23.6086	23.3381	23.5862	23.5279	22.194	23.1588	25.2619	E9QCY7;Q7ZTS8;F1QM02	E9QCY7;Q7ZTS8;F1QM02	2;2;2	2;2;2	1;1;1	ELAV-like protein	elavl1	tr|E9QCY7|E9QCY7_DANRE ELAV-like RNA-binding protein 1a (Fragment) OS=Danio rerio OX=7955 GN=elavl1a PE=1 SV=1;tr|Q7ZTS8|Q7ZTS8_DANRE ELAV-like protein OS=Danio rerio OX=7955 GN=elavl1a PE=1 SV=1;tr|F1QM02|F1QM02_DANRE ELAV-like protein OS=Danio rerio OX=7	3	2	2	1	2	1	1	1	1	1	1	1	2	2	1	1	1	1	1	1	1	2	1	0	0	0	0	0	0	0	1	32.4
eno3	26.5493	24.9653	23.3861	22.7954	22.2028	23.7835	22.3798	22.4937	21.9352	Q3B7R7;Q6TH14;E9QJI6;E9QCX7;Q6PC12;Q6IQP5;A0A2R8Q1X2;Q6PC89;Q568G3	Q3B7R7;Q6TH14;E9QJI6;E9QCX7;Q6PC12;Q6IQP5;A0A2R8Q1X2;Q6PC89;Q568G3	2;2;1;1;1;1;1;1;1	2;2;1;1;1;1;1;1;1	2;2;1;1;1;1;1;1;1	Enolase	eno3;eno1a;eno1b	tr|Q3B7R7|Q3B7R7_DANRE 2-phospho-D-glycerate hydro-lyase (Fragment) OS=Danio rerio OX=7955 GN=eno3 PE=2 SV=1;tr|Q6TH14|Q6TH14_DANRE 2-phospho-D-glycerate hydro-lyase OS=Danio rerio OX=7955 GN=eno3 PE=1 SV=1;tr|E9QJI6|E9QJI6_DANRE 2-phospho-D-glycerate hydr	9	2	2	2	2	2	2	1	2	2	2	2	2	2	2	2	1	2	2	2	2	2	2	2	2	1	2	2	2	2	2	5.2
erh	26.2662	25.6236	25.5998	25.7759	24.9597	25.1936	23.7739	21.5051	0	Q98874	Q98874	3	3	3	Enhancer of rudimentary homolog	erh	sp|Q98874|ERH_DANRE Enhancer of rudimentary homolog OS=Danio rerio OX=7955 GN=erh PE=3 SV=1	1	3	3	3	2	3	3	2	2	2	2	1	0	2	3	3	2	2	2	2	1	0	2	3	3	2	2	2	2	1	0	41.3
erlin2	27.6497	28.3026	28.0856	28.4016	27.9605	28.0042	27.8411	27.5887	27.5028	A0A2R8RXQ8;A3QK16;B7ZD02;Q58EG2	A0A2R8RXQ8;A3QK16;B7ZD02;Q58EG2	2;2;1;1	2;2;1;1	2;2;1;1	Erlin-2;Erlin-1	erlin2;erlin1	tr|A0A2R8RXQ8|A0A2R8RXQ8_DANRE Erlin-2 OS=Danio rerio OX=7955 GN=erlin2 PE=3 SV=1;sp|A3QK16|ERLN2_DANRE Erlin-2 OS=Danio rerio OX=7955 GN=erlin2 PE=2 SV=1;tr|B7ZD02|B7ZD02_DANRE Erlin-1 (Fragment) OS=Danio rerio OX=7955 GN=erlin1 PE=1 SV=1;sp|Q58EG2|ERLN1_	4	2	2	2	2	2	2	2	2	2	2	2	2	2	2	2	2	2	2	2	2	2	2	2	2	2	2	2	2	2	2	5.9
esco2	25.0614	24.0561	24.0209	23.2924	23.6968	23.3784	23.4121	22.1744	23.0252	Q5SPR8	Q5SPR8	1	1	1	N-acetyltransferase ESCO2	esco2	sp|Q5SPR8|ESCO2_DANRE N-acetyltransferase ESCO2 OS=Danio rerio OX=7955 GN=esco2 PE=2 SV=1	1	1	1	1	1	1	1	1	1	1	1	1	1	1	1	1	1	1	1	1	1	1	1	1	1	1	1	1	1	1	1	2.1
ewsr1a	31.366	28.7876	28.7014	30.138	28.8905	29.6352	28.7437	27.9964	29.9589	Q7SZR6;Q6NUX1;A0A0B4J1A5;A0A0R4IRM2;F1QM38	Q7SZR6;Q6NUX1;A0A0B4J1A5	6;6;6;2;1	5;5;5;1;0	5;5;5;1;0		ewsr1a	tr|Q7SZR6|Q7SZR6_DANRE Ewsr1a protein (Fragment) OS=Danio rerio OX=7955 GN=ewsr1a PE=2 SV=1;tr|Q6NUX1|Q6NUX1_DANRE Ewsr1a protein (Fragment) OS=Danio rerio OX=7955 GN=ewsr1a PE=2 SV=1;tr|A0A0B4J1A5|A0A0B4J1A5_DANRE EWS RNA-binding protein 1a OS=Danio rerio	5	6	5	5	6	6	6	6	5	6	6	5	6	5	5	5	5	4	5	5	4	5	5	5	5	5	4	5	5	4	5	11.7
ewsr1b	29.6928	29.2384	28.9092	29.7533	29.4077	29.2914	28.6868	28.6686	29.3866	Q6NWA7;Q803E3;Q4QRG0;A8E544	Q6NWA7;Q803E3;Q4QRG0	7;7;7;2	7;7;7;2	6;6;6;1		ewsr1b	tr|Q6NWA7|Q6NWA7_DANRE Ewsr1b protein (Fragment) OS=Danio rerio OX=7955 GN=ewsr1b PE=2 SV=1;tr|Q803E3|Q803E3_DANRE EWS RNA-binding protein 1b OS=Danio rerio OX=7955 GN=ewsr1b PE=1 SV=1;tr|Q4QRG0|Q4QRG0_DANRE EWS RNA-binding protein 1b OS=Danio rerio OX=795	4	7	7	6	6	6	6	6	6	6	5	6	6	6	6	6	6	6	6	5	6	6	5	5	5	5	5	5	4	5	5	19.3
fam76b	26.2172	25.8641	26.0341	26.0836	26.0412	25.8156	25.8715	25.1874	25.9788	Q6PBM7	Q6PBM7	1	1	1	Protein FAM76B	fam76b	sp|Q6PBM7|FA76B_DANRE Protein FAM76B OS=Danio rerio OX=7955 GN=fam76b PE=1 SV=1	1	1	1	1	1	1	1	1	1	1	1	1	1	1	1	1	1	1	1	1	1	1	1	1	1	1	1	1	1	1	1	3.7
faua	28.4994	26.6524	24.3443	28.7092	27.0752	27.7428	26.7391	25.9082	26.1303	Q6PC01;Q567X2;F1RA98;A7MCC4;A0A2R8QQM5	Q6PC01;Q567X2;F1RA98;A7MCC4;A0A2R8QQM5	2;2;2;2;2	2;2;2;2;2	2;2;2;2;2		faua;faub	tr|Q6PC01|Q6PC01_DANRE 40S ribosomal protein S30 OS=Danio rerio OX=7955 GN=faua PE=2 SV=1;tr|Q567X2|Q567X2_DANRE 40S ribosomal protein S30 OS=Danio rerio OX=7955 GN=faub PE=2 SV=1;tr|F1RA98|F1RA98_DANRE 40S ribosomal protein S30 OS=Danio rerio OX=7955 GN=f	5	2	2	2	2	2	1	2	2	2	2	2	2	2	2	1	2	2	2	2	2	2	2	2	1	2	2	2	2	2	2	8.3
fbl	27.1274	26.3155	26.4232	27.1901	26.7459	26.9825	26.68	26.5342	25.8495	Q7ZTZ4	Q7ZTZ4	10	10	10		fbl	tr|Q7ZTZ4|Q7ZTZ4_DANRE Fibrillarin OS=Danio rerio OX=7955 GN=fbl PE=1 SV=1	1	10	10	10	8	8	8	10	8	9	8	9	7	8	8	8	10	8	9	8	9	7	8	8	8	10	8	9	8	9	7	43.8
fen1	27.13	27.0803	27.279	26.3401	26.3525	25.6967	26.8274	26.2281	26.8651	Q6TNU4-2;Q6TNU4	Q6TNU4-2;Q6TNU4	1;1	1;1	1;1	Flap endonuclease 1	fen1	sp|Q6TNU4-2|FEN1A_DANRE Isoform 2 of Flap endonuclease 1 OS=Danio rerio OX=7955 GN=fen1;sp|Q6TNU4|FEN1A_DANRE Flap endonuclease 1 OS=Danio rerio OX=7955 GN=fen1 PE=2 SV=1	2	1	1	1	1	1	1	1	1	1	1	1	1	1	1	1	1	1	1	1	1	1	1	1	1	1	1	1	1	1	1	2.4
fmr1	25.2074	25.0971	24.3476	25.5529	25.1087	25.2145	24.5845	24.2421	24.4692	Q7SYM7;F1R159	Q7SYM7;F1R159	1;1	1;1	1;1		fmr1	tr|Q7SYM7|Q7SYM7_DANRE Synaptic functional regulator FMR1 OS=Danio rerio OX=7955 GN=fmr1 PE=2 SV=1;tr|F1R159|F1R159_DANRE Synaptic functional regulator FMR1 OS=Danio rerio OX=7955 GN=fmr1 PE=1 SV=1	2	1	1	1	1	1	1	1	1	1	1	1	1	1	1	1	1	1	1	1	1	1	1	1	1	1	1	1	1	1	1	2.2
FP085405.1	25.9192	25.7191	26.3703	26.0672	25.5606	24.9937	25.149	24.6509	26.0821	E7F071	E7F071	2	2	2		FP085405.1	tr|E7F071|E7F071_DANRE Heterogeneous nuclear ribonucleoprotein U-like 1 like OS=Danio rerio OX=7955 GN=hnrnpul1l PE=1 SV=2	1	2	2	2	2	2	2	2	2	2	1	1	2	2	2	2	2	2	2	1	1	2	2	2	2	2	2	2	1	1	2	3.3
fubp1	23.8673	23.1093	23.3986	22.6926	22.5261	22.8737	0	0	22.1766	Q6P2A9;A0A2R8RQC2	Q6P2A9;A0A2R8RQC2	1;1	1;1	1;1		fubp1	tr|Q6P2A9|Q6P2A9_DANRE Far upstream element (FUSE)-binding protein 1 OS=Danio rerio OX=7955 GN=fubp1 PE=1 SV=1;tr|A0A2R8RQC2|A0A2R8RQC2_DANRE Far upstream element (FUSE)-binding protein 1 OS=Danio rerio OX=7955 GN=fubp1 PE=1 SV=1	2	1	1	1	1	1	1	1	1	1	0	0	1	1	1	1	1	1	1	0	0	1	1	1	1	1	1	1	0	0	1	2.3
fus	27.8596	27.6958	25.4479	26.4995	26.9581	27.0853	25.2758	25.9888	26.0237	F1R0M4;Q7ZUE3;A0A2R8RX88;A0A2R8QJ67;A0A0R4IDV1;F1Q8G6;B0JZI7	F1R0M4;Q7ZUE3;A0A2R8RX88;A0A2R8QJ67	4;3;3;3;1;1;1	3;2;2;2;1;1;1	3;2;2;2;1;1;1		fus	tr|F1R0M4|F1R0M4_DANRE FUS RNA-binding protein OS=Danio rerio OX=7955 GN=fus PE=1 SV=1;tr|Q7ZUE3|Q7ZUE3_DANRE Fusion (Involved in t(1216) in malignant liposarcoma) OS=Danio rerio OX=7955 GN=fus PE=2 SV=1;tr|A0A2R8RX88|A0A2R8RX88_DANRE FUS RNA-binding prote	7	4	3	3	4	4	3	4	4	4	4	4	4	3	3	2	3	3	3	3	3	3	3	3	2	3	3	3	3	3	3	15.9
fxr2	26.399	23.8798	24.4663	24.4843	23.8394	23.0857	22.1017	22.6365	0	E9QG02;Q7ZV52;Q6NY99;F1RC77;A0A2R8RJS5	E9QG02;Q7ZV52;Q6NY99;F1RC77;A0A2R8RJS5	2;2;2;2;2	2;2;2;2;2	2;2;2;2;2		fxr2	\tr|E9QG02|E9QG02_DANRE Fragile X mental retardation	autosomal homolog 2 OS=Danio rerio OX=7955 GN=fxr2 PE=1 SV=1;tr|Q7ZV52|Q7ZV52_DANRE Fragile X mental retardation	autosomal homolog 2 OS=Danio rerio OX=7955 GN=fxr2 PE=2 SV=1;tr|Q6NY99|Q6NY99_DANRE Fragi\""	5	2	2	2	1	2	2	2	1	1	1	1	0	1	2	2	2	1	1	1	1	0	1	2	2	2	1	1	1	1
g3bp1	23.4778	24.203	25.0958	23.9279	24.4312	25.1331	24.8838	24.2458	22.9692	F1QJB8;Q7ZVG3;Q6P124;F1QX72;F1QGX3	F1QJB8;Q7ZVG3;Q6P124;F1QX72	3;3;3;2;1	3;3;3;2;1	3;3;3;2;1		g3bp1	tr|F1QJB8|F1QJB8_DANRE GTPase-activating protein (SH3 domain)-binding protein 1 (Fragment) OS=Danio rerio OX=7955 GN=g3bp1 PE=1 SV=1;tr|Q7ZVG3|Q7ZVG3_DANRE GTPase activating protein (SH3 domain) binding protein 1 OS=Danio rerio OX=7955 GN=g3bp1 PE=2 SV=1;t	5	3	3	3	2	2	1	2	1	3	2	3	1	2	2	1	2	1	3	2	3	1	2	2	1	2	1	3	2	3	1	9.6
gapdh	25.61	21.9468	21.9637	21.3079	20.4493	19.5543	0	0	0	Q5XJ10	Q5XJ10	1	1	1	Glyceraldehyde-3-phosphate dehydrogenase	gapdh	sp|Q5XJ10|G3P_DANRE Glyceraldehyde-3-phosphate dehydrogenase OS=Danio rerio OX=7955 GN=gapdh PE=2 SV=2	1	1	1	1	1	1	1	1	1	1	0	0	0	1	1	1	1	1	1	0	0	0	1	1	1	1	1	1	0	0	0	4.2
glyr1	29.3959	28.8745	28.5787	28.3692	27.6632	27.9778	27.2134	27.4864	26.7927	B2GT29;A0A0R4IMF9;Q5RKN4;A0A0R4IRW6;A0A0R4IXQ1	B2GT29;A0A0R4IMF9;Q5RKN4;A0A0R4IRW6	12;12;12;6;4	12;12;12;6;4	12;12;12;6;4	Putative oxidoreductase GLYR1	glyr1	tr|B2GT29|B2GT29_DANRE Glyoxylate reductase 1 homolog OS=Danio rerio OX=7955 GN=glyr1 PE=2 SV=1;tr|A0A0R4IMF9|A0A0R4IMF9_DANRE Glyoxylate reductase 1 homolog OS=Danio rerio OX=7955 GN=glyr1 PE=1 SV=1;sp|Q5RKN4|GLYR1_DANRE Putative oxidoreductase GLYR1 OS=D	5	12	12	12	10	12	12	11	9	10	10	12	10	10	12	12	11	9	10	10	12	10	10	12	12	11	9	10	10	12	10	42.2
gnl3	26.0168	27.0379	27.0672	27.0691	25.7538	26.4097	25.745	25.2963	25.6978	Q32PN9;F1QGN5;Q6DRP2;Q567V7	Q32PN9;F1QGN5;Q6DRP2;Q567V7	6;6;6;5	6;6;6;5	6;6;6;5	Guanine nucleotide-binding protein-like 3	gnl3	tr|Q32PN9|Q32PN9_DANRE Guanine nucleotide-binding protein-like 3 OS=Danio rerio OX=7955 GN=gnl3 PE=2 SV=1;tr|F1QGN5|F1QGN5_DANRE Guanine nucleotide-binding protein-like 3 OS=Danio rerio OX=7955 GN=gnl3 PE=1 SV=1;sp|Q6DRP2|GNL3_DANRE Guanine nucleotide-bind	4	6	6	6	5	5	5	5	6	4	4	5	5	5	5	5	5	6	4	4	5	5	5	5	5	5	6	4	4	5	5	17.1
gpatch1	22.0245	25.0719	25.12	24.1663	23.7306	24.1377	23.3374	23.6941	22.8181	A0JMC1;Q5CZR0;Q3ZB91;G1K2G6	A0JMC1;Q5CZR0;Q3ZB91;G1K2G6	2;2;2;2	2;2;2;2	2;2;2;2		gpatch1	tr|A0JMC1|A0JMC1_DANRE Gpatch1 protein (Fragment) OS=Danio rerio OX=7955 GN=gpatch1 PE=2 SV=1;tr|Q5CZR0|Q5CZR0_DANRE Gpatch1 protein (Fragment) OS=Danio rerio OX=7955 GN=gpatch1 PE=2 SV=1;tr|Q3ZB91|Q3ZB91_DANRE Gpatch1 protein (Fragment) OS=Danio rerio OX=	4	2	2	2	1	2	2	2	2	2	2	2	1	1	2	2	2	2	2	2	2	1	1	2	2	2	2	2	2	2	1	3.7
grsf1	24.9412	26.1904	25.3479	24.55	23.8994	0	23.4952	23.8231	23.8251	Q0P482;F8W4V6	Q0P482;F8W4V6	2;2	2;2	2;2		grsf1	tr|Q0P482|Q0P482_DANRE Zgc:153305 OS=Danio rerio OX=7955 GN=grsf1 PE=2 SV=1;tr|F8W4V6|F8W4V6_DANRE G-rich RNA sequence-binding factor 1 OS=Danio rerio OX=7955 GN=grsf1 PE=1 SV=1	2	2	2	2	1	2	2	1	1	0	1	2	1	1	2	2	1	1	0	1	2	1	1	2	2	1	1	0	1	2	1	8.3
gtf2e2	24.7464	23.8039	23.9405	23.7088	23.7954	24.0999	23.2163	22.288	23.4895	A0A2R8Q9T6;A0A0R4IMK5;A0A2R8QKF0;Q6NXA3;A0A2R8PXU1	A0A2R8Q9T6;A0A0R4IMK5;A0A2R8QKF0;Q6NXA3;A0A2R8PXU1	1;1;1;1;1	1;1;1;1;1	1;1;1;1;1		gtf2e2	\tr|A0A2R8Q9T6|A0A2R8Q9T6_DANRE General transcription factor IIE	polypeptide 2	beta OS=Danio rerio OX=7955 GN=gtf2e2 PE=4 SV=1;tr|A0A0R4IMK5|A0A0R4IMK5_DANRE General transcription factor IIE	polypeptide 2	beta OS=Danio rerio OX=7955 GN=gtf2e2 PE=4 SV=1;\""	5	1	1	1	1	1	1	1	1	1	1	1	1	1	1	1	1	1	1	1	1	1	1	1	1	1	1	1
gtpbp4	25.9661	25.4897	19.0222	25.3845	24.8828	24.884	23.8755	24.2203	23.1497	Q7ZVR0;Q6NWG5;Q6DRI5	Q7ZVR0;Q6NWG5;Q6DRI5	1;1;1	1;1;1	1;1;1	Nucleolar GTP-binding protein 1	gtpbp4	tr|Q7ZVR0|Q7ZVR0_DANRE Nucleolar GTP-binding protein 1 OS=Danio rerio OX=7955 GN=gtpbp4 PE=2 SV=1;tr|Q6NWG5|Q6NWG5_DANRE Nucleolar GTP-binding protein 1 OS=Danio rerio OX=7955 GN=gtpbp4 PE=2 SV=1;tr|Q6DRI5|Q6DRI5_DANRE Nucleolar GTP-binding protein 1 OS=Da	3	1	1	1	1	1	1	1	1	1	1	1	1	1	1	1	1	1	1	1	1	1	1	1	1	1	1	1	1	1	1	2.1
h2afvb	21.4181	20.7493	23.8635	21.2897	21.4218	20.7776	21.894	21.7	21.234	Q0Z946;A2BFY9;A0A0R4IPN8;Q7ZU59;Q71PD7;A2BFY8;Q7ZTT0	Q0Z946;A2BFY9;A0A0R4IPN8;Q7ZU59;Q71PD7	3;3;3;3;3;1;1	2;2;2;2;2;0;0	2;2;2;2;2;0;0	Histone H2A;Histone H2A.V	h2afvb;h2afva;h2afv	tr|Q0Z946|Q0Z946_DANRE Histone H2A OS=Danio rerio OX=7955 GN=h2az2b PE=2 SV=1;tr|A2BFY9|A2BFY9_DANRE Histone H2A OS=Danio rerio OX=7955 GN=h2az2a PE=2 SV=1;tr|A0A0R4IPN8|A0A0R4IPN8_DANRE Histone H2A OS=Danio rerio OX=7955 GN=h2az2b PE=3 SV=1;tr|Q7ZU59|Q7ZU	7	3	2	2	3	2	3	2	2	2	3	2	3	2	1	2	1	1	1	2	1	2	2	1	2	1	1	1	2	1	2	40.6
h3f3b.1	26.7086	26.237	26.8301	26.622	23.7833	25.7936	25.3677	25.2809	26.2997	B2GSF5;Q6PI20	B2GSF5;Q6PI20	6;6	2;2	2;2	Histone H3;Histone H3.3	h3f3b.1;h3f3a	tr|B2GSF5|B2GSF5_DANRE Histone H3 OS=Danio rerio OX=7955 GN=h3f3b.1 PE=2 SV=1;sp|Q6PI20|H33_DANRE Histone H3.3 OS=Danio rerio OX=7955 GN=h3f3a PE=2 SV=3	2	6	2	2	6	5	5	6	5	6	5	4	6	2	2	2	2	1	2	2	2	2	2	2	2	2	1	2	2	2	2	57.4
hadhb	27.0784	24.8615	24.0232	24.2106	22.4071	24.1871	24.5366	23.9306	23.8113	Q7ZTH6;A0A2R8RRC9	Q7ZTH6;A0A2R8RRC9	4;3	4;3	4;3		hadhb	\tr|Q7ZTH6|Q7ZTH6_DANRE Hydroxyacyl-Coenzyme A dehydrogenase/3-ketoacyl-Coenzyme A thiolase/enoyl-Coenzyme A hydratase (Trifunctional protein)	2	4	4	4	4	3	2	2	2	2	3	3	3	4	3	2	2	2	2	3	3	3	4	3	2	2	2	2	3	3	3	16.3
hand2	27.027	22.2374	22.2493	24.9959	25.8938	26.2441	0	0	0	A2BDM6;P57102;Q5XJD8	A2BDM6;P57102;Q5XJD8	2;2;1	2;2;1	2;2;1	Heart- and neural crest derivatives-expressed protein 2	hand2	tr|A2BDM6|A2BDM6_DANRE Heart- and neural crest derivatives-expressed protein 2 OS=Danio rerio OX=7955 GN=hand2 PE=4 SV=1;sp|P57102|HAND2_DANRE Heart- and neural crest derivatives-expressed protein 2 OS=Danio rerio OX=7955 GN=hand2 PE=2 SV=1;tr|Q5XJD8|Q5XJD	3	2	2	2	1	1	1	2	2	2	0	0	0	1	1	1	2	2	2	0	0	0	1	1	1	2	2	2	0	0	0	21
hdac1	25.114	22.6027	0	20.6652	0	19.386	18.3517	0	0	Q6P2A8;A0A0R4IDY9;Q8JIY7;Q5RKQ4;F1R653;A0A2R8QIW0	Q6P2A8;A0A0R4IDY9;Q8JIY7;Q5RKQ4;F1R653;A0A2R8QIW0	2;2;2;2;2;2	2;2;2;2;2;2	2;2;2;2;2;2	Histone deacetylase	hdac1	tr|Q6P2A8|Q6P2A8_DANRE Histone deacetylase OS=Danio rerio OX=7955 GN=hdac1 PE=2 SV=1;tr|A0A0R4IDY9|A0A0R4IDY9_DANRE Histone deacetylase 1 OS=Danio rerio OX=7955 GN=hdac1 PE=1 SV=2;tr|Q8JIY7|Q8JIY7_DANRE Histone deacetylase OS=Danio rerio OX=7955 GN=hdac1 P	6	2	2	2	1	2	0	1	0	1	1	0	0	1	2	0	1	0	1	1	0	0	1	2	0	1	0	1	1	0	0	6.6
hdlbpa	25.2737	26.1215	25.8588	24.6548	24.8774	24.8329	24.7079	24.3754	23.3689	A9JSW9;F1R9Y8;Q7ZU44;E9QDS1	A9JSW9;F1R9Y8;Q7ZU44;E9QDS1	6;6;5;4	6;6;5;4	6;6;5;4		hdlbpa	tr|A9JSW9|A9JSW9_DANRE Hdlbp protein OS=Danio rerio OX=7955 GN=hdlbpa PE=2 SV=1;tr|F1R9Y8|F1R9Y8_DANRE High density lipoprotein-binding protein a OS=Danio rerio OX=7955 GN=hdlbpa PE=1 SV=1;tr|Q7ZU44|Q7ZU44_DANRE High density lipoprotein-binding protein (Vi	4	6	6	6	3	6	6	4	5	5	3	4	3	3	6	6	4	5	5	3	4	3	3	6	6	4	5	5	3	4	3	10.7
hells	26.7363	25.9616	26.2984	25.757	25.1361	24.8195	25.1314	24.588	24.6915	Q08CT9;A0A2R8Q4P5;Q3BDS6;B7ZD98;Q5BLD7;A4FVH1;A8WFW2	Q08CT9;A0A2R8Q4P5;Q3BDS6;B7ZD98;Q5BLD7;A4FVH1;A8WFW2	2;2;2;2;1;1;1	2;2;2;2;1;1;1	2;2;2;2;1;1;1		hells	\tr|Q08CT9|Q08CT9_DANRE Hells protein (Fragment) OS=Danio rerio OX=7955 GN=hells PE=2 SV=1;tr|A0A2R8Q4P5|A0A2R8Q4P5_DANRE Helicase	7	2	2	2	2	2	2	2	2	2	2	2	2	2	2	2	2	2	2	2	2	2	2	2	2	2	2	2	2	2	2	3
hmga1a	29.1979	28.2168	28.3176	29.0436	29.0035	28.679	28.7821	28.2942	29.7788	E9QD31;Q6NV11;A0A0R4IEW9	E9QD31;Q6NV11;A0A0R4IEW9	3;2;2	3;2;2	3;2;2		hmga1a	tr|E9QD31|E9QD31_DANRE High mobility group AT-hook protein 1 OS=Danio rerio OX=7955 GN=hmga1a PE=1 SV=1;tr|Q6NV11|Q6NV11_DANRE High mobility group AT-hook protein 1 OS=Danio rerio OX=7955 GN=hmga1a PE=1 SV=1;tr|A0A0R4IEW9|A0A0R4IEW9_DANRE High mobility gro	3	3	3	3	3	2	3	3	3	2	3	3	3	3	2	3	3	3	2	3	3	3	3	2	3	3	3	2	3	3	3	34
hnrnpa0a	21.9702	23.8141	23.2441	23.468	25.1551	24.8962	24.767	24.3603	0	A0A2R8QHD1;Q6NYB0;F1QS28	A0A2R8QHD1;Q6NYB0;F1QS28	2;2;1	1;1;1	1;1;1		hnrnpa0a	tr|A0A2R8QHD1|A0A2R8QHD1_DANRE Uncharacterized protein OS=Danio rerio OX=7955 PE=4 SV=1;tr|Q6NYB0|Q6NYB0_DANRE Zgc:77366 OS=Danio rerio OX=7955 GN=hnrnpa0a PE=2 SV=1;tr|F1QS28|F1QS28_DANRE Heterogeneous nuclear ribonucleoprotein A0a OS=Danio rerio OX=7955	3	2	1	1	2	1	1	2	2	2	2	2	1	1	1	1	1	1	1	1	1	0	1	1	1	1	1	1	1	1	0	10
hnrnpa0b	28.129	25.8321	27.3072	27.4024	27.4845	27.1438	26.4893	26.4988	27.0588	Q6NYW8;F1QTL9;Q6PHJ4;F8W265	Q6NYW8;F1QTL9;Q6PHJ4;F8W265	8;8;7;5	8;8;7;5	7;7;6;4		hnrnpa0b	tr|Q6NYW8|Q6NYW8_DANRE Heterogeneous nuclear ribonucleoprotein A0 OS=Danio rerio OX=7955 GN=hnrnpa0b PE=2 SV=1;tr|F1QTL9|F1QTL9_DANRE Heterogeneous nuclear ribonucleoprotein A0b OS=Danio rerio OX=7955 GN=hnrnpa0b PE=1 SV=1;tr|Q6PHJ4|Q6PHJ4_DANRE Hnrpa0 pro	4	8	8	7	8	4	6	7	7	6	7	7	7	8	4	6	7	7	6	7	7	7	7	4	6	6	6	5	6	6	6	33.8
hnrnpa0l	31.1338	29.9939	29.585	30.1835	29.7017	29.5807	29.2031	28.7873	28.9864	Q7ZU48;Q6P113;A0A0G3F0D9	Q7ZU48;Q6P113	14;13;1	14;13;1	14;13;1		hnrnpa0l	\tr|Q7ZU48|Q7ZU48_DANRE Heterogeneous nuclear ribonucleoprotein A0	3	14	14	14	11	14	13	13	10	13	9	13	11	11	14	13	13	10	13	9	13	11	11	14	13	13	10	13	9	13	11	54.3
hnrnpa1a	27.1792	26.7519	26.5478	26.3591	25.0644	26.088	25.7449	25.4066	24.9221	Q7SXQ3;E7FAQ8	Q7SXQ3;E7FAQ8	2;2	2;2	2;2		hnrnpa1a	tr|Q7SXQ3|Q7SXQ3_DANRE Zgc:66127 OS=Danio rerio OX=7955 GN=hnrnpa1a PE=2 SV=1;tr|E7FAQ8|E7FAQ8_DANRE Heterogeneous nuclear ribonucleoprotein A1a OS=Danio rerio OX=7955 GN=hnrnpa1a PE=1 SV=1	2	2	2	2	2	2	2	2	2	2	2	2	1	2	2	2	2	2	2	2	2	1	2	2	2	2	2	2	2	2	1	3.6
hnrnpa1b	27.0097	27.0759	26.6857	26.7954	26.2103	27.0348	26.4958	26.3039	26.0032	F1QFV2;Q803K3;F1QS20;F1R2T6	F1QFV2;Q803K3;F1QS20	9;9;5;1	9;9;5;1	9;9;5;1		hnrnpa1b	tr|F1QFV2|F1QFV2_DANRE Heterogeneous nuclear ribonucleoprotein A1b OS=Danio rerio OX=7955 GN=hnrnpa1b PE=1 SV=1;tr|Q803K3|Q803K3_DANRE Heterogeneous nuclear ribonucleoprotein A1 OS=Danio rerio OX=7955 GN=hnrnpa1b PE=2 SV=1;tr|F1QS20|F1QS20_DANRE Heterogene	4	9	9	9	6	8	7	7	8	7	7	8	6	6	8	7	7	8	7	7	8	6	6	8	7	7	8	7	7	8	6	38
hnrnpaba	29.7085	29.374	28.9309	29.9094	29.0345	29.007	29.1024	28.9143	28.6823	Q7ZUJ9;Q6NYU8;F8W5P8;F8W2Z3;F8W446;F8W256	Q7ZUJ9;Q6NYU8;F8W5P8;F8W2Z3;F8W446;F8W256	9;9;7;6;6;5	9;9;7;6;6;5	7;7;5;4;6;3		hnrnpaba	tr|Q7ZUJ9|Q7ZUJ9_DANRE Heterogeneous nuclear ribonucleoprotein A/B OS=Danio rerio OX=7955 GN=hnrnpaba PE=2 SV=1;tr|Q6NYU8|Q6NYU8_DANRE Heterogeneous nuclear ribonucleoprotein A/B OS=Danio rerio OX=7955 GN=hnrnpaba PE=1 SV=1;tr|F8W5P8|F8W5P8_DANRE Heterogen	6	9	9	7	8	8	9	9	9	9	9	9	8	8	8	9	9	9	9	9	9	8	6	6	7	7	7	7	7	7	6	26.8
hnrnpabb	26.7074	26.8649	26.7985	27.2651	26.4368	26.1408	26.1374	25.7956	25.628	Q6NYA1	Q6NYA1	7	5	5		hnrnpabb	tr|Q6NYA1|Q6NYA1_DANRE Heterogeneous nuclear ribonucleoprotein A/Bb OS=Danio rerio OX=7955 GN=hnrnpabb PE=1 SV=1	1	7	5	5	7	7	7	6	6	6	6	6	7	5	5	5	4	4	4	4	4	5	5	5	5	4	4	4	4	4	5	23.6
hnrnph1l	28.423	27.3132	27.5922	26.0921	27.0782	27.4505	26.3869	25.8403	25.0731	F1QFJ8;Q803W8;Q6NW53	F1QFJ8;Q803W8	7;7;3	7;7;3	6;6;2		hnrnph1l	\tr|F1QFJ8|F1QFJ8_DANRE Heterogeneous nuclear ribonucleoprotein H1	3	7	7	6	5	6	7	4	5	6	6	5	4	5	6	7	4	5	6	6	5	4	4	5	6	3	4	5	5	4	3	25.3
hnrnpk	23.5745	23.1693	0	0	0	0	0	21.8767	21.9912	B0UXJ3;A0A2R8Q139;Q7SYN1;F1QAZ9;F1QWB4	B0UXJ3;A0A2R8Q139;Q7SYN1;F1QAZ9;F1QWB4	1;1;1;1;1	1;1;1;1;1	1;1;1;1;1		hnrnpk	tr|B0UXJ3|B0UXJ3_DANRE Heterogeneous nuclear ribonucleoprotein K (Fragment) OS=Danio rerio OX=7955 GN=hnrnpk PE=1 SV=1;tr|A0A2R8Q139|A0A2R8Q139_DANRE Heterogeneous nuclear ribonucleoprotein K OS=Danio rerio OX=7955 GN=hnrnpk PE=1 SV=1;tr|Q7SYN1|Q7SYN1_DANR	5	1	1	1	1	1	0	0	0	0	0	1	1	1	1	0	0	0	0	0	1	1	1	1	0	0	0	0	0	1	1	6.8
hnrnpl2	26.9438	25.9205	25.5977	25.2712	24.5036	25.2286	25.1904	24.9839	22.238	A0A0R4IW45;Q7SYM9;F1RC33;A0A0R4IVC0;A0A0R4IB42;F1Q577;A8KC22;Q7ZW09;A0A2R8RN29	A0A0R4IW45;Q7SYM9;F1RC33;A0A0R4IVC0;A0A0R4IB42;F1Q577;A8KC22;Q7ZW09;A0A2R8RN29	4;4;4;4;4;4;4;2;2	4;4;4;4;4;4;4;2;2	4;4;4;4;4;4;4;2;2		hnrnpl2;hnrpl	tr|A0A0R4IW45|A0A0R4IW45_DANRE Heterogeneous nuclear ribonucleoprotein L2 OS=Danio rerio OX=7955 GN=hnrnpl2 PE=1 SV=2;tr|Q7SYM9|Q7SYM9_DANRE Heterogeneous nuclear ribonucleoprotein L OS=Danio rerio OX=7955 GN=hnrnpl2 PE=2 SV=1;tr|F1RC33|F1RC33_DANRE Hetero	9	4	4	4	4	4	4	3	4	4	4	2	2	4	4	4	3	4	4	4	2	2	4	4	4	3	4	4	4	2	2	14.9
hnrnpm	29.3211	28.8673	29.0228	29.0245	28.7425	28.9966	28.5307	28.0351	27.2238	F1R2E0;E9QEE4;F8W2D3	F1R2E0;E9QEE4;F8W2D3	16;14;8	16;14;8	16;14;8		hnrnpm	tr|F1R2E0|F1R2E0_DANRE Heterogeneous nuclear ribonucleoprotein M OS=Danio rerio OX=7955 GN=hnrnpm PE=1 SV=2;tr|E9QEE4|E9QEE4_DANRE Heterogeneous nuclear ribonucleoprotein M OS=Danio rerio OX=7955 GN=hnrnpm PE=1 SV=3;tr|F8W2D3|F8W2D3_DANRE Heterogeneous nuc	3	16	16	16	14	13	14	14	14	15	12	10	10	14	13	14	14	14	15	12	10	10	14	13	14	14	14	15	12	10	10	34.3
hnrnpua	25.4261	25.0408	24.6037	24.5787	24.8129	25.0935	22.5578	22.7424	0	E7F3J2	E7F3J2	2	1	1		hnrnpua	tr|E7F3J2|E7F3J2_DANRE Heterogeneous nuclear ribonucleoprotein Ua OS=Danio rerio OX=7955 GN=hnrnpua PE=1 SV=1	1	2	1	1	2	2	2	2	2	2	2	2	1	1	1	1	1	1	1	1	1	0	1	1	1	1	1	1	1	1	0	3.8
hnrnpub	29.075	28.8102	28.451	28.9828	28.6134	28.7879	28.0132	27.7601	27.6483	Q1ECZ7;Q5RHQ7;Q6PYX3;Q498X5	Q1ECZ7;Q5RHQ7;Q6PYX3;Q498X5	11;11;10;10	11;11;10;10	10;10;9;9		hnrnpub	tr|Q1ECZ7|Q1ECZ7_DANRE Hnrnpu protein OS=Danio rerio OX=7955 GN=hnrnpub PE=2 SV=1;tr|Q5RHQ7|Q5RHQ7_DANRE Heterogeneous nuclear ribonucleoprotein Ub OS=Danio rerio OX=7955 GN=hnrnpub PE=1 SV=1;tr|Q6PYX3|Q6PYX3_DANRE Nuclear ribonucleoprotein U-like protein	4	11	11	10	11	8	9	11	10	11	9	9	9	11	8	9	11	10	11	9	9	9	10	7	8	10	9	10	8	8	8	19
hp1bp3	29.9693	29.4431	28.8056	28.8038	28.5236	28.5941	28.7797	29.0409	28.1235	A0A140LGU1;E7FAZ5;A0A0R4IWH8	A0A140LGU1;E7FAZ5	8;8;1	8;8;1	8;8;1		hp1bp3	tr|A0A140LGU1|A0A140LGU1_DANRE Heterochromatin protein 1-binding protein 3 OS=Danio rerio OX=7955 GN=hp1bp3 PE=1 SV=2;tr|E7FAZ5|E7FAZ5_DANRE Heterochromatin protein 1-binding protein 3 OS=Danio rerio OX=7955 GN=hp1bp3 PE=1 SV=2	3	8	8	8	7	6	6	8	7	8	6	8	5	7	6	6	8	7	8	6	8	5	7	6	6	8	7	8	6	8	5	12.1
hsd17b12a	25.5065	24.3161	24.4568	24.1956	24.3105	23.9249	21.3639	21.6023	24.3239	B2GPH2;Q6P3L6;A7MCK2;Q6QA33	B2GPH2;Q6P3L6;A7MCK2;Q6QA33	2;2;1;1	2;2;1;1	2;2;1;1	Very-long-chain 3-oxoacyl-CoA reductase-A;Very-long-chain 3-oxoacyl-CoA reductase-B	hsd17b12a;hsd17b12b	tr|B2GPH2|B2GPH2_DANRE Hsd17b12a protein OS=Danio rerio OX=7955 GN=hsd17b12a PE=2 SV=1;sp|Q6P3L6|DH12A_DANRE Very-long-chain 3-oxoacyl-CoA reductase-A OS=Danio rerio OX=7955 GN=hsd17b12a PE=2 SV=1;tr|A7MCK2|A7MCK2_DANRE Hsd17b12b protein OS=Danio rerio OX=	4	2	2	2	2	1	2	2	2	2	1	1	2	2	1	2	2	2	2	1	1	2	2	1	2	2	2	2	1	1	2	8.5
hspa5	29.5765	28.3392	27.7882	27.877	27.7603	27.678	26.1594	26.4649	26.1345	Q7SZD3;Q6P3L3	Q7SZD3;Q6P3L3	7;7	7;7	7;7		hspa5	tr|Q7SZD3|Q7SZD3_DANRE 78 kDa glucose-regulated protein OS=Danio rerio OX=7955 GN=hspa5 PE=2 SV=1;tr|Q6P3L3|Q6P3L3_DANRE 78 kDa glucose-regulated protein OS=Danio rerio OX=7955 GN=hspa5 PE=1 SV=1	2	7	7	7	7	7	7	7	7	7	6	7	7	7	7	7	7	7	7	6	7	7	7	7	7	7	7	7	6	7	7	12
hspa8	28.8964	28.1224	26.849	27.3722	27.0603	27.0948	27.0353	26.4605	25.9936	A0A2R8Q860;Q6TEQ5;A0A0R4IMF8;Q6NYR4;Q7ZVJ1;A0A2R8QEN9;Q90473;Q1LY29;P79984;Q6PGX4;F1R9V3;B0UXS6;B7ZV46;Q1LY27;R4GEU2;B0UXR9;B0S610;A8WFS0;A5PMG2;B0R046;Q9IAC1;Q6PH56;A8E562;A0A0R4IJ78;O42359	A0A2R8Q860;Q6TEQ5;A0A0R4IMF8;Q6NYR4;Q7ZVJ1;A0A2R8QEN9;Q90473;Q1LY29;P79984	11;11;11;11;11;10;7;6;6;5;5;2;2;2;2;2;2;2;2;2;2;2;1;1;1	11;11;11;11;11;10;7;6;6;5;5;2;2;2;2;2;2;2;2;2;2;2;1;1;1	10;10;10;10;10;9;6;6;5;4;4;1;1;1;2;1;1;1;1;1;1;1;1;1;1	Heat shock cognate 71 kDa protein	hspa8	tr|A0A2R8Q860|A0A2R8Q860_DANRE Heat shock cognate 71 kDa protein OS=Danio rerio OX=7955 GN=hspa8 PE=1 SV=1;tr|Q6TEQ5|Q6TEQ5_DANRE Heat shock 70kDa protein 8 OS=Danio rerio OX=7955 GN=hspa8 PE=2 SV=1;tr|A0A0R4IMF8|A0A0R4IMF8_DANRE Heat shock cognate 71 kDa	25	11	11	10	8	10	7	5	6	5	8	9	6	8	10	7	5	6	5	8	9	6	7	9	6	4	5	4	7	8	5	20.5
hspa9	25.3579	24.9428	0	24.0975	23.7483	23.8665	23.2691	22.515	23.9649	Q7ZYY3;Q5XJ12;F1QFC0	Q7ZYY3;Q5XJ12;F1QFC0	1;1;1	1;1;1	1;1;1		hspa9	tr|Q7ZYY3|Q7ZYY3_DANRE 75 kDa glucose-regulated protein OS=Danio rerio OX=7955 GN=hspa9 PE=2 SV=1;tr|Q5XJ12|Q5XJ12_DANRE 75 kDa glucose-regulated protein OS=Danio rerio OX=7955 GN=hspa9 PE=2 SV=1;tr|F1QFC0|F1QFC0_DANRE 75 kDa glucose-regulated protein OS=D	3	1	1	1	1	1	0	1	1	1	1	1	1	1	1	0	1	1	1	1	1	1	1	1	0	1	1	1	1	1	1	2.9
igf2bp1	28.3316	27.5133	26.56	27.8403	27.6693	27.711	26.6255	26.6941	26.956	B2GSC6;A0A0B4J1A6;Q08CK7;X1WC53;A9JSV1;A0A2R8QC11;A0A2R8RTZ0;A0A2R8RHK1;A0A2R8Q8A4;A9C3V8;A0A0B4J1B0	B2GSC6;A0A0B4J1A6;Q08CK7	7;7;7;1;1;1;1;1;1;1;1	6;6;6;1;1;1;1;1;1;1;1	6;6;6;1;1;1;1;1;1;1;1	Insulin-like growth factor 2 mRNA-binding protein 1	igf2bp1	tr|B2GSC6|B2GSC6_DANRE IGF-II mRNA-binding protein 1 OS=Danio rerio OX=7955 GN=igf2bp1 PE=2 SV=1;tr|A0A0B4J1A6|A0A0B4J1A6_DANRE IGF-II mRNA-binding protein 1 OS=Danio rerio OX=7955 GN=igf2bp1 PE=1 SV=1;sp|Q08CK7|IF2B1_DANRE Insulin-like growth factor 2 mRN	11	7	6	6	6	6	7	6	6	7	6	6	5	5	5	6	5	5	6	5	5	4	5	5	6	5	5	6	5	5	4	16.2
igf2bp3	28.0619	27.8626	27.4836	28.1615	27.8162	27.6614	26.939	27.0108	26.7532	B2GT58;A0A0R4IYT0;Q9PW80;E9QJD2;A4FVL6;A0A2R8RHU1;A0A0R4IVY2	B2GT58;A0A0R4IYT0;Q9PW80	10;10;10;1;1;1;1	10;10;10;1;1;1;1	9;9;9;1;1;1;1	Insulin-like growth factor 2 mRNA-binding protein 3	igf2bp3	tr|B2GT58|B2GT58_DANRE Igf2bp3 protein OS=Danio rerio OX=7955 GN=igf2bp3 PE=2 SV=1;tr|A0A0R4IYT0|A0A0R4IYT0_DANRE Insulin-like growth factor 2 mRNA-binding protein 3 OS=Danio rerio OX=7955 GN=igf2bp3 PE=1 SV=1;sp|Q9PW80|IF2B3_DANRE Insulin-like growth fact	7	10	10	9	10	7	6	10	10	8	7	7	7	10	7	6	10	10	8	7	7	7	9	6	5	9	9	7	6	6	6	23.5
il12bb	0	0	0	26.559	26.5776	26.8829	0	0	0	A8WH95;F1QLT7;A0A2R8RL98;X1WG27	A8WH95;F1QLT7;A0A2R8RL98;X1WG27	1;1;1;1	1;1;1;1	1;1;1;1	Interleukin-12 subunit beta	il12bb	tr|A8WH95|A8WH95_DANRE Interleukin-12 subunit beta (Fragment) OS=Danio rerio OX=7955 GN=il12bb PE=2 SV=1;tr|F1QLT7|F1QLT7_DANRE Interleukin-12 subunit beta (Fragment) OS=Danio rerio OX=7955 GN=il12bb PE=3 SV=2;tr|A0A2R8RL98|A0A2R8RL98_DANRE Interleukin-12	4	1	1	1	0	0	0	1	1	1	0	0	0	0	0	0	1	1	1	0	0	0	0	0	0	1	1	1	0	0	0	4.6
ilf2	21.2249	22.5511	23.5568	22.1686	21.8767	21.5521	0	0	20.0364	Q6NZ06	Q6NZ06	2	2	2	Interleukin enhancer-binding factor 2 homolog	ilf2	sp|Q6NZ06|ILF2_DANRE Interleukin enhancer-binding factor 2 homolog OS=Danio rerio OX=7955 GN=ilf2 PE=2 SV=1	1	2	2	2	1	1	2	1	1	1	0	0	1	1	1	2	1	1	1	0	0	1	1	1	2	1	1	1	0	0	1	8.8
ilf3	26.4041	25.7829	23.4522	26.3693	26.0866	25.9821	24.1453	23.8177	25.404	A0A0R4IPU4;A0A0R4IUQ9;Q6NXA4	A0A0R4IPU4;A0A0R4IUQ9;Q6NXA4	1;1;1	1;1;1	1;1;1	Interleukin enhancer-binding factor 3 homolog	ilf3	tr|A0A0R4IPU4|A0A0R4IPU4_DANRE Interleukin enhancer-binding factor 3b (Fragment) OS=Danio rerio OX=7955 GN=ilf3b PE=1 SV=1;tr|A0A0R4IUQ9|A0A0R4IUQ9_DANRE Interleukin enhancer-binding factor 3b OS=Danio rerio OX=7955 GN=ilf3b PE=1 SV=1;sp|Q6NXA4|ILF3_DANRE	3	1	1	1	1	1	1	1	1	1	1	1	1	1	1	1	1	1	1	1	1	1	1	1	1	1	1	1	1	1	1	4.5
imp3	25.4025	24.8561	0	25.4141	25.0847	0	24.6756	24.4399	24.3069	A0A2R8RWL4;Q7ZUH7;A0A2R8QAU3	A0A2R8RWL4;Q7ZUH7;A0A2R8QAU3	1;1;1	1;1;1	1;1;1		imp3	tr|A0A2R8RWL4|A0A2R8RWL4_DANRE IMP U3 small nucleolar ribonucleoprotein 3 OS=Danio rerio OX=7955 GN=imp3 PE=1 SV=1;tr|Q7ZUH7|Q7ZUH7_DANRE Zgc:56526 OS=Danio rerio OX=7955 GN=imp3 PE=2 SV=1;tr|A0A2R8QAU3|A0A2R8QAU3_DANRE IMP U3 small nucleolar ribonucleopro	3	1	1	1	1	1	0	1	1	0	1	1	1	1	1	0	1	1	0	1	1	1	1	1	0	1	1	0	1	1	1	10.1
ing5b	23.9131	0	0	24.2777	0	0	23.5659	22.9365	0	Q7T181;Q6AXK3	Q7T181;Q6AXK3	1;1	1;1	1;1	Inhibitor of growth protein	ing5b	tr|Q7T181|Q7T181_DANRE Inhibitor of growth protein OS=Danio rerio OX=7955 GN=ing5b PE=1 SV=1;tr|Q6AXK3|Q6AXK3_DANRE Inhibitor of growth protein OS=Danio rerio OX=7955 GN=ing5b PE=2 SV=1	2	1	1	1	1	1	0	1	0	1	1	1	0	1	1	0	1	0	1	1	1	0	1	1	0	1	0	1	1	1	0	5.9
ino80b	26.1264	25.4745	26.3337	25.9116	25.9942	25.2702	24.9073	25.2862	25.1157	Q08BL6;F1QV73	Q08BL6;F1QV73	2;2	2;2	2;2		ino80b	tr|Q08BL6|Q08BL6_DANRE Zgc:153347 OS=Danio rerio OX=7955 GN=ino80b PE=2 SV=1;tr|F1QV73|F1QV73_DANRE INO80 complex subunit B OS=Danio rerio OX=7955 GN=ino80b PE=4 SV=1	2	2	2	2	2	2	2	2	2	2	2	2	2	2	2	2	2	2	2	2	2	2	2	2	2	2	2	2	2	2	2	7.3
jarid2b	23.7028	0	19.6474	0	0	0	0	0	0	T1ECU3;Q1LVC2	T1ECU3;Q1LVC2	2;2	2;2	2;2	Protein Jumonji	jarid2b	tr|T1ECU3|T1ECU3_DANRE Protein Jumonji (Fragment) OS=Danio rerio OX=7955 GN=jarid2b PE=1 SV=1;sp|Q1LVC2|JARD2_DANRE Protein Jumonji OS=Danio rerio OX=7955 GN=jarid2b PE=3 SV=2	2	2	2	2	2	0	1	0	0	0	0	0	0	2	0	1	0	0	0	0	0	0	2	0	1	0	0	0	0	0	0	2.5
kctd2	23.5988	23.7655	23.8786	24.327	24.0695	23.9595	23.2424	0	23.6086	Q0P490;A0A2R8QHP7	Q0P490;A0A2R8QHP7	1;1	1;1	1;1		kctd2	tr|Q0P490|Q0P490_DANRE Potassium channel tetramerization domain-containing 2 OS=Danio rerio OX=7955 GN=kctd2 PE=2 SV=1;tr|A0A2R8QHP7|A0A2R8QHP7_DANRE Potassium channel tetramerization domain-containing 2 OS=Danio rerio OX=7955 GN=kctd2 PE=4 SV=1	2	1	1	1	1	1	1	1	1	1	1	0	1	1	1	1	1	1	1	1	0	1	1	1	1	1	1	1	1	0	1	7.9
kctd5a	27.0654	26.1881	26.2882	26.3337	25.8743	25.953	25.3244	25.5288	25.8297	Q6NYY3	Q6NYY3	3	3	3		kctd5a	tr|Q6NYY3|Q6NYY3_DANRE Potassium channel tetramerization domain-containing 5a OS=Danio rerio OX=7955 GN=kctd5a PE=1 SV=1	1	3	3	3	3	3	3	3	3	3	3	3	3	3	3	3	3	3	3	3	3	3	3	3	3	3	3	3	3	3	3	19.2
khdrbs1a	28.4018	27.4214	27.7433	27.3313	27.4144	27.0309	26.7882	26.5926	26.0631	A8E543;A2CE73;Q6NW56;A0A0R4ISK8;Q9PTB4	A8E543;A2CE73;Q6NW56;A0A0R4ISK8;Q9PTB4	5;5;5;5;4	5;5;5;5;4	3;3;3;3;2		khdrbs1a	\tr|A8E543|A8E543_DANRE Khdrbs1 protein OS=Danio rerio OX=7955 GN=khdrbs1a PE=2 SV=1;tr|A2CE73|A2CE73_DANRE KH domain-containing	5	5	5	3	4	5	5	5	4	5	5	4	2	4	5	5	5	4	5	5	4	2	3	3	3	3	3	3	3	3	2	13.6
kpna2	26.6714	26.1305	26.0493	25.8553	25.7946	25.6698	24.7293	24.8647	23.925	F1QG82;Q6DI01;Q498Q1	F1QG82;Q6DI01;Q498Q1	4;4;3	4;4;3	4;4;3	Importin subunit alpha	kpna2	\tr|F1QG82|F1QG82_DANRE Importin subunit alpha OS=Danio rerio OX=7955 GN=kpna2 PE=1 SV=2;tr|Q6DI01|Q6DI01_DANRE Importin subunit alpha OS=Danio rerio OX=7955 GN=kpna2 PE=2 SV=1;tr|Q498Q1|Q498Q1_DANRE Karyopherin alpha 2 (RAG cohort 1	3	4	4	4	4	4	4	4	3	3	3	4	3	4	4	4	4	3	3	3	4	3	4	4	4	4	3	3	3	4	3	7.6
krt4	25.7487	24.2168	23.9242	23.8271	23.0271	22.9873	23.5582	22.209	22.541	A0A2R8Q0V6;Q6NY60;F1QK60;A9JRS6;Q9PV92;CON__P05787;CON__H-INV:HIT000016045;E9QFT4;F1RDG4;A0A2R8QF11;A8KBU6;A2RV44	A0A2R8Q0V6;Q6NY60;F1QK60;A9JRS6;Q9PV92	5;5;5;5;4;2;1;1;1;1;1;1	3;3;3;3;3;0;0;0;0;0;0;0	3;3;3;3;3;0;0;0;0;0;0;0		krt4	tr|A0A2R8Q0V6|A0A2R8Q0V6_DANRE Keratin 4 OS=Danio rerio OX=7955 GN=krt4 PE=1 SV=1;tr|Q6NY60|Q6NY60_DANRE Krt4 protein OS=Danio rerio OX=7955 GN=krt4 PE=2 SV=1;tr|F1QK60|F1QK60_DANRE Keratin 4 OS=Danio rerio OX=7955 GN=krt4 PE=1 SV=1;tr|A9JRS6|A9JRS6_DANRE	12	5	3	3	5	5	4	5	4	4	5	5	4	3	3	2	3	3	2	3	3	3	3	3	2	3	3	2	3	3	3	10.3
krt8	29.2596	27.865	28.1816	28.1861	27.5522	27.03	27.4374	27.05	27.5802	A0A2R8Q6V3;Q6NWF6;A8WGN0;Q6P3K5;Q9PUB5;F1R5A5;F1QV31;E9QBD7	A0A2R8Q6V3;Q6NWF6;A8WGN0;Q6P3K5;Q9PUB5;F1R5A5;F1QV31	6;6;5;3;3;3;3;2	5;5;4;2;2;2;2;1	4;4;3;1;1;1;1;1	\Keratin	krt8;krt5	\tr|A0A2R8Q6V3|A0A2R8Q6V3_DANRE Keratin	8	6	5	4	6	6	4	4	4	4	4	3	3	5	5	3	3	4	3	3	2	3	4	4	2	2	3	2	2	1	2	13.4
lctla	28.7104	27.9375	28.2453	27.9272	28.1669	27.7769	27.6828	26.9534	28.4073	A0A1D5NSH1;Q6DGC8	A0A1D5NSH1;Q6DGC8	1;1	1;1	1;1		lctla	tr|A0A1D5NSH1|A0A1D5NSH1_DANRE Lactase-like a (Fragment) OS=Danio rerio OX=7955 GN=lctla PE=1 SV=1;tr|Q6DGC8|Q6DGC8_DANRE Lactase-like a OS=Danio rerio OX=7955 GN=lctla PE=1 SV=1	2	1	1	1	1	1	1	1	1	1	1	1	1	1	1	1	1	1	1	1	1	1	1	1	1	1	1	1	1	1	1	3.2
lemd3	25.2253	0	0	25.1774	24.0202	22.9568	23.1154	0	25.6331	B3DIX5;Q5TZH9	B3DIX5;Q5TZH9	2;2	2;2	2;2		lemd3	tr|B3DIX5|B3DIX5_DANRE Lemd3 protein OS=Danio rerio OX=7955 GN=lemd3 PE=2 SV=1;tr|Q5TZH9|Q5TZH9_DANRE LEM domain-containing 3 OS=Danio rerio OX=7955 GN=lemd3 PE=1 SV=1	2	2	2	2	1	0	0	1	1	1	1	0	2	1	0	0	1	1	1	1	0	2	1	0	0	1	1	1	1	0	2	3.8
LOC100007768	23.0835	23.3187	23.264	22.7622	22.5213	22.6673	22.3726	22.297	22.3556	E7F658;A0A2R8QR02	E7F658;A0A2R8QR02	1;1	1;1	1;1		LOC100007768	\tr|E7F658|E7F658_DANRE 39S ribosomal protein L52	2	1	1	1	1	1	1	1	1	1	1	1	1	1	1	1	1	1	1	1	1	1	1	1	1	1	1	1	1	1	1	20.5
LOC101886386	26.221	25.3816	25.1643	25.0488	24.5616	24.6781	25.5913	24.018	23.9121	A0A0R4IS24;A0A2R8QI09;A0A2R8QB50;A0A2R8QL64;A0A2R8RQ28;A0A2R8QMI2;E7FD75;A0A0G2KEG8;A0A2R8QA77;A0A2R8QDX1;F1R8Y9;A0A2R8RHP4;A0A2R8QRI7;H0WEB1;A0A2R8Q1A7;E9QFT6;F1QUW1;A0A2R8Q627;A0A2R8QFG6;A0A2R8QV15;H0WEF3;A0A2R8RJS8;A0A2R8QEW0;E9QBS2;A0A0G2L9A5;A0A0G2L9M3;F1R2I1;F1QRR7;A0A2R8QPD7;A0A0G2KG29;A0A2R8QQN3;A0A0H2UJR1;H0WEN8;A0A2R8PVU4;B7ZV27;A8KBM3;A0A0R4I9J7;A0A0N4STY5;H0WE89;A0A0G2L2K0;H0WE81;A0A0…	A0A0R4IS24;A0A2R8QI09;A0A2R8QB50;A0A2R8QL64;A0A2R8RQ28;A0A2R8QMI2;E7FD75;A0A0G2KEG8;A0A2R8QA77;A0A2R8QDX1;F1R8Y9;A0A2R8RHP4;A0A2R8QRI7;H0WEB1;A0A2R8Q1A7;E9QFT6;F1QUW1;A0A2R8Q627;A0A2R8QFG6;A0A2R8QV15;H0WEF3;A0A2R8RJS8;A0A2R8QEW0;E9QBS2;A0A0G2L9A5;A0A0G2L9M3;F1R2I1;F1QRR7;A0A2R8QPD7;A0A0G2KG29;A0A2R8QQN3	3;2;2;2;2;2;2;2;2;2;2;2;2;2;2;2;2;2;2;2;2;2;2;2;2;2;2;2;2;2;2;1;1;1;1;1;1;1;1;1;1;1;1;1;1;1;1;1;1;1;1;1;1;1;1;1;1;1;1;1;1;1;1;1;1;1;1;1;1;1;1;1;1;1;1;1;1;1;1;1;1;1;1;1;1;1;1;1;1;1;1;1;1;1;1;1;1;1;1;1;1;1;1;1;1;1;1;1;1;1;1;1;1;1;1;1;1;1;1;1;1;1;1;1;1;1;1;1;1;1;1;1;1;1;1;1;1;1;1;1;1;1;1;1	3;2;2;2;2;2;2;2;2;2;2;2;2;2;2;2;2;2;2;2;2;2;2;2;2;2;2;2;2;2;2;1;1;1;1;1;1;1;1;1;1;1;1;1;1;1;1;1;1;1;1;1;1;1;1;1;1;1;1;1;1;1;1;1;1;1;1;1;1;1;1;1;1;1;1;1;1;1;1;1;1;1;1;1;1;1;1;1;1;1;1;1;1;1;1;1;1;1;1;1;1;1;1;1;1;1;1;1;1;1;1;1;1;1;1;1;1;1;1;1;1;1;1;1;1;1;1;1;1;1;1;1;1;1;1;1;1;1;1;1;1;1;1;1	1;1;1;1;1;1;1;1;1;1;1;1;1;1;1;1;1;1;1;1;1;1;1;1;1;1;1;1;1;1;1;0;0;0;0;0;0;0;1;0;0;0;0;0;0;0;1;0;0;0;0;0;0;1;0;0;0;0;1;1;0;0;0;0;0;0;1;0;1;0;0;0;0;0;0;0;0;0;0;0;0;0;0;0;0;0;1;1;0;0;0;0;0;0;0;0;0;0;0;0;0;0;0;0;0;0;0;0;0;0;0;0;0;0;1;0;0;1;0;1;0;0;1;0;0;0;0;0;0;0;0;0;0;0;1;0;1;0;0;0;0;0;0;1		LOC101886386;si:dkey-256i11.1;si:ch211-162i8.4;si:ch211-245n8.1;si:dkey-14o6.6	tr|A0A0R4IS24|A0A0R4IS24_DANRE Zinc finger protein 1026 OS=Danio rerio OX=7955 GN=znf1026 PE=4 SV=2;tr|A0A2R8QI09|A0A2R8QI09_DANRE Zinc finger protein 985 OS=Danio rerio OX=7955 GN=znf985 PE=4 SV=1;tr|A0A2R8QB50|A0A2R8QB50_DANRE Uncharacterized protein OS=	144	3	3	1	2	3	2	2	3	3	3	2	2	2	3	2	2	3	3	3	2	2	1	1	0	0	1	1	1	0	0	6.6
LOC553425	23.3336	0	22.519	21.0735	0	20.9204	20.6173	0	0	Q6DH04;Q504D7;Q1ED13;F1Q9F6;A5D6T9;A1L1N4	Q6DH04;Q504D7;Q1ED13;F1Q9F6;A5D6T9;A1L1N4	2;2;2;2;2;2	2;2;2;2;2;2	2;2;2;2;2;2		LOC553425;luc7l3	tr|Q6DH04|Q6DH04_DANRE LOC553425 protein (Fragment) OS=Danio rerio OX=7955 GN=LOC553425 PE=2 SV=1;tr|Q504D7|Q504D7_DANRE LOC553425 protein (Fragment) OS=Danio rerio OX=7955 GN=LOC553425 PE=2 SV=1;tr|Q1ED13|Q1ED13_DANRE Zgc:136380 OS=Danio rerio OX=7955 GN=	6	2	2	2	1	0	1	1	0	1	1	0	0	1	0	1	1	0	1	1	0	0	1	0	1	1	0	1	1	0	0	15.6
LOC571431	0	24.9728	24.5171	0	26.0409	26.341	26.1433	24.9243	25.3007	E7FG42	E7FG42	1	1	1		LOC571431	tr|E7FG42|E7FG42_DANRE Receptor protein-tyrosine kinase OS=Danio rerio OX=7955 GN=LOC571431 PE=4 SV=3	1	1	1	1	0	1	1	0	1	1	1	1	1	0	1	1	0	1	1	1	1	1	0	1	1	0	1	1	1	1	1	1.4
LOC797088	27.902	26.899	0	26.3957	26.3499	26.704	25.448	25.9895	25.5842	A7MCH6;A0A0R4IJB5;Q6IQC6	A7MCH6;A0A0R4IJB5;Q6IQC6	1;1;1	1;1;1	1;1;1		LOC797088;psmd4a	\tr|A7MCH6|A7MCH6_DANRE LOC797088 protein (Fragment) OS=Danio rerio OX=7955 GN=LOC797088 PE=2 SV=1;tr|A0A0R4IJB5|A0A0R4IJB5_DANRE Proteasome 26S subunit	3	1	1	1	1	1	0	1	1	1	1	1	1	1	1	0	1	1	1	1	1	1	1	1	0	1	1	1	1	1	1	13.5
lsm14ab	25.5515	24.0185	21.8321	23.2288	23.772	23.8259	21.4414	0	23.1439	Q802V4;Q6P0B2;A0A0R4IVM1;Q6P111	Q802V4;Q6P0B2;A0A0R4IVM1;Q6P111	2;2;2;1	2;2;2;1	2;2;2;1		lsm14ab;lsm14aa	tr|Q802V4|Q802V4_DANRE Zgc:77202 OS=Danio rerio OX=7955 GN=lsm14ab PE=2 SV=1;tr|Q6P0B2|Q6P0B2_DANRE C19orf13-like protein OS=Danio rerio OX=7955 GN=lsm14ab PE=1 SV=1;tr|A0A0R4IVM1|A0A0R4IVM1_DANRE LSM14A mRNA-processing body assembly factor b OS=Danio reri	4	2	2	2	2	2	1	1	1	1	1	0	1	2	2	1	1	1	1	1	0	1	2	2	1	1	1	1	1	0	1	5.1
luc7l	25.3037	23.0023	23.1105	21.8601	21.6347	22.4673	21.6963	22.1414	23.7085	F1R8J8;E9QIH9;E9QE89;Q5XJM9;Q6IQD4;A3KMT0	F1R8J8;E9QIH9;E9QE89;Q5XJM9;Q6IQD4;A3KMT0	2;1;1;1;1;1	2;1;1;1;1;1	2;1;1;1;1;1		luc7l;zgc:158803	tr|F1R8J8|F1R8J8_DANRE LUC7-like (S. cerevisiae) OS=Danio rerio OX=7955 GN=luc7l PE=1 SV=1;tr|E9QIH9|E9QIH9_DANRE LUC7-like (S. cerevisiae) OS=Danio rerio OX=7955 GN=luc7l PE=1 SV=1;tr|E9QE89|E9QE89_DANRE LUC7-like (S. cerevisiae) OS=Danio rerio OX=7955 GN	6	2	2	2	2	1	1	1	1	1	1	1	2	2	1	1	1	1	1	1	1	2	2	1	1	1	1	1	1	1	2	5.8
lyar	24.7624	24.6643	23.438	24.4717	24.8235	24.5176	23.1222	23.2909	23.528	A0A0G2L833;Q8UVX4;Q6PE29	A0A0G2L833;Q8UVX4;Q6PE29	1;1;1	1;1;1	1;1;1		lyar	tr|A0A0G2L833|A0A0G2L833_DANRE Ly1 antibody reactive homolog (mouse) OS=Danio rerio OX=7955 GN=lyar PE=1 SV=2;tr|Q8UVX4|Q8UVX4_DANRE Cell growth-regulating nucleolar protein OS=Danio rerio OX=7955 GN=lyar PE=2 SV=1;tr|Q6PE29|Q6PE29_DANRE Zgc:65749 OS=Danio	3	1	1	1	1	1	1	1	1	1	1	1	1	1	1	1	1	1	1	1	1	1	1	1	1	1	1	1	1	1	1	7.8
map1ab	32.3239	29.9197	0	0	30.661	0	31.3836	0	0	A0A2R8QJ64;A0A2R8QI85;X1WDB0	A0A2R8QJ64;A0A2R8QI85;X1WDB0	1;1;1	1;1;1	1;1;1		map1ab	tr|A0A2R8QJ64|A0A2R8QJ64_DANRE Microtubule-associated protein 1Ab OS=Danio rerio OX=7955 GN=map1ab PE=1 SV=1;tr|A0A2R8QI85|A0A2R8QI85_DANRE Microtubule-associated protein 1Ab OS=Danio rerio OX=7955 GN=map1ab PE=1 SV=1;tr|X1WDB0|X1WDB0_DANRE Microtubule-ass	3	1	1	1	1	1	0	0	1	0	1	0	0	1	1	0	0	1	0	1	0	0	1	1	0	0	1	0	1	0	0	0.5
matr3l1.1	25.1697	25.8262	24.6423	25.0702	25.0084	25.3294	24.3846	24.4693	24.6164	Q800H6	Q800H6	2	2	2		matr3l1.1	tr|Q800H6|Q800H6_DANRE Matrin 3-like 1.1 OS=Danio rerio OX=7955 GN=matr3l1.1 PE=1 SV=3	1	2	2	2	2	2	2	2	2	2	2	2	2	2	2	2	2	2	2	2	2	2	2	2	2	2	2	2	2	2	2	2.6
mcm5	27.1955	25.6575	24.7994	25.5832	24.6428	24.7334	21.849	23.8714	24.4173	Q8JH75;Q7ZTS7;Q6NV07;F1QK71	Q8JH75;Q7ZTS7;Q6NV07;F1QK71	4;4;4;4	4;4;4;4	4;4;4;4	DNA helicase	mcm5	tr|Q8JH75|Q8JH75_DANRE DNA helicase (Fragment) OS=Danio rerio OX=7955 GN=mcm5 PE=2 SV=1;tr|Q7ZTS7|Q7ZTS7_DANRE DNA helicase OS=Danio rerio OX=7955 GN=mcm5 PE=2 SV=1;tr|Q6NV07|Q6NV07_DANRE DNA helicase OS=Danio rerio OX=7955 GN=mcm5 PE=2 SV=1;tr|F1QK71|F1QK	4	4	4	4	4	4	2	3	4	3	1	1	3	4	4	2	3	4	3	1	1	3	4	4	2	3	4	3	1	1	3	7.7
mcts1	0	20.9989	21.07	20.1808	20.5323	19.7692	19.7772	0	19.3889	F1R3X2;Q7ZV34	F1R3X2;Q7ZV34	1;1	1;1	1;1	Malignant T-cell-amplified sequence;Malignant T-cell-amplified sequence 1	mcts1	tr|F1R3X2|F1R3X2_DANRE Malignant T-cell-amplified sequence OS=Danio rerio OX=7955 GN=mcts1 PE=1 SV=1;sp|Q7ZV34|MCTS1_DANRE Malignant T-cell-amplified sequence 1 OS=Danio rerio OX=7955 GN=mcts1 PE=2 SV=1	2	1	1	1	0	1	1	1	1	1	1	0	1	0	1	1	1	1	1	1	0	1	0	1	1	1	1	1	1	0	1	11
mnd1	0	0	0	0	0	0	25.0012	24.5983	23.6866	E9QC10;Q6DC61	E9QC10;Q6DC61	1;1	1;1	1;1	Meiotic nuclear division protein 1 homolog	mnd1	tr|E9QC10|E9QC10_DANRE Meiotic nuclear division protein 1 homolog OS=Danio rerio OX=7955 GN=mnd1 PE=1 SV=1;sp|Q6DC61|MND1_DANRE Meiotic nuclear division protein 1 homolog OS=Danio rerio OX=7955 GN=mnd1 PE=2 SV=1	2	1	1	1	0	0	0	0	0	0	1	1	1	0	0	0	0	0	0	1	1	1	0	0	0	0	0	0	1	1	1	4.9
mogs	25.4175	24.6167	24.9746	25.2602	24.7385	24.5459	24.9089	24.5151	25.0305	B8A4C4;A1L1S8	B8A4C4;A1L1S8	2;2	2;2	2;2		mogs	tr|B8A4C4|B8A4C4_DANRE Mannosyl-oligosaccharide glucosidase OS=Danio rerio OX=7955 GN=mogs PE=1 SV=1;tr|A1L1S8|A1L1S8_DANRE Zgc:158312 OS=Danio rerio OX=7955 GN=mogs PE=2 SV=1	2	2	2	2	2	2	2	2	2	2	2	2	2	2	2	2	2	2	2	2	2	2	2	2	2	2	2	2	2	2	2	2.1
mrpl1	25.9497	25.1673	24.5688	25.8091	24.8325	24.7247	23.7041	24.1474	25.0328	A0A2R8QSA7;Q5PR27;F1QMG1	A0A2R8QSA7;Q5PR27;F1QMG1	3;3;3	3;3;3	3;3;3		mrpl1	tr|A0A2R8QSA7|A0A2R8QSA7_DANRE Mitochondrial ribosomal protein L1 OS=Danio rerio OX=7955 GN=mrpl1 PE=1 SV=1;tr|Q5PR27|Q5PR27_DANRE LOC553284 protein (Fragment) OS=Danio rerio OX=7955 GN=mrpl1 PE=2 SV=1;tr|F1QMG1|F1QMG1_DANRE Mitochondrial ribosomal protein	3	3	3	3	3	3	3	3	3	3	2	2	3	3	3	3	3	3	3	2	2	3	3	3	3	3	3	3	2	2	3	13.4
mrpl2	26.6765	25.6568	24.4843	25.6681	25.6628	25.6735	24.7377	22.6133	25.0115	E7F8R3	E7F8R3	3	3	3		mrpl2	tr|E7F8R3|E7F8R3_DANRE Mitochondrial ribosomal protein L2 OS=Danio rerio OX=7955 GN=mrpl2 PE=1 SV=1	1	3	3	3	3	3	3	2	3	2	1	2	3	3	3	3	2	3	2	1	2	3	3	3	3	2	3	2	1	2	3	11.2
mrpl21	27.2289	24.7684	25.2341	25.2451	25.7949	25.6401	25.158	25.8654	25.2156	Q05AN2	Q05AN2	2	2	2		mrpl21	tr|Q05AN2|Q05AN2_DANRE Mitochondrial ribosomal protein L21 OS=Danio rerio OX=7955 GN=mrpl21 PE=1 SV=1	1	2	2	2	2	1	1	1	2	2	1	2	2	2	1	1	1	2	2	1	2	2	2	1	1	1	2	2	1	2	2	9.1
mrpl22	26.3467	24.9718	25.8671	25.4299	25.525	25.3024	23.7544	23.672	24.9554	B0JZC1;A0A2R8Q086	B0JZC1;A0A2R8Q086	2;2	2;2	2;2		mrpl22	\tr|B0JZC1|B0JZC1_DANRE 39S ribosomal protein L22	2	2	2	2	2	2	2	2	2	2	2	2	2	2	2	2	2	2	2	2	2	2	2	2	2	2	2	2	2	2	2	10
mrpl27	25.0563	24.9345	0	25.3109	24.7535	24.6488	0	0	23.9332	Q502C4;F1RA21	Q502C4;F1RA21	1;1	1;1	1;1		mrpl27	tr|Q502C4|Q502C4_DANRE Zgc:112322 OS=Danio rerio OX=7955 GN=mrpl27 PE=2 SV=1;tr|F1RA21|F1RA21_DANRE Mitochondrial ribosomal protein L27 OS=Danio rerio OX=7955 GN=mrpl27 PE=1 SV=1	2	1	1	1	1	1	0	1	1	1	0	0	1	1	1	0	1	1	1	0	0	1	1	1	0	1	1	1	0	0	1	7.4
mrpl3	26.742	26.3963	25.7403	26.3992	26.2486	26.5635	25.7093	24.8374	25.4435	Q7SXD6;A0A0R4IY00	Q7SXD6;A0A0R4IY00	2;2	2;2	2;2		mrpl3	tr|Q7SXD6|Q7SXD6_DANRE Mitochondrial ribosomal protein L3 OS=Danio rerio OX=7955 GN=mrpl3 PE=2 SV=1;tr|A0A0R4IY00|A0A0R4IY00_DANRE Mitochondrial ribosomal protein L3 OS=Danio rerio OX=7955 GN=mrpl3 PE=1 SV=1	2	2	2	2	1	2	2	2	2	2	2	2	2	1	2	2	2	2	2	2	2	2	1	2	2	2	2	2	2	2	2	6.6
mrpl35	25.1263	24.3362	23.8423	24.2033	23.4047	24.0831	22.9261	22.8838	22.6141	Q0D286;F1QB72	Q0D286;F1QB72	1;1	1;1	1;1		mrpl35	\tr|Q0D286|Q0D286_DANRE 39S ribosomal protein L35	2	1	1	1	1	1	1	1	1	1	1	1	1	1	1	1	1	1	1	1	1	1	1	1	1	1	1	1	1	1	1	6.3
mrpl37	25.634	0	0	25.1632	25.6543	25.597	0	0	25.2641	A3KP51;B0UYI3	A3KP51;B0UYI3	1;1	1;1	1;1		mrpl37	tr|A3KP51|A3KP51_DANRE Mrpl37 protein OS=Danio rerio OX=7955 GN=mrpl37 PE=2 SV=1;tr|B0UYI3|B0UYI3_DANRE Mitochondrial ribosomal protein L37 OS=Danio rerio OX=7955 GN=mrpl37 PE=1 SV=1	2	1	1	1	1	0	0	1	1	1	0	0	1	1	0	0	1	1	1	0	0	1	1	0	0	1	1	1	0	0	1	4.2
mrpl39	24.7974	25.0393	24.5641	24.6968	24.7846	24.8556	23.9789	23.8013	23.7857	Q7T3F9	Q7T3F9	1	1	1		mrpl39	tr|Q7T3F9|Q7T3F9_DANRE Mitochondrial ribosomal protein L39 OS=Danio rerio OX=7955 GN=mrpl39 PE=1 SV=1	1	1	1	1	1	1	1	1	1	1	1	1	1	1	1	1	1	1	1	1	1	1	1	1	1	1	1	1	1	1	1	2.9
mrpl4	23.9368	23.2176	0	23.8114	0	22.6745	23.1591	22.6035	0	A0A0R4ILL2;Q503X2	A0A0R4ILL2;Q503X2	1;1	1;1	1;1	\39S ribosomal protein L4	mrpl4	\tr|A0A0R4ILL2|A0A0R4ILL2_DANRE 39S ribosomal protein L4	2	1	1	1	1	1	0	1	0	1	1	1	0	1	1	0	1	0	1	1	1	0	1	1	0	1	0	1	1	1	0	4
mrpl40	25.6699	26.3139	26.6562	26.7534	26.2545	26.4244	25.2012	25.9871	25.8948	Q66I86	Q66I86	2	2	2		mrpl40	tr|Q66I86|Q66I86_DANRE Mitochondrial ribosomal protein L40 OS=Danio rerio OX=7955 GN=mrpl40 PE=1 SV=1	1	2	2	2	2	2	2	2	2	2	2	2	2	2	2	2	2	2	2	2	2	2	2	2	2	2	2	2	2	2	2	15
mrpl44	21.8297	23.3659	23.5684	23.3752	0	21.2481	0	22.154	0	A3KNS6;F1RB48;Q4V8W2	A3KNS6;F1RB48;Q4V8W2	2;2;1	2;2;1	2;2;1		mrpl44	tr|A3KNS6|A3KNS6_DANRE Zgc:114114 protein OS=Danio rerio OX=7955 GN=mrpl44 PE=2 SV=1;tr|F1RB48|F1RB48_DANRE Mitochondrial ribosomal protein L44 OS=Danio rerio OX=7955 GN=mrpl44 PE=1 SV=1;tr|Q4V8W2|Q4V8W2_DANRE Mitochondrial ribosomal protein L44 OS=Danio r	3	2	2	2	1	2	2	2	0	1	0	2	0	1	2	2	2	0	1	0	2	0	1	2	2	2	0	1	0	2	0	7.2
mrpl46	21.4982	22.3092	22.1692	21.9852	21.4783	22.1248	20.7013	21.272	21.0889	Q6DGR0;Q5VSI3;F1Q8L0	Q6DGR0;Q5VSI3;F1Q8L0	1;1;1	1;1;1	1;1;1		mrpl46;DKEY-265M8.1-001	\tr|Q6DGR0|Q6DGR0_DANRE 39S ribosomal protein L46	3	1	1	1	1	1	1	1	1	1	1	1	1	1	1	1	1	1	1	1	1	1	1	1	1	1	1	1	1	1	1	5.6
mrpl47	26.0633	25.7607	25.4217	26.391	25.9893	25.8062	25.8811	24.992	24.7962	E7F6A5	E7F6A5	2	2	2		mrpl47	tr|E7F6A5|E7F6A5_DANRE Mitochondrial ribosomal protein L47 OS=Danio rerio OX=7955 GN=mrpl47 PE=1 SV=1	1	2	2	2	2	2	2	2	2	2	2	1	1	2	2	2	2	2	2	2	1	1	2	2	2	2	2	2	2	1	1	10.8
mrpl9	27.8619	24.7411	23.845	28.0506	25.7267	24.28	23.9832	24.5283	23.9657	A8E5P5;A3KQS0	A8E5P5;A3KQS0	2;2	2;2	2;2		mrpl9	\tr|A8E5P5|A8E5P5_DANRE 39S ribosomal protein L9	2	2	2	2	2	2	2	2	1	1	1	1	1	2	2	2	2	1	1	1	1	1	2	2	2	2	1	1	1	1	1	11.3
mrps34	25.1272	0	25.2962	23.8959	24.1812	24.6252	23.9052	0	23.8326	Q5U3N2;F1QEG6	Q5U3N2;F1QEG6	1;1	1;1	1;1		mrps34	tr|Q5U3N2|Q5U3N2_DANRE Mrps34 protein OS=Danio rerio OX=7955 GN=mrps34 PE=2 SV=2;tr|F1QEG6|F1QEG6_DANRE Mitochondrial ribosomal protein S34 OS=Danio rerio OX=7955 GN=mrps34 PE=1 SV=1	2	1	1	1	1	0	1	1	1	1	1	0	1	1	0	1	1	1	1	1	0	1	1	0	1	1	1	1	1	0	1	4.5
mt2	25.3083	25.4304	25.843	25.2389	24.7019	25.5132	24.5572	23.5776	24.9464	Q1LV07;Q7ZSY6;P52722	Q1LV07;Q7ZSY6;P52722	1;1;1	1;1;1	1;1;1	Metallothionein;Metallothionein-2;Metallothionein-1	mt2;mt	tr|Q1LV07|Q1LV07_DANRE Metallothionein OS=Danio rerio OX=7955 GN=mt2 PE=2 SV=1;sp|Q7ZSY6|MT2_DANRE Metallothionein-2 OS=Danio rerio OX=7955 GN=mt2 PE=2 SV=1;sp|P52722|MT1_DANRE Metallothionein-1 OS=Danio rerio OX=7955 GN=mt PE=3 SV=1	3	1	1	1	1	1	1	1	1	1	1	1	1	1	1	1	1	1	1	1	1	1	1	1	1	1	1	1	1	1	1	18.3
myef2	27.3174	26.1156	24.6522	26.3442	26.7786	26.2585	25.1541	25.5687	25.1789	Q08CT7;B0V3S9;Q592E5;B0V3S8;Q32PS6;F1QRQ0	Q08CT7;B0V3S9;Q592E5;B0V3S8;Q32PS6;F1QRQ0	3;3;3;3;3;3	3;3;3;3;3;3	3;3;3;3;3;3		myef2	tr|Q08CT7|Q08CT7_DANRE Myef2 protein OS=Danio rerio OX=7955 GN=myef2 PE=2 SV=1;tr|B0V3S9|B0V3S9_DANRE Myelin expression factor 2 OS=Danio rerio OX=7955 GN=myef2 PE=1 SV=1;tr|Q592E5|Q592E5_DANRE Myelin expression factor 2 OS=Danio rerio OX=7955 GN=myef2 PE=	6	3	3	3	3	2	3	3	3	3	3	3	3	3	2	3	3	3	3	3	3	3	3	2	3	3	3	3	3	3	3	10.7
myh10	26.4099	25.6237	22.2743	26.5219	25.753	25.7001	23.7269	24.1874	24.4333	I3ISA3;F1R3G4	I3ISA3;F1R3G4	5;5	4;4	3;3		myh10	\tr|I3ISA3|I3ISA3_DANRE Myosin	2	5	4	3	5	4	3	5	5	5	4	4	4	4	3	2	4	4	4	3	3	3	3	3	2	3	3	3	3	3	2	3.2
myh9a	26.9599	26.4208	25.5553	27.7448	27.5372	27.7571	26.4414	24.7099	25.8082	F8W3L6;A4VCF3;A0A2R8RPV9;A5PL54;Q1ECX7;B6ICZ7;A0A2R8QQT1;Q7ZW21;A1L219;Q4U0S2;B3DFS9	F8W3L6;A4VCF3	5;3;1;1;1;1;1;1;1;1;1	5;3;1;1;1;1;1;1;1;1;1	3;1;1;1;0;1;1;1;1;0;0		myh9a	\tr|F8W3L6|F8W3L6_DANRE Myosin	11	5	5	3	4	4	5	5	5	5	5	2	3	4	4	5	5	5	5	5	2	3	2	2	3	3	3	3	3	1	2	2.7
myo1b	32.9792	0	31.8889	0	33.2608	32.7781	33.5075	33.1878	33.0704	Q7T158;F1R617	Q7T158;F1R617	1;1	1;1	1;1		myo1b	tr|Q7T158|Q7T158_DANRE Novel protein similar to rodent myosin Ib (MYO1B) (Fragment) OS=Danio rerio OX=7955 GN=myo1b PE=3 SV=1;tr|F1R617|F1R617_DANRE Myosin IB OS=Danio rerio OX=7955 GN=myo1b PE=1 SV=3	2	1	1	1	1	0	1	0	1	1	1	1	1	1	0	1	0	1	1	1	1	1	1	0	1	0	1	1	1	1	1	1.7
nat10	27.3793	25.8927	26.3604	26.2079	25.9521	25.5973	25.9599	25.9528	25.9278	A5WVQ0;Q6PFQ5;A0A2R8RX70	A5WVQ0;Q6PFQ5;A0A2R8RX70	7;7;6	7;7;6	7;7;6		nat10	tr|A5WVQ0|A5WVQ0_DANRE RNA cytidine acetyltransferase OS=Danio rerio OX=7955 GN=nat10 PE=1 SV=1;tr|Q6PFQ5|Q6PFQ5_DANRE RNA cytidine acetyltransferase OS=Danio rerio OX=7955 GN=nat10 PE=2 SV=1;tr|A0A2R8RX70|A0A2R8RX70_DANRE RNA cytidine acetyltransferase OS	3	7	7	7	5	6	7	5	5	5	5	7	5	5	6	7	5	5	5	5	7	5	5	6	7	5	5	5	5	7	5	9.8
ncl	26.7197	24.9008	25.3631	25.8427	25.4741	24.2775	23.9901	23.9802	25.6677	E9QB18;Q6DRJ8;Q08CQ9;B8JLQ3;F1R6L6;B3DH54	E9QB18;Q6DRJ8;Q08CQ9;B8JLQ3;F1R6L6;B3DH54	2;2;2;2;2;2	2;2;2;2;2;2	2;2;2;2;2;2		ncl	tr|E9QB18|E9QB18_DANRE Nucleolin OS=Danio rerio OX=7955 GN=ncl PE=1 SV=1;tr|Q6DRJ8|Q6DRJ8_DANRE Nucleolin OS=Danio rerio OX=7955 GN=ncl PE=2 SV=1;tr|Q08CQ9|Q08CQ9_DANRE Nucleolin OS=Danio rerio OX=7955 GN=ncl PE=2 SV=1;tr|B8JLQ3|B8JLQ3_DANRE Nucleolin OS=D	6	2	2	2	2	1	1	1	1	1	1	1	2	2	1	1	1	1	1	1	1	2	2	1	1	1	1	1	1	1	2	8
nhp2l1b	22.8177	23.9152	22.1946	23.0678	22.9216	23.0536	23.085	23.0764	21.1941	Q7ZV23	Q7ZV23	1	1	1		nhp2l1b	tr|Q7ZV23|Q7ZV23_DANRE Ribonucloprotein OS=Danio rerio OX=7955 GN=snu13b PE=1 SV=1	1	1	1	1	1	1	1	1	1	1	1	1	1	1	1	1	1	1	1	1	1	1	1	1	1	1	1	1	1	1	1	10.2
nifk	26.3453	25.6577	24.9635	23.3969	25.4218	25.2708	18.3183	24.6535	0	F6NUT2;Q8JIY8	F6NUT2;Q8JIY8	2;2	2;2	2;2	MKI67 FHA domain-interacting nucleolar phosphoprotein	nifk	tr|F6NUT2|F6NUT2_DANRE MKI67 FHA domain-interacting nucleolar phosphoprotein (Fragment) OS=Danio rerio OX=7955 GN=nifk PE=1 SV=1;sp|Q8JIY8|MK67I_DANRE MKI67 FHA domain-interacting nucleolar phosphoprotein OS=Danio rerio OX=7955 GN=nifk PE=2 SV=2	2	2	2	2	2	2	2	1	2	2	1	2	0	2	2	2	1	2	2	1	2	0	2	2	2	1	2	2	1	2	0	17.9
nkap	24.2007	24.2593	0	0	0	0	0	0	0	E7F248;Q6DRM1	E7F248;Q6DRM1	1;1	1;1	1;1		nkap	tr|E7F248|E7F248_DANRE NFKB-activating protein OS=Danio rerio OX=7955 GN=nkap PE=3 SV=2;tr|Q6DRM1|Q6DRM1_DANRE FLJ22626-like OS=Danio rerio OX=7955 GN=nkap PE=2 SV=1	2	1	1	1	1	1	0	0	0	0	0	0	0	1	1	0	0	0	0	0	0	0	1	1	0	0	0	0	0	0	0	4.9
nkrf	0	23.449	24.112	25.2547	25.3602	23.0086	22.6911	22.8419	0	B3DJM2;A0A0R4IUL8	B3DJM2;A0A0R4IUL8	2;2	2;2	2;2		nkrf	tr|B3DJM2|B3DJM2_DANRE Similar to NF-kappa-B-repressing factor (NFkB-repressing factor) (Transcription factor NRF) (ITBA4 protein) OS=Danio rerio OX=7955 GN=nkrf PE=2 SV=1;tr|A0A0R4IUL8|A0A0R4IUL8_DANRE NFKB-repressing factor OS=Danio rerio OX=7955 GN=nkrf	2	2	2	2	0	1	2	2	2	1	1	1	0	0	1	2	2	2	1	1	1	0	0	1	2	2	2	1	1	1	0	2.1
nono	28.3256	28.5336	28.1483	28.7603	28.28	28.449	27.408	27.0423	27.7856	Q802Z5;A2BGU3	Q802Z5;A2BGU3	9;6	9;6	9;6		nono	\tr|Q802Z5|Q802Z5_DANRE Non-POU domain-containing	2	9	9	9	8	8	9	9	9	7	8	8	9	8	8	9	9	9	7	8	8	9	8	8	9	9	9	7	8	8	9	27.2
nop14	25.825	25.7326	26.0436	25.9043	25.5596	24.8935	25.286	25.6023	25.7829	A0A0G2L5S8;Q6DRP8;Q5U3A0	A0A0G2L5S8;Q6DRP8;Q5U3A0	1;1;1	1;1;1	1;1;1		nop14	tr|A0A0G2L5S8|A0A0G2L5S8_DANRE NOP14 nucleolar protein homolog (yeast) OS=Danio rerio OX=7955 GN=nop14 PE=1 SV=2;tr|Q6DRP8|Q6DRP8_DANRE Nop14-like OS=Danio rerio OX=7955 GN=nop14 PE=2 SV=1;tr|Q5U3A0|Q5U3A0_DANRE NOP14 nucleolar protein homolog (Yeast) OS=D	3	1	1	1	1	1	1	1	1	1	1	1	1	1	1	1	1	1	1	1	1	1	1	1	1	1	1	1	1	1	1	1.6
nop2	0	25.125	0	24.0354	23.9502	24.0385	22.8242	23.0402	23.2041	Q5CZR4;A4IGA8;F1QWP7	Q5CZR4;A4IGA8;F1QWP7	1;1;1	1;1;1	1;1;1		nop2	tr|Q5CZR4|Q5CZR4_DANRE Si:dkey-91i17.1 protein (Fragment) OS=Danio rerio OX=7955 GN=nop2 PE=2 SV=1;tr|A4IGA8|A4IGA8_DANRE Si:dkey-91i17.1 protein (Fragment) OS=Danio rerio OX=7955 GN=nop2 PE=2 SV=1;tr|F1QWP7|F1QWP7_DANRE NOP2 nucleolar protein homolog (yea	3	1	1	1	1	1	0	1	1	1	1	1	1	1	1	0	1	1	1	1	1	1	1	1	0	1	1	1	1	1	1	2.3
nop58	24.3546	23.9077	23.7626	24.2873	22.9166	23.309	22.5517	22.5856	22.1277	Q803P5;Q6DRE3;A9JT46;Q6P6X6;A7MBR5	Q803P5;Q6DRE3;A9JT46;Q6P6X6;A7MBR5	3;3;3;3;3	3;3;3;3;3	3;3;3;3;3		nop58	tr|Q803P5|Q803P5_DANRE Nop58 protein (Fragment) OS=Danio rerio OX=7955 GN=nop58 PE=2 SV=1;tr|Q6DRE3|Q6DRE3_DANRE NOP5/NOP58 OS=Danio rerio OX=7955 GN=nop58 PE=2 SV=1;tr|A9JT46|A9JT46_DANRE Nop58 protein (Fragment) OS=Danio rerio OX=7955 GN=nop58 PE=2 SV=1;	5	3	3	3	3	3	3	3	2	2	2	2	2	3	3	3	3	2	2	2	2	2	3	3	3	3	2	2	2	2	2	9.2
npm1a	25.3787	26.1133	24.597	22.6288	22.674	0	21.254	20.7944	22.7447	F1QW36;E9QGH7;E7FCU0;A8E570;F1QGI4;Q7T362	F1QW36;E9QGH7;E7FCU0;A8E570;F1QGI4;Q7T362	2;2;2;2;2;2	2;2;2;2;2;2	2;2;2;2;2;2		npm1a	tr|F1QW36|F1QW36_DANRE Nucleophosmin OS=Danio rerio OX=7955 GN=npm1a PE=1 SV=2;tr|E9QGH7|E9QGH7_DANRE Nucleophosmin OS=Danio rerio OX=7955 GN=npm1a PE=1 SV=1;tr|E7FCU0|E7FCU0_DANRE Nucleophosmin OS=Danio rerio OX=7955 GN=npm1a PE=1 SV=1;tr|A8E570|A8E570_DA	6	2	2	2	2	2	2	1	1	0	1	1	1	2	2	2	1	1	0	1	1	1	2	2	2	1	1	0	1	1	1	7.3
nsun2	23.3589	23.7051	23.7399	25.0361	25.0554	24.8707	23.2386	24.163	23.9356	Q7ZTI1;A5PMI3	Q7ZTI1;A5PMI3	3;3	3;3	3;3		nsun2	tr|Q7ZTI1|Q7ZTI1_DANRE NOL1/NOP2/Sun domain family member 2 OS=Danio rerio OX=7955 GN=nsun2 PE=1 SV=1;tr|A5PMI3|A5PMI3_DANRE NOL1/NOP2/Sun domain family member 2 OS=Danio rerio OX=7955 GN=nsun2 PE=1 SV=1	2	3	3	3	1	3	3	2	2	3	1	2	1	1	3	3	2	2	3	1	2	1	1	3	3	2	2	3	1	2	1	5.8
nudt4a	27.2515	26.8025	27.0103	27.3833	27.024	26.3051	26.0863	25.7495	24.5978	Q1L8L2;F1QR77;Q1L8L1	Q1L8L2;F1QR77;Q1L8L1	1;1;1	1;1;1	1;1;1		nudt4a	tr|Q1L8L2|Q1L8L2_DANRE Nudix (Nucleoside diphosphate linked moiety X)-type motif 4 OS=Danio rerio OX=7955 GN=nudt4a PE=4 SV=1;tr|F1QR77|F1QR77_DANRE Nudix (nucleoside diphosphate-linked moiety X)-type motif 4a OS=Danio rerio OX=7955 GN=nudt4a PE=4 SV=2;tr|	3	1	1	1	1	1	1	1	1	1	1	1	1	1	1	1	1	1	1	1	1	1	1	1	1	1	1	1	1	1	1	3.8
opa3	25.4309	23.3585	21.6726	24.6385	24.5403	24.3919	0	0	23.1386	Q1L9A2	Q1L9A2	1	1	1	Optic atrophy 3 protein homolog	opa3	sp|Q1L9A2|OPA3_DANRE Optic atrophy 3 protein homolog OS=Danio rerio OX=7955 GN=opa3 PE=3 SV=1	1	1	1	1	1	1	1	1	1	1	0	0	1	1	1	1	1	1	1	0	0	1	1	1	1	1	1	1	0	0	1	7.6
pabpc1a	26.7129	26.4303	25.9495	26.711	25.9856	25.8985	25.1311	24.6677	24.0494	F1QB54;Q6P3L1;B8JLJ5;I3ITD9;B8K0D6;B8K0D5;F1QUU2;Q803E7;Q6TGY6;Q7T3G5	F1QB54;Q6P3L1;B8JLJ5	7;5;4;2;1;1;1;1;1;1	7;5;4;2;1;1;1;1;1;1	7;5;4;2;1;1;1;1;1;1	Polyadenylate-binding protein	pabpc1a;pabpc1b	\sp|F1QB54|PABPA_DANRE Polyadenylate-binding protein 1A OS=Danio rerio OX=7955 GN=pabpc1a PE=1 SV=1;tr|Q6P3L1|Q6P3L1_DANRE Polyadenylate-binding protein OS=Danio rerio OX=7955 GN=pabpc1b PE=1 SV=1;tr|B8JLJ5|B8JLJ5_DANRE Poly A-binding protein	10	7	7	7	5	6	6	7	4	5	4	4	3	5	6	6	7	4	5	4	4	3	5	6	6	7	4	5	4	4	3	13.2
pcdh2ab6	0	20.3825	21.35	20.451	20.597	20.1724	21.2832	18.6211	0	A0A0R4IKH2;E7F4M6;Q60I71;B3DIY2;Q60I68;F1QHH7	A0A0R4IKH2;E7F4M6;Q60I71;B3DIY2;Q60I68;F1QHH7	1;1;1;1;1;1	1;1;1;1;1;1	1;1;1;1;1;1		pcdh2ab6;pcdh2ab9	tr|A0A0R4IKH2|A0A0R4IKH2_DANRE Si:dkey-262j3.7 (Fragment) OS=Danio rerio OX=7955 GN=si:dkey-262j3.7 PE=4 SV=1;tr|E7F4M6|E7F4M6_DANRE Si:dkeyp-115d7.2 (Fragment) OS=Danio rerio OX=7955 GN=si:dkeyp-115d7.2 PE=4 SV=1;tr|Q60I71|Q60I71_DANRE Cadherin-related ne	6	1	1	1	0	1	1	1	1	1	1	1	0	0	1	1	1	1	1	1	1	0	0	1	1	1	1	1	1	1	0	1.7
pdap1a	23.7069	21.4657	21.9757	23.284	23.1915	21.9201	23.6228	23.1632	22.8003	Q7SZD2;A0A2R8Q290;Q7ZV53;F1Q7P7	Q7SZD2;A0A2R8Q290;Q7ZV53;F1Q7P7	2;2;1;1	2;2;1;1	2;2;1;1		pdap1a;pdap1b	tr|Q7SZD2|Q7SZD2_DANRE Pdgfa-associated protein 1a OS=Danio rerio OX=7955 GN=pdap1a PE=1 SV=1;tr|A0A2R8Q290|A0A2R8Q290_DANRE Pdgfa-associated protein 1a OS=Danio rerio OX=7955 GN=pdap1a PE=1 SV=1;tr|Q7ZV53|Q7ZV53_DANRE Pdgfa associated protein 1 OS=Danio r	4	2	2	2	1	1	1	2	1	1	1	1	1	1	1	1	2	1	1	1	1	1	1	1	1	2	1	1	1	1	1	12
pdcd11	26.4473	25.7351	24.8696	25.8654	25.6766	25.5142	23.985	24.1213	24.6409	B8JIP9;Q1ED11;Q502F4;A4QP01	B8JIP9;Q1ED11	4;3;1;1	4;3;1;1	4;3;1;1		pdcd11	tr|B8JIP9|B8JIP9_DANRE Programmed cell death 11 OS=Danio rerio OX=7955 GN=pdcd11 PE=1 SV=1;tr|Q1ED11|Q1ED11_DANRE Pdcd11 protein (Fragment) OS=Danio rerio OX=7955 GN=pdcd11 PE=2 SV=1	4	4	4	4	4	3	2	3	4	3	2	3	4	4	3	2	3	4	3	2	3	4	4	3	2	3	4	3	2	3	4	3
pdia5	23.5142	23.9968	23.3712	0	0	22.8903	23.2838	21.4948	23.2202	B0S5S6;A8WG75	B0S5S6;A8WG75	2;2	2;2	2;2		pdia5	\tr|B0S5S6|B0S5S6_DANRE Protein disulfide isomerase family A	2	2	2	2	1	2	1	0	0	2	2	1	1	1	2	1	0	0	2	2	1	1	1	2	1	0	0	2	2	1	1	3.8
pes	28.0635	27.1285	27.1079	27.8724	26.9504	26.6625	26.5421	25.2903	26.5188	P79741	P79741	3	3	3	Pescadillo	pes	sp|P79741|PESC_DANRE Pescadillo OS=Danio rerio OX=7955 GN=pes PE=2 SV=2	1	3	3	3	3	3	3	3	3	2	3	3	3	3	3	3	3	3	2	3	3	3	3	3	3	3	3	2	3	3	3	3.6
phb	0	20.4871	21.5331	18.9927	19.7468	20.0891	19.4444	19.4527	18.6556	Q7T1D8	Q7T1D8	1	1	1		phb	tr|Q7T1D8|Q7T1D8_DANRE Prohibitin OS=Danio rerio OX=7955 GN=phb PE=1 SV=1	1	1	1	1	0	1	1	1	1	1	1	1	1	0	1	1	1	1	1	1	1	1	0	1	1	1	1	1	1	1	1	11.8
piwil1	22.8357	23.0452	24.0103	0	0	0	0	21.4363	0	Q8UVX0;A0A0R4IWH9;Q8UVX0-2	Q8UVX0;A0A0R4IWH9;Q8UVX0-2	2;1;1	2;1;1	2;1;1	Piwi-like protein 1	piwil1	sp|Q8UVX0|PIWL1_DANRE Piwi-like protein 1 OS=Danio rerio OX=7955 GN=piwil1 PE=1 SV=1;tr|A0A0R4IWH9|A0A0R4IWH9_DANRE Piwi-like protein 1 (Fragment) OS=Danio rerio OX=7955 GN=piwil1 PE=1 SV=1;sp|Q8UVX0-2|PIWL1_DANRE Isoform 2 of Piwi-like protein 1 OS=Danio	3	2	2	2	1	2	2	0	0	0	0	1	0	1	2	2	0	0	0	0	1	0	1	2	2	0	0	0	0	1	0	3
pl10	29.329	29.0783	28.9883	29.408	29.3769	29.4273	28.6035	29.0089	28.5277	F1RCB2;O42375;Q6PBB2;B0S6P6;A2RV38;X1WFB0;X1WHB2;F1R6M3;O42107;Q8QFU0;Q8QGG8;F8W3U8;O42378;A1L1Z2;F1QSP5;F8W4P0;Q504J0;E7EZA2	F1RCB2;O42375;Q6PBB2;B0S6P6;A2RV38;X1WFB0	18;18;18;12;12;11;3;1;1;1;1;1;1;1;1;1;1;1	18;18;18;12;12;11;3;1;1;1;1;1;1;1;1;1;1;1	17;17;17;11;11;10;3;1;1;1;1;1;1;1;1;1;1;1		pl10;ddx3	tr|F1RCB2|F1RCB2_DANRE RNA helicase OS=Danio rerio OX=7955 GN=ddx3xb PE=1 SV=1;tr|O42375|O42375_DANRE RNA helicase OS=Danio rerio OX=7955 GN=ddx3xb PE=2 SV=1;tr|Q6PBB2|Q6PBB2_DANRE RNA helicase OS=Danio rerio OX=7955 GN=ddx3xb PE=2 SV=1;tr|B0S6P6|B0S6P6_DA	18	18	18	17	16	17	17	18	17	18	18	18	16	16	17	17	18	17	18	18	18	16	15	16	16	17	16	17	17	17	15	34.2
ppiab	27.3288	24.8884	21.6729	24.4695	24.2615	24.7702	22.2272	21.7955	23.412	Q6TNR6;Q6PC53;Q3B738;F1QLH1;A7MCN0	Q6TNR6;Q6PC53;Q3B738;F1QLH1;A7MCN0	2;2;1;1;1	2;2;1;1;1	2;2;1;1;1	Peptidyl-prolyl cis-trans isomerase	ppiab;ppifb	tr|Q6TNR6|Q6TNR6_DANRE Peptidyl-prolyl cis-trans isomerase OS=Danio rerio OX=7955 GN=ppiab PE=2 SV=1;tr|Q6PC53|Q6PC53_DANRE Peptidyl-prolyl cis-trans isomerase OS=Danio rerio OX=7955 GN=ppiab PE=1 SV=1;tr|Q3B738|Q3B738_DANRE Peptidyl-prolyl cis-trans isome	5	2	2	2	2	2	1	2	2	2	1	1	2	2	2	1	2	2	2	1	1	2	2	2	1	2	2	2	1	1	2	22
ppib	26.7025	25.2456	24.744	24.6105	25.089	24.7743	25.0974	24.9806	25.0299	F6NLI6;Q6PBW4	F6NLI6;Q6PBW4	3;3	3;3	3;3	Peptidyl-prolyl cis-trans isomerase	ppib	tr|F6NLI6|F6NLI6_DANRE Peptidyl-prolyl cis-trans isomerase OS=Danio rerio OX=7955 GN=ppib PE=1 SV=1;tr|Q6PBW4|Q6PBW4_DANRE Peptidyl-prolyl cis-trans isomerase OS=Danio rerio OX=7955 GN=ppib PE=2 SV=1	2	3	3	3	3	2	2	2	2	2	2	3	3	3	2	2	2	2	2	2	3	3	3	2	2	2	2	2	2	3	3	17.8
ppig	21.8456	21.813	21.7126	21.6799	22.1464	23.4561	24.5667	0	0	Q6IQF7;Q7ZYY1;F1QFU5	Q6IQF7;Q7ZYY1;F1QFU5	2;2;2	2;2;2	2;2;2		ppig	tr|Q6IQF7|Q6IQF7_DANRE Ppig protein (Fragment) OS=Danio rerio OX=7955 GN=ppig PE=2 SV=1;tr|Q7ZYY1|Q7ZYY1_DANRE Peptidyl-prolyl isomerase G (Cyclophilin G) OS=Danio rerio OX=7955 GN=ppig PE=2 SV=1;tr|F1QFU5|F1QFU5_DANRE Peptidylprolyl isomerase G (cyclophil	3	2	2	2	1	1	1	1	1	2	1	0	0	1	1	1	1	1	2	1	0	0	1	1	1	1	1	2	1	0	0	5.9
ppil4	24.483	24.9256	25.1225	23.9396	23.4059	23.7428	24.2363	23.9991	22.3584	Q6PGV9;A5PM92	Q6PGV9;A5PM92	3;3	3;3	3;3		ppil4	tr|Q6PGV9|Q6PGV9_DANRE Peptidyl-prolyl cis-trans isomerase OS=Danio rerio OX=7955 GN=ppil4 PE=2 SV=1;tr|A5PM92|A5PM92_DANRE Peptidyl-prolyl cis-trans isomerase OS=Danio rerio OX=7955 GN=ppil4 PE=1 SV=1	2	3	3	3	3	3	3	3	2	2	3	3	1	3	3	3	3	2	2	3	3	1	3	3	3	3	2	2	3	3	1	10.4
ppp1caa	25.3938	0	0	20.0514	21.313	20.8341	0	0	0	A0A0R4ITA1;A0A0R4IW89;Q6NSN6;Q7ZVR3;A0A0R4IA80;Q7T313;A0A0R4IZT6;Q1JPZ8;F1QI59	A0A0R4ITA1;A0A0R4IW89;Q6NSN6;Q7ZVR3;A0A0R4IA80;Q7T313;A0A0R4IZT6;Q1JPZ8;F1QI59	2;2;2;2;1;1;1;1;1	2;2;2;2;1;1;1;1;1	2;2;2;2;1;1;1;1;1	Serine/threonine-protein phosphatase	ppp1caa;ppp1cab;ppp1cbl;ppp1cb	tr|A0A0R4ITA1|A0A0R4ITA1_DANRE Serine/threonine-protein phosphatase OS=Danio rerio OX=7955 GN=ppp1caa PE=1 SV=2;tr|A0A0R4IW89|A0A0R4IW89_DANRE Serine/threonine-protein phosphatase OS=Danio rerio OX=7955 GN=ppp1caa PE=1 SV=2;tr|Q6NSN6|Q6NSN6_DANRE Serine/th	9	2	2	2	2	0	0	1	1	1	0	0	0	2	0	0	1	1	1	0	0	0	2	0	0	1	1	1	0	0	0	9.5
ppp1r13bb	26.1232	0	24.2641	0	26.4076	0	0	26.086	25.3919	A0A286YBC8;Q5TZI3;A5D6T8;A0A2R8QKH2;A0A2R8QDZ7;A0A0R4IUG8	A0A286YBC8;Q5TZI3;A5D6T8;A0A2R8QKH2;A0A2R8QDZ7;A0A0R4IUG8	1;1;1;1;1;1	1;1;1;1;1;1	1;1;1;1;1;1		ppp1r13bb	\tr|A0A286YBC8|A0A286YBC8_DANRE Protein phosphatase 1	6	1	1	1	1	0	1	0	1	0	0	1	1	1	0	1	0	1	0	0	1	1	1	0	1	0	1	0	0	1	1	1.2
prdx6	24.63	21.0748	21.1528	22.2156	22.4436	22.0511	0	21.48	0	Q6PBK9	Q6PBK9	1	1	1		prdx6	tr|Q6PBK9|Q6PBK9_DANRE Novel protein (Zgc:73360) OS=Danio rerio OX=7955 GN=prdx6 PE=1 SV=1	1	1	1	1	1	1	1	1	1	1	0	1	0	1	1	1	1	1	1	0	1	0	1	1	1	1	1	1	0	1	0	9
prmt1	27.7802	25.8423	24.7272	26.0425	25.7954	25.6872	24.7211	23.3756	25.7446	Q6PFN7;F1R3J9;Q803D9;F1QFJ1	Q6PFN7;F1R3J9;Q803D9;F1QFJ1	3;3;3;2	3;3;3;2	3;3;3;2		prmt1	tr|Q6PFN7|Q6PFN7_DANRE Protein arginine methyltransferase 1 OS=Danio rerio OX=7955 GN=prmt1 PE=2 SV=1;tr|F1R3J9|F1R3J9_DANRE Protein arginine methyltransferase 1 OS=Danio rerio OX=7955 GN=prmt1 PE=1 SV=1;tr|Q803D9|Q803D9_DANRE Prmt1 protein (Fragment) OS=D	4	3	3	3	3	2	2	3	3	3	2	1	3	3	2	2	3	3	3	2	1	3	3	2	2	3	3	3	2	1	3	11.4
prp19	27.1088	23.7975	23.4903	23.5934	22.7809	26.0879	23.0931	23.1382	22.0633	Q7ZV92	Q7ZV92	4	4	4		prp19	tr|Q7ZV92|Q7ZV92_DANRE Pre-mRNA-processing factor 19 OS=Danio rerio OX=7955 GN=prpf19 PE=1 SV=1	1	4	4	4	4	2	3	3	3	3	2	2	1	4	2	3	3	3	3	2	2	1	4	2	3	3	3	3	2	2	1	11.3
prpf38a	0	24.3433	24.3121	22.8724	0	0	0	23.4633	22.9955	A0A2R8QGA5;Q6DHU4	A0A2R8QGA5;Q6DHU4	1;1	1;1	1;1	Pre-mRNA-splicing factor 38A	prpf38a	tr|A0A2R8QGA5|A0A2R8QGA5_DANRE Pre-mRNA-splicing factor 38A OS=Danio rerio OX=7955 GN=prpf38a PE=1 SV=1;sp|Q6DHU4|PR38A_DANRE Pre-mRNA-splicing factor 38A OS=Danio rerio OX=7955 GN=prpf38a PE=2 SV=1	2	1	1	1	0	1	1	1	0	0	0	1	1	0	1	1	1	0	0	0	1	1	0	1	1	1	0	0	0	1	1	4.2
prpf4	21.8686	22.943	0	0	0	0	0	0	22.2918	A0A2R8QIJ4;Q6PH45	A0A2R8QIJ4;Q6PH45	1;1	1;1	1;1		prpf4	tr|A0A2R8QIJ4|A0A2R8QIJ4_DANRE PRP4 pre-mRNA-processing factor 4 homolog (yeast) OS=Danio rerio OX=7955 GN=prpf4 PE=1 SV=1;tr|Q6PH45|Q6PH45_DANRE PRP4 pre-mRNA-processing factor 4 homolog (yeast) OS=Danio rerio OX=7955 GN=prpf4 PE=1 SV=1	2	1	1	1	1	1	0	0	0	0	0	0	1	1	1	0	0	0	0	0	0	1	1	1	0	0	0	0	0	0	1	2.9
prpf40a	25.5943	25.4691	25.6692	24.7775	26.0927	24.8685	24.8279	25.4904	23.3522	Q7ZUE4	Q7ZUE4	1	1	1		prpf40a	tr|Q7ZUE4|Q7ZUE4_DANRE PRP40 pre-mRNA processing factor 40 homolog A (Yeast) OS=Danio rerio OX=7955 GN=prpf40a PE=1 SV=1	1	1	1	1	1	1	1	1	1	1	1	1	1	1	1	1	1	1	1	1	1	1	1	1	1	1	1	1	1	1	1	1.4
psmd4b	26.0671	24.4698	24.0835	24.6615	24.4827	24.958	24.088	23.3431	22.9875	Q561Y1	Q561Y1	2	2	2		psmd4b	tr|Q561Y1|Q561Y1_DANRE 26S proteasome non-ATPase regulatory subunit 4 OS=Danio rerio OX=7955 GN=psmd4b PE=1 SV=1	1	2	2	2	2	2	2	2	1	1	2	1	1	2	2	2	2	1	1	2	1	1	2	2	2	2	1	1	2	1	1	6.2
ptbp1b	25.4121	0	23.4227	24.0177	24.456	24.5267	23.6993	23.5979	22.8476	A0A2R8QQF9;F1QKG2;Q503D3;Q58EL3	A0A2R8QQF9;F1QKG2;Q503D3;Q58EL3	1;1;1;1	1;1;1;1	1;1;1;1		ptbp1b;ptbp1a	tr|A0A2R8QQF9|A0A2R8QQF9_DANRE Polypyrimidine tract-binding protein 1b OS=Danio rerio OX=7955 GN=ptbp1b PE=1 SV=1;tr|F1QKG2|F1QKG2_DANRE Polypyrimidine tract-binding protein 1b OS=Danio rerio OX=7955 GN=ptbp1b PE=1 SV=1;tr|Q503D3|Q503D3_DANRE Polypyrimidin	4	1	1	1	1	0	1	1	1	1	1	1	1	1	0	1	1	1	1	1	1	1	1	0	1	1	1	1	1	1	1	2.2
puf60b	23.4531	23.0252	22.4315	19.6667	0	19.2191	0	0	0	A0A1D5NS44;A0A1D5NSV9;A0A1N8RFI4;A0A2U3TVF3;A0A1N8PL29;A0A2R8RVR3;Q6IQE0-2;Q6IQE0-3;Q6IQE0	A0A1D5NS44;A0A1D5NSV9;A0A1N8RFI4;A0A2U3TVF3;A0A1N8PL29;A0A2R8RVR3;Q6IQE0-2;Q6IQE0-3;Q6IQE0	1;1;1;1;1;1;1;1;1	1;1;1;1;1;1;1;1;1	1;1;1;1;1;1;1;1;1	Poly(U)-binding-splicing factor PUF60-B	puf60b	tr|A0A1D5NS44|A0A1D5NS44_DANRE Poly(U)-binding-splicing factor PUF60-B (Fragment) OS=Danio rerio OX=7955 GN=puf60b PE=1 SV=1;tr|A0A1D5NSV9|A0A1D5NSV9_DANRE Poly(U)-binding-splicing factor PUF60-B (Fragment) OS=Danio rerio OX=7955 GN=puf60b PE=1 SV=1;tr|A0A	9	1	1	1	1	1	1	1	0	1	0	0	0	1	1	1	1	0	1	0	0	0	1	1	1	1	0	1	0	0	0	9.6
pwp1	0	26.112	26.0744	26.6756	26.9437	26.7268	26.1148	26.2514	24.3888	Q7ZWE1;A0A2R8Q6Z2	Q7ZWE1;A0A2R8Q6Z2	2;2	2;2	2;2		pwp1	\tr|Q7ZWE1|Q7ZWE1_DANRE PWP1 homolog (S. cerevisiae) OS=Danio rerio OX=7955 GN=pwp1 PE=1 SV=1;tr|A0A2R8Q6Z2|A0A2R8Q6Z2_DANRE PWP1 homolog	2	2	2	2	0	2	2	2	2	2	2	2	1	0	2	2	2	2	2	2	2	1	0	2	2	2	2	2	2	2	1	5.1
rabl6b	24.4096	24.4343	24.6354	24.0951	24.3033	24.696	23.0384	22.9883	23.041	A0A2R8Q879;A0A2R8QQH8;E7EYK1;A0A0J9YIW5	A0A2R8Q879;A0A2R8QQH8;E7EYK1;A0A0J9YIW5	1;1;1;1	1;1;1;1	1;1;1;1		rabl6b	\tr|A0A2R8Q879|A0A2R8Q879_DANRE RAB	4	1	1	1	1	1	1	1	1	1	1	1	1	1	1	1	1	1	1	1	1	1	1	1	1	1	1	1	1	1	1	15.3
ran	28.6692	27.6418	27.8032	28.4617	27.7619	28.1264	27.1796	26.9106	26.8241	Q6GTE7;P79735	Q6GTE7;P79735	6;6	6;6	6;6	GTP-binding nuclear protein Ran	ran	tr|Q6GTE7|Q6GTE7_DANRE GTP-binding nuclear protein Ran OS=Danio rerio OX=7955 GN=ran PE=2 SV=1;sp|P79735|RAN_DANRE GTP-binding nuclear protein Ran OS=Danio rerio OX=7955 GN=ran PE=2 SV=1	2	6	6	6	6	6	6	6	6	6	5	6	6	6	6	6	6	6	6	5	6	6	6	6	6	6	6	6	5	6	6	40.5
rbbp4	28.0481	27.6963	0	27.2169	26.897	26.957	24.6611	26.6882	26.5961	B2GTD3;Q1LXD4;Q6P3H7	B2GTD3;Q1LXD4;Q6P3H7	1;1;1	1;1;1	1;1;1	Histone-binding protein RBBP4	rbbp4	tr|B2GTD3|B2GTD3_DANRE Rbb4 protein OS=Danio rerio OX=7955 GN=rbbp4 PE=2 SV=1;tr|Q1LXD4|Q1LXD4_DANRE Histone-binding protein RBBP4 OS=Danio rerio OX=7955 GN=rbbp4 PE=1 SV=1;sp|Q6P3H7|RBBP4_DANRE Histone-binding protein RBBP4 OS=Danio rerio OX=7955 GN=rbbp4	3	1	1	1	1	1	0	1	1	1	1	1	1	1	1	0	1	1	1	1	1	1	1	1	0	1	1	1	1	1	1	6.4
rbbp6	27.3714	26.1382	26.0352	26.765	26.2184	25.7821	25.6069	25.245	26.2247	I3IS00;E7EXE9	I3IS00;E7EXE9	3;3	3;3	3;3		rbbp6	tr|I3IS00|I3IS00_DANRE Retinoblastoma-binding protein 6 OS=Danio rerio OX=7955 GN=rbbp6 PE=1 SV=1;tr|E7EXE9|E7EXE9_DANRE Retinoblastoma-binding protein 6 OS=Danio rerio OX=7955 GN=rbbp6 PE=1 SV=4	2	3	3	3	3	3	3	3	3	3	3	3	3	3	3	3	3	3	3	3	3	3	3	3	3	3	3	3	3	3	3	2
rbfa	26.6374	25.7521	25.7381	25.3133	24.9647	25.6786	23.9279	24.0416	0	A4IGC4	A4IGC4	1	1	1		rbfa	tr|A4IGC4|A4IGC4_DANRE Zgc:162590 protein OS=Danio rerio OX=7955 GN=rbfa PE=2 SV=1	1	1	1	1	1	1	1	1	1	1	1	1	0	1	1	1	1	1	1	1	1	0	1	1	1	1	1	1	1	1	0	4.9
rbm19	0	22.2381	21.7611	22.1184	0	0	21.9438	21.3289	0	Q5CZT8;Q7T1C5;B3DKK1;Q6DRI6;F1QF98;A0A2R8QGL1	Q5CZT8;Q7T1C5;B3DKK1;Q6DRI6;F1QF98;A0A2R8QGL1	1;1;1;1;1;1	1;1;1;1;1;1	1;1;1;1;1;1		rbm19	tr|Q5CZT8|Q5CZT8_DANRE Rbm19 protein (Fragment) OS=Danio rerio OX=7955 GN=rbm19 PE=2 SV=1;tr|Q7T1C5|Q7T1C5_DANRE Nil per os OS=Danio rerio OX=7955 GN=rbm19 PE=2 SV=1;tr|B3DKK1|B3DKK1_DANRE RNA binding motif protein 19 OS=Danio rerio OX=7955 GN=rbm19 PE=2 S	6	1	1	1	0	1	1	1	0	0	1	1	0	0	1	1	1	0	0	1	1	0	0	1	1	1	0	0	1	1	0	1.6
rbm39a	27.114	26.4265	25.5083	25.8413	25.3254	25.1158	25.71	24.6872	25.1803	Q803H1;A0A2R8QAM8;E9QHD4	Q803H1;A0A2R8QAM8	8;8;2	6;6;2	6;6;2		rbm39a	tr|Q803H1|Q803H1_DANRE RNA-binding motif protein 39a OS=Danio rerio OX=7955 GN=rbm39a PE=1 SV=1;tr|A0A2R8QAM8|A0A2R8QAM8_DANRE RNA-binding motif protein 39a OS=Danio rerio OX=7955 GN=rbm39a PE=1 SV=1	3	8	6	6	7	8	5	6	6	5	5	5	7	6	6	3	4	4	3	3	3	5	6	6	3	4	4	3	3	3	5	21
rbm39b	28.7347	27.168	27.444	28.7124	28.1568	27.7348	27.441	26.9938	27.982	Q58ER0;B0UYR3	Q58ER0	9;1	9;1	7;1		rbm39b	tr|Q58ER0|Q58ER0_DANRE RNA-binding motif protein 39b OS=Danio rerio OX=7955 GN=rbm39b PE=1 SV=1	2	9	9	7	7	8	7	8	8	7	8	7	7	7	8	7	8	8	7	8	7	7	6	6	5	6	6	5	6	5	5	19.7
rbm4.2	26.034	25.2756	24.8082	25.7342	25.0273	25.3105	23.3311	23.9819	23.1317	F1Q7F8;Q6NX91;Q803F7	F1Q7F8;Q6NX91;Q803F7	4;4;4	4;4;4	4;4;4		rbm4.2	tr|F1Q7F8|F1Q7F8_DANRE RNA-binding motif protein 4.2 OS=Danio rerio OX=7955 GN=rbm4.2 PE=1 SV=1;tr|Q6NX91|Q6NX91_DANRE Rbm4.2 protein OS=Danio rerio OX=7955 GN=rbm4.2 PE=2 SV=1;tr|Q803F7|Q803F7_DANRE RNA binding motif protein 4.2 OS=Danio rerio OX=7955 GN=	3	4	4	4	4	4	3	4	2	2	2	3	1	4	4	3	4	2	2	2	3	1	4	4	3	4	2	2	2	3	1	14.3
rcc2	29.4361	28.5766	28.4986	29.2787	28.6965	28.6663	27.8917	27.7156	27.9163	A0A2R8QNE6;Q6NYE2;E9QCP1;E9QGE3	A0A2R8QNE6;Q6NYE2;E9QCP1;E9QGE3	10;10;5;5	10;10;5;5	10;10;5;5	Protein RCC2 homolog	rcc2	tr|A0A2R8QNE6|A0A2R8QNE6_DANRE Protein RCC2 homolog OS=Danio rerio OX=7955 GN=rcc2 PE=1 SV=1;sp|Q6NYE2|RCC2_DANRE Protein RCC2 homolog OS=Danio rerio OX=7955 GN=rcc2 PE=2 SV=1;tr|E9QCP1|E9QCP1_DANRE Protein RCC2 homolog (Fragment) OS=Danio rerio OX=7955 GN	4	10	10	10	10	9	9	9	8	9	8	8	6	10	9	9	9	8	9	8	8	6	10	9	9	9	8	9	8	8	6	27.5
rfc1	23.4415	26.014	23.4579	23.862	20.671	20.8276	20.3312	20.3774	19.8352	F1Q5P6;A4QP52	F1Q5P6	3;1	3;1	3;1		rfc1	tr|F1Q5P6|F1Q5P6_DANRE Replication factor C subunit 1 OS=Danio rerio OX=7955 GN=rpl9 PE=1 SV=1	2	3	3	3	2	2	3	2	1	1	1	1	1	2	2	3	2	1	1	1	1	1	2	2	3	2	1	1	1	1	1	3.1
rnf113a	0	0	0	0	22.8118	24.091	0	0	0	Q67EQ8	Q67EQ8	1	1	1		rnf113a	tr|Q67EQ8|Q67EQ8_DANRE Zinc finger protein 183 OS=Danio rerio OX=7955 GN=rnf113a PE=2 SV=1	1	1	1	1	0	0	0	0	1	1	0	0	0	0	0	0	0	1	1	0	0	0	0	0	0	0	1	1	0	0	0	5.6
RP71-1G18.4-003	26.5317	25.2356	22.5072	24.838	24.6769	24.4678	22.0612	23.7754	23.528	B0QZM4;Q7T135;F1QRS6;B3DIF4;Q803J4;B0QZM5	B0QZM4;Q7T135;F1QRS6;B3DIF4;Q803J4;B0QZM5	3;3;3;3;3;2	3;3;3;3;3;2	3;3;3;3;3;2		RP71-1G18.4-003;hnrnpc;RP71-1G18.4-002	tr|B0QZM4|B0QZM4_DANRE Novel protein similar to human heterogeneous nuclear ribonucleoprotein C (C1/C2) (HNRPC) (Fragment) OS=Danio rerio OX=7955 GN=RP71-1G18.4-003 PE=4 SV=1;tr|Q7T135|Q7T135_DANRE Novel protein similar to human heterogeneous nuclear ribon	6	3	3	3	3	3	2	3	3	2	2	3	2	3	3	2	3	3	2	2	3	2	3	3	2	3	3	2	2	3	2	22.1
rp9	0	25.3656	0	24.8994	24.9743	24.9954	0	23.603	0	Q5U3J3;A0A0R4IKR5;A0A0R4IJK4	Q5U3J3;A0A0R4IKR5;A0A0R4IJK4	2;2;2	2;2;2	2;2;2		rp9	tr|Q5U3J3|Q5U3J3_DANRE Zgc:103448 OS=Danio rerio OX=7955 GN=rp9 PE=2 SV=1;tr|A0A0R4IKR5|A0A0R4IKR5_DANRE RP9 pre-mRNA-splicing factor OS=Danio rerio OX=7955 GN=rp9 PE=4 SV=2;tr|A0A0R4IJK4|A0A0R4IJK4_DANRE RP9 pre-mRNA-splicing factor OS=Danio rerio OX=7955	3	2	2	2	1	1	0	1	1	1	0	1	0	1	1	0	1	1	1	0	1	0	1	1	0	1	1	1	0	1	0	10.5
rpf2	27.1656	22.0726	25.04	25.9825	26.2723	26.2648	25.7424	24.7102	25.3867	Q6P0C5	Q6P0C5	2	2	2		rpf2	tr|Q6P0C5|Q6P0C5_DANRE Ribosome production factor 2 homolog OS=Danio rerio OX=7955 GN=rpf2 PE=1 SV=1	1	2	2	2	1	1	2	2	2	2	2	2	1	1	1	2	2	2	2	2	2	1	1	1	2	2	2	2	2	2	1	10.1
rpl10	31.4628	30.1917	30.2624	31.7084	30.5258	31.199	29.409	29.0722	29.8036	Q7ZV96;E9QIR9	Q7ZV96;E9QIR9	14;12	14;12	14;12		rpl10	sp|Q7ZV96|RL10_DANRE 60S ribosomal protein L10 OS=Danio rerio OX=7955 GN=rpl10 PE=2 SV=1;tr|E9QIR9|E9QIR9_DANRE 60S ribosomal protein L10 (Fragment) OS=Danio rerio OX=7955 GN=rpl10 PE=1 SV=1	2	14	14	14	12	13	14	12	13	13	13	13	13	12	13	14	12	13	13	13	13	13	12	13	14	12	13	13	13	13	13	50.2
rpl10a	33.7003	32.5772	32.3133	32.5213	31.913	32.5711	31.5707	31.1841	31.388	Q6PC69;A0A2R8Q8M5;E9QFD9	Q6PC69;A0A2R8Q8M5	18;10;8	18;10;8	18;10;8	60S ribosomal protein L10a	rpl10a	sp|Q6PC69|RL10A_DANRE 60S ribosomal protein L10a OS=Danio rerio OX=7955 GN=rpl10a PE=2 SV=1;tr|A0A2R8Q8M5|A0A2R8Q8M5_DANRE Ribosomal protein OS=Danio rerio OX=7955 GN=rpl10a PE=1 SV=1	3	18	18	18	16	17	16	17	16	18	15	17	15	16	17	16	17	16	18	15	17	15	16	17	16	17	16	18	15	17	15	56.5
rpl11	32.5467	31.1536	29.856	31.5414	31.2793	31.0005	30.5431	30.4681	28.7369	Q6IQI6	Q6IQI6	10	10	10		rpl11	tr|Q6IQI6|Q6IQI6_DANRE 60S ribosomal protein L11 OS=Danio rerio OX=7955 GN=rpl11 PE=1 SV=1	1	10	10	10	9	9	8	7	8	8	8	9	7	9	9	8	7	8	8	8	9	7	9	9	8	7	8	8	8	9	7	52.8
rpl12	29.4626	28.682	28.9155	28.4942	28.1876	28.094	27.4225	27.2571	27.4819	Q7ZUG1;Q6DRE6;A0A2R8RYC9;Q5BKW5;A0A2R8QFL0;A0A2R8Q7N4	Q7ZUG1;Q6DRE6;A0A2R8RYC9;Q5BKW5;A0A2R8QFL0;A0A2R8Q7N4	9;9;8;8;8;8	9;9;8;8;8;8	9;9;8;8;8;8		rpl12	tr|Q7ZUG1|Q7ZUG1_DANRE 60S ribosomal protein L12 OS=Danio rerio OX=7955 GN=rpl12 PE=2 SV=1;tr|Q6DRE6|Q6DRE6_DANRE 60S ribosomal protein L12 OS=Danio rerio OX=7955 GN=rpl12 PE=1 SV=1;tr|A0A2R8RYC9|A0A2R8RYC9_DANRE 60S ribosomal protein L12 OS=Danio rerio OX	6	9	9	9	8	8	8	7	7	7	8	7	6	8	8	8	7	7	7	8	7	6	8	8	8	7	7	7	8	7	6	70.9
rpl13	33.1555	32.0694	31.6667	32.2942	32.112	32.0438	31.2186	31.0209	30.8799	Q90Z10;A0A0R4IUM6	Q90Z10;A0A0R4IUM6	16;10	16;10	16;10	60S ribosomal protein L13	rpl13	sp|Q90Z10|RL13_DANRE 60S ribosomal protein L13 OS=Danio rerio OX=7955 GN=rpl13 PE=2 SV=3;tr|A0A0R4IUM6|A0A0R4IUM6_DANRE 60S ribosomal protein L13 (Fragment) OS=Danio rerio OX=7955 GN=rpl13 PE=1 SV=1	2	16	16	16	14	15	15	16	16	16	16	15	13	14	15	15	16	16	16	16	15	13	14	15	15	16	16	16	16	15	13	49.8
rpl13a	32.1049	30.797	30.7545	32.2427	31.363	30.8789	31.3093	30.9541	29.9403	Q7ZUR9;Q1LYB7	Q7ZUR9;Q1LYB7	11;11	11;11	11;11		rpl13a	tr|Q7ZUR9|Q7ZUR9_DANRE 60S ribosomal protein L13a OS=Danio rerio OX=7955 GN=rpl13a PE=2 SV=1;tr|Q1LYB7|Q1LYB7_DANRE 60S ribosomal protein L13a OS=Danio rerio OX=7955 GN=rpl13a PE=1 SV=1	2	11	11	11	11	10	10	10	10	10	10	9	10	11	10	10	10	10	10	10	9	10	11	10	10	10	10	10	10	9	10	41
rpl14	31.4501	30.0652	30.1035	30.5141	30.5818	30.3441	29.6744	29.1664	30.059	A8E526;Q6DRN7	A8E526;Q6DRN7	8;7	8;7	8;7		rpl14	tr|A8E526|A8E526_DANRE 60S ribosomal protein L14 OS=Danio rerio OX=7955 GN=rpl14 PE=1 SV=1;tr|Q6DRN7|Q6DRN7_DANRE 60S ribosomal protein L14 OS=Danio rerio OX=7955 GN=rpl14 PE=2 SV=1	2	8	8	8	7	8	8	7	8	8	8	8	8	7	8	8	7	8	8	8	8	8	7	8	8	7	8	8	8	8	8	51.1
rpl15	31.3799	31.4264	31.5601	31.4755	30.8954	31.0346	31.1839	30.2327	30.8188	Q6DHS3;Q0D287	Q6DHS3	14;2	14;2	14;2	Ribosomal protein L15	rpl15	tr|Q6DHS3|Q6DHS3_DANRE Ribosomal protein L15 OS=Danio rerio OX=7955 GN=rpl15 PE=1 SV=1	2	14	14	14	12	13	13	13	12	13	14	10	12	12	13	13	13	12	13	14	10	12	12	13	13	13	12	13	14	10	12	53.4
rpl17	31.1807	29.9998	30.0467	30.7459	30.1932	30.1452	29.703	29.1835	29.544	Q7T1K0;E9QHB7	Q7T1K0;E9QHB7	16;12	16;12	16;12		rpl17	tr|Q7T1K0|Q7T1K0_DANRE 60S ribosomal protein L17 OS=Danio rerio OX=7955 GN=rpl17 PE=1 SV=1;tr|E9QHB7|E9QHB7_DANRE 60S ribosomal protein L17 (Fragment) OS=Danio rerio OX=7955 GN=rpl17 PE=1 SV=1	2	16	16	16	15	14	15	15	14	15	13	14	13	15	14	15	15	14	15	13	14	13	15	14	15	15	14	15	13	14	13	59.2
rpl18	30.378	30.3594	30.1539	30.4564	30.5174	30.1478	30.2196	29.53	30.0712	Q6DGL0;F1QN76;E9QF69	Q6DGL0;F1QN76;E9QF69	9;9;8	9;9;8	9;9;8	60S ribosomal protein L18	rpl18	tr|Q6DGL0|Q6DGL0_DANRE Ribosomal protein L18 OS=Danio rerio OX=7955 GN=rpl18 PE=1 SV=1;tr|F1QN76|F1QN76_DANRE Ribosomal protein L18 (Fragment) OS=Danio rerio OX=7955 GN=rpl18 PE=1 SV=1;tr|E9QF69|E9QF69_DANRE Ribosomal protein L18 OS=Danio rerio OX=7955 GN=	3	9	9	9	9	8	8	9	9	9	8	8	9	9	8	8	9	9	9	8	8	9	9	8	8	9	9	9	8	8	9	47.8
rpl18a	30.7071	30.4564	30.2456	30.3268	30.0204	30.2122	29.7587	28.2161	29.006	Q7ZWJ4;F8W484;D6QWZ2	Q7ZWJ4	11;4;2	11;4;2	11;4;2	60S ribosomal protein L18a	rpl18a	sp|Q7ZWJ4|RL18A_DANRE 60S ribosomal protein L18a OS=Danio rerio OX=7955 GN=rpl18a PE=2 SV=1	3	11	11	11	11	10	9	10	10	11	9	7	10	11	10	9	10	10	11	9	7	10	11	10	9	10	10	11	9	7	10	53.4
rpl19	32.957	32.6522	32.3937	32.9463	32.9572	32.8992	32.1387	32.0263	31.8338	Q6P5L3	Q6P5L3	15	15	15	60S ribosomal protein L19	rpl19	sp|Q6P5L3|RL19_DANRE 60S ribosomal protein L19 OS=Danio rerio OX=7955 GN=rpl19 PE=2 SV=1	1	15	15	15	12	14	14	14	14	13	12	13	11	12	14	14	14	14	13	12	13	11	12	14	14	14	14	13	12	13	11	49.5
rpl21	31.2904	30.1244	29.8166	30.9935	30.1473	30.0596	29.2197	28.7086	29.2244	Q6IQQ0	Q6IQQ0	10	10	10		rpl21	tr|Q6IQQ0|Q6IQQ0_DANRE 60S ribosomal protein L21 OS=Danio rerio OX=7955 GN=rpl21 PE=1 SV=1	1	10	10	10	9	8	8	10	9	9	5	7	7	9	8	8	10	9	9	5	7	7	9	8	8	10	9	9	5	7	7	48.8
rpl22	29.2477	28.7291	28.2624	26.2665	26.3925	25.8701	28.6539	28.945	24.0411	Q32Q51;F1QG80	Q32Q51;F1QG80	5;5	5;5	5;5		rpl22	tr|Q32Q51|Q32Q51_DANRE Zgc:123327 OS=Danio rerio OX=7955 GN=rpl22 PE=2 SV=1;tr|F1QG80|F1QG80_DANRE Ribosomal protein L22 OS=Danio rerio OX=7955 GN=rpl22 PE=1 SV=1	2	5	5	5	5	4	4	5	5	5	4	4	4	5	4	4	5	5	5	4	4	4	5	4	4	5	5	5	4	4	4	49.6
rpl22l1	24.0008	23.4419	23.5598	23.4052	23.3965	23.5176	23.4361	22.0951	21.2371	Q0VFW0	Q0VFW0	1	1	1		rpl22l1	tr|Q0VFW0|Q0VFW0_DANRE Ribosomal protein L22-like 1 OS=Danio rerio OX=7955 GN=rpl22l1 PE=1 SV=1	1	1	1	1	1	1	1	1	1	1	1	1	1	1	1	1	1	1	1	1	1	1	1	1	1	1	1	1	1	1	1	9.5
rpl23	29.6246	29.0006	29.0796	28.9912	28.7954	28.7134	28.1519	27.9172	27.446	Q6PC14	Q6PC14	7	7	7	60S ribosomal protein L23	rpl23	sp|Q6PC14|RL23_DANRE 60S ribosomal protein L23 OS=Danio rerio OX=7955 GN=rpl23 PE=2 SV=1	1	7	7	7	5	7	6	7	7	7	7	7	6	5	7	6	7	7	7	7	7	6	5	7	6	7	7	7	7	7	6	40.7
rpl23a	30.9483	29.9275	29.2132	30.2093	29.8781	29.9557	28.9685	29.0505	29.1556	F1QGI3;F1Q9T9;Q6Q416;Q4G0B1;A0A2R8QC66	F1QGI3;F1Q9T9;Q6Q416;Q4G0B1;A0A2R8QC66	11;10;10;10;9	11;10;10;10;9	11;10;10;10;9		rpl23a	tr|F1QGI3|F1QGI3_DANRE Ribosomal protein L23a OS=Danio rerio OX=7955 GN=rpl23a PE=1 SV=1;tr|F1Q9T9|F1Q9T9_DANRE Ribosomal protein L23a (Fragment) OS=Danio rerio OX=7955 GN=rpl23a PE=1 SV=1;tr|Q6Q416|Q6Q416_DANRE Ribosomal protein L23a OS=Danio rerio OX=795	5	11	11	11	10	10	8	10	9	10	9	10	6	10	10	8	10	9	10	9	10	6	10	10	8	10	9	10	9	10	6	51
rpl24	30.0379	29.5896	29.5187	30.3566	28.7076	29.5036	28.5378	28.1546	27.6998	A0A0R4IMS3;Q8JGR4	A0A0R4IMS3;Q8JGR4	9;9	9;9	9;9	60S ribosomal protein L24	rpl24	tr|A0A0R4IMS3|A0A0R4IMS3_DANRE 60S ribosomal protein L24 OS=Danio rerio OX=7955 GN=rpl24 PE=1 SV=1;sp|Q8JGR4|RL24_DANRE 60S ribosomal protein L24 OS=Danio rerio OX=7955 GN=rpl24 PE=2 SV=1	2	9	9	9	7	6	7	8	7	7	6	6	5	7	6	7	8	7	7	6	6	5	7	6	7	8	7	7	6	6	5	43.9
rpl26	30.7771	30.0523	30.0176	30.1381	30.4706	29.8872	29.0511	29.0139	28.9102	Q7SXA1	Q7SXA1	8	8	8		rpl26	tr|Q7SXA1|Q7SXA1_DANRE ATPase H+ transporting V0 subunit e1 OS=Danio rerio OX=7955 GN=atp6v0e1 PE=1 SV=1	1	8	8	8	8	7	7	7	8	7	7	7	7	8	7	7	7	8	7	7	7	7	8	7	7	7	8	7	7	7	7	51.7
rpl27	31.3467	29.5425	32.1508	31.7745	31.7453	29.9924	29.748	30.7643	30.0688	B2GP62;Q7ZV82	B2GP62;Q7ZV82	9;9	9;9	9;9	60S ribosomal protein L27	rpl27	tr|B2GP62|B2GP62_DANRE 60S ribosomal protein L27 OS=Danio rerio OX=7955 GN=rpl27 PE=2 SV=1;sp|Q7ZV82|RL27_DANRE 60S ribosomal protein L27 OS=Danio rerio OX=7955 GN=rpl27 PE=2 SV=3	2	9	9	9	9	8	8	7	9	8	8	7	9	9	8	8	7	9	8	8	7	9	9	8	8	7	9	8	8	7	9	55.1
rpl27a	31.9691	31.2114	31.3333	31.9476	31.4919	31.724	30.3275	30.1344	30.8576	Q6P2M0	Q6P2M0	6	6	6		rpl27a	tr|Q6P2M0|Q6P2M0_DANRE 60S ribosomal protein L27a OS=Danio rerio OX=7955 GN=rpl27a PE=2 SV=1	1	6	6	6	6	5	5	6	5	6	6	5	6	6	5	5	6	5	6	6	5	6	6	5	5	6	5	6	6	5	6	43.9
rpl28	31.4266	31.0595	31.065	31.2026	30.635	30.6735	30.1188	29.9314	30.2605	Q7SXI9;F1QFV6;A0A286YBP4;B5DDU6	Q7SXI9;F1QFV6;A0A286YBP4;B5DDU6	11;10;9;8	11;10;9;8	11;10;9;8		rpl28	tr|Q7SXI9|Q7SXI9_DANRE 60S ribosomal protein L28 OS=Danio rerio OX=7955 GN=rpl28 PE=2 SV=1;tr|F1QFV6|F1QFV6_DANRE 60S ribosomal protein L28 OS=Danio rerio OX=7955 GN=rpl28 PE=1 SV=1;tr|A0A286YBP4|A0A286YBP4_DANRE 60S ribosomal protein L28 OS=Danio rerio OX	4	11	11	11	11	10	11	11	11	11	10	10	11	11	10	11	11	11	11	10	10	11	11	10	11	11	11	11	10	10	11	63.8
rpl3	32.6286	32.0883	31.9958	32.4173	32.0487	31.9292	31.5356	31.3419	31.3599	Q5BJJ2;Q6Q418;F1QBR2	Q5BJJ2;Q6Q418	26;25;11	26;25;11	26;25;11		rpl3	tr|Q5BJJ2|Q5BJJ2_DANRE Ribosomal protein L3 OS=Danio rerio OX=7955 GN=rpl3 PE=1 SV=1;tr|Q6Q418|Q6Q418_DANRE Ribosomal protein L3 OS=Danio rerio OX=7955 GN=rpl3 PE=2 SV=1	3	26	26	26	24	23	22	25	23	25	24	24	24	24	23	22	25	23	25	24	24	24	24	23	22	25	23	25	24	24	24	63
rpl30	30.5687	29.4574	29.5671	29.8337	29.0294	29.4248	28.4565	28.3053	29.5107	Q7ZUG6;Q1L8Q7	Q7ZUG6;Q1L8Q7	8;7	8;7	8;7		rpl30	tr|Q7ZUG6|Q7ZUG6_DANRE 60S ribosomal protein L30 OS=Danio rerio OX=7955 GN=rpl30 PE=1 SV=1;tr|Q1L8Q7|Q1L8Q7_DANRE 60S ribosomal protein L30 OS=Danio rerio OX=7955 GN=rpl30 PE=1 SV=1	2	8	8	8	6	6	8	7	7	8	7	7	7	6	6	8	7	7	8	7	7	7	6	6	8	7	7	8	7	7	7	75.2
rpl32	31.5022	29.9768	30.2054	30.9093	30.7155	30.3643	29.7957	29.5591	30.0764	Q24JV1	Q24JV1	8	8	8		rpl32	tr|Q24JV1|Q24JV1_DANRE Ribosomal protein L32 OS=Danio rerio OX=7955 GN=rpl32 PE=1 SV=1	1	8	8	8	8	7	6	8	8	7	8	7	8	8	7	6	8	8	7	8	7	8	8	7	6	8	8	7	8	7	8	51.9
rpl34	29.5211	28.9242	29.3833	29.7135	28.8757	28.782	28.7679	27.9887	28.0443	Q7ZWJ7	Q7ZWJ7	6	6	6	60S ribosomal protein L34	rpl34	sp|Q7ZWJ7|RL34_DANRE 60S ribosomal protein L34 OS=Danio rerio OX=7955 GN=rpl34 PE=3 SV=3	1	6	6	6	6	6	6	5	5	5	5	5	5	6	6	6	5	5	5	5	5	5	6	6	6	5	5	5	5	5	5	31.6
rpl35	29.6072	30.6988	30.3106	30.3926	30.4371	28.7873	27.9254	29.4485	29.6298	A0A2R8RS24;Q8JHJ1	A0A2R8RS24;Q8JHJ1	7;7	7;7	7;7	60S ribosomal protein L35	rpl35	tr|A0A2R8RS24|A0A2R8RS24_DANRE 60S ribosomal protein L35 OS=Danio rerio OX=7955 GN=rpl35 PE=1 SV=1;sp|Q8JHJ1|RL35_DANRE 60S ribosomal protein L35 OS=Danio rerio OX=7955 GN=rpl35 PE=2 SV=3	2	7	7	7	6	7	7	7	7	6	6	7	7	6	7	7	7	7	6	6	7	7	6	7	7	7	7	6	6	7	7	45.9
rpl35a	32.3848	31.1894	31.8131	31.9371	31.9097	31.5241	31.3033	30.8569	31.2538	Q6DGM0	Q6DGM0	9	9	9		rpl35a	tr|Q6DGM0|Q6DGM0_DANRE 60S ribosomal protein L35a OS=Danio rerio OX=7955 GN=rpl35a PE=1 SV=1	1	9	9	9	9	8	7	8	8	8	6	7	8	9	8	7	8	8	8	6	7	8	9	8	7	8	8	8	6	7	8	40
rpl36	32.0507	31.0572	30.329	30.7406	30.5948	30.6406	30.0044	29.2383	30.4196	Q6Q415	Q6Q415	8	8	8	60S ribosomal protein L36	rpl36	sp|Q6Q415|RL36_DANRE 60S ribosomal protein L36 OS=Danio rerio OX=7955 GN=rpl36 PE=3 SV=1	1	8	8	8	7	5	6	5	5	6	5	5	7	7	5	6	5	5	6	5	5	7	7	5	6	5	5	6	5	5	7	42.9
rpl36a	29.1181	28.2566	27.1911	28.026	27.6101	27.4344	28.0687	26.9241	27.1943	A0A2R8Q736;A0A2R8RI07;A0A2R8Q1C6;P61485;A0A2R8QT38	A0A2R8Q736;A0A2R8RI07;A0A2R8Q1C6;P61485;A0A2R8QT38	8;8;8;8;5	8;8;8;8;5	8;8;8;8;5	60S ribosomal protein L36a	rpl36a	tr|A0A2R8Q736|A0A2R8Q736_DANRE 60S ribosomal protein L36a OS=Danio rerio OX=7955 GN=rpl36a PE=1 SV=1;tr|A0A2R8RI07|A0A2R8RI07_DANRE 60S ribosomal protein L36a OS=Danio rerio OX=7955 GN=rpl36a PE=1 SV=1;tr|A0A2R8Q1C6|A0A2R8Q1C6_DANRE 60S ribosomal protein L	5	8	8	8	6	5	3	7	7	7	7	4	7	6	5	3	7	7	7	7	4	7	6	5	3	7	7	7	7	4	7	25.8
rpl37	26.9267	30.1285	30.0825	31.0702	31.1925	29.9061	28.9066	29.8631	28.6319	Q6IQJ7	Q6IQJ7	3	3	3	Ribosomal protein L37	rpl37	tr|Q6IQJ7|Q6IQJ7_DANRE Ribosomal protein L37 OS=Danio rerio OX=7955 GN=rpl37 PE=2 SV=1	1	3	3	3	2	2	2	3	3	3	3	3	3	2	2	2	3	3	3	3	3	3	2	2	2	3	3	3	3	3	3	27.8
rpl38	30.5469	29.4799	28.8706	29.4108	29.6718	29.6164	28.9619	28.2534	28.6936	Q6DGL9;A0A2R8Q6W6	Q6DGL9	5;2	5;2	5;2		rpl38	tr|Q6DGL9|Q6DGL9_DANRE 60S ribosomal protein L38 OS=Danio rerio OX=7955 GN=rpl38 PE=1 SV=1	2	5	5	5	5	5	5	4	5	5	2	4	5	5	5	5	4	5	5	2	4	5	5	5	5	4	5	5	2	4	5	57.1
rpl39	24.5442	0	0	24.3104	22.2345	22.9076	23.9839	22.7654	22.7781	A0A2R8QGN2;Q6IMW8	A0A2R8QGN2;Q6IMW8	1;1	1;1	1;1		rpl39	tr|A0A2R8QGN2|A0A2R8QGN2_DANRE Ribosomal protein L39 OS=Danio rerio OX=7955 GN=rpl39 PE=1 SV=1;tr|Q6IMW8|Q6IMW8_DANRE Ribosomal protein L39 OS=Danio rerio OX=7955 GN=rpl39 PE=1 SV=1	2	1	1	1	1	0	0	1	1	1	1	1	1	1	0	0	1	1	1	1	1	1	1	0	0	1	1	1	1	1	1	20
rpl4	33.3398	32.5102	32.3943	33.0891	32.1525	32.7191	32.2237	31.3932	30.9855	Q7ZW95;Q1LUY6;Q1LUY3	Q7ZW95;Q1LUY6	31;18;8	31;18;8	31;18;8		rpl4	tr|Q7ZW95|Q7ZW95_DANRE Ribosomal protein L4 OS=Danio rerio OX=7955 GN=rpl4 PE=1 SV=1;tr|Q1LUY6|Q1LUY6_DANRE Ribosomal protein L4 (Fragment) OS=Danio rerio OX=7955 GN=rpl4 PE=3 SV=1	3	31	31	31	28	29	29	30	30	30	28	26	24	28	29	29	30	30	30	28	26	24	28	29	29	30	30	30	28	26	24	67.5
rpl5b	28.7705	27.7505	27.6873	28.6118	26.6974	27.3222	26.7858	25.7473	26.6003	A0A286YAR2;Q6IQB1;Q7ZUI0	A0A286YAR2;Q6IQB1	8;8;2	8;8;2	8;8;2		rpl5b	tr|A0A286YAR2|A0A286YAR2_DANRE Ribosomal protein L5b OS=Danio rerio OX=7955 GN=rpl5b PE=1 SV=2;tr|Q6IQB1|Q6IQB1_DANRE Ribosomal protein L5b OS=Danio rerio OX=7955 GN=rpl5b PE=1 SV=1	3	8	8	8	8	6	7	5	4	6	5	5	6	8	6	7	5	4	6	5	5	6	8	6	7	5	4	6	5	5	6	30.7
rpl6	32.8071	32.0141	31.6391	32.3513	32.0412	32.2702	31.5798	31.1053	31.1273	Q567N5;Q6DRC6	Q567N5;Q6DRC6	20;19	20;19	20;19		rpl6	tr|Q567N5|Q567N5_DANRE 60S ribosomal protein L6 OS=Danio rerio OX=7955 GN=rpl6 PE=1 SV=1;tr|Q6DRC6|Q6DRC6_DANRE 60S ribosomal protein L6 OS=Danio rerio OX=7955 GN=rpl6 PE=2 SV=1	2	20	20	20	20	15	16	19	19	19	17	17	17	20	15	16	19	19	19	17	17	17	20	15	16	19	19	19	17	17	17	54
rpl7	32.102	31.4101	30.8391	32.2956	32.053	31.6541	31.3303	30.9002	30.4571	A8WGL4	A8WGL4	11	11	3		rpl7	tr|A8WGL4|A8WGL4_DANRE Ribosomal protein L7 OS=Danio rerio OX=7955 GN=rpl7 PE=2 SV=1	1	11	11	3	10	11	11	10	10	9	8	9	8	10	11	11	10	10	9	8	9	8	2	3	3	3	2	2	2	2	2	44.7
rpl7.1	28.4911	27.05	26.5442	28.4651	26.8904	26.7808	26.6741	25.9543	25.6434	Q6Q417;Q5RKN1;Q3B7P9	Q6Q417;Q5RKN1;Q3B7P9	10;10;10	2;2;2	2;2;2		rpl7	tr|Q6Q417|Q6Q417_DANRE Ribosomal protein L7 OS=Danio rerio OX=7955 GN=rpl7 PE=1 SV=1;tr|Q5RKN1|Q5RKN1_DANRE Ribosomal protein L7 OS=Danio rerio OX=7955 GN=rpl7 PE=2 SV=2;tr|Q3B7P9|Q3B7P9_DANRE Ribosomal protein L7 OS=Danio rerio OX=7955 GN=rpl7 PE=2 SV=1	3	10	2	2	10	10	10	9	10	9	8	9	8	2	2	2	2	2	2	2	2	2	2	2	2	2	2	2	2	2	2	44.7
rpl7a	32.9139	31.7357	31.4766	32.8253	32.7205	32.7218	31.673	31.2384	31.4738	A0A2R8Q9K6;Q6PBZ1;Q0P474	A0A2R8Q9K6;Q6PBZ1	19;19;2	19;19;2	19;19;2		rpl7a	tr|A0A2R8Q9K6|A0A2R8Q9K6_DANRE 60S ribosomal protein L7a OS=Danio rerio OX=7955 GN=rpl7a PE=1 SV=1;tr|Q6PBZ1|Q6PBZ1_DANRE 60S ribosomal protein L7a OS=Danio rerio OX=7955 GN=rpl7a PE=1 SV=1	3	19	19	19	18	17	15	18	19	18	15	15	16	18	17	15	18	19	18	15	15	16	18	17	15	18	19	18	15	15	16	57.9
rpl8	32.1808	31.4871	31.6499	32.1758	31.7887	31.7492	31.0505	30.0712	30.651	Q6P0V6;B0S6P5;D6QWY4	Q6P0V6;B0S6P5	18;11;1	18;11;1	18;11;1	60S ribosomal protein L8	rpl8	sp|Q6P0V6|RL8_DANRE 60S ribosomal protein L8 OS=Danio rerio OX=7955 GN=rpl8 PE=2 SV=3;tr|B0S6P5|B0S6P5_DANRE 60S ribosomal protein L8 (Fragment) OS=Danio rerio OX=7955 GN=rpl8 PE=1 SV=1	3	18	18	18	16	18	14	15	17	18	13	15	14	16	18	14	15	17	18	13	15	14	16	18	14	15	17	18	13	15	14	57.2
rpl9	29.4176	29.0542	28.8506	29.4998	29.4884	29.3971	28.7517	28.4825	28.1639	Q5BKV9;Q6DRM3;A7YY92;Q6YIR2	Q5BKV9;Q6DRM3;A7YY92;Q6YIR2	8;7;5;4	8;7;5;4	8;7;5;4		rpl9	tr|Q5BKV9|Q5BKV9_DANRE 60S ribosomal protein L9 OS=Danio rerio OX=7955 GN=rpl9 PE=1 SV=1;tr|Q6DRM3|Q6DRM3_DANRE 60S ribosomal protein L9 OS=Danio rerio OX=7955 GN=rpl9 PE=1 SV=1;tr|A7YY92|A7YY92_DANRE 60S ribosomal protein L9 OS=Danio rerio OX=7955 GN=rpl9	4	8	8	8	6	8	8	8	8	8	7	7	6	6	8	8	8	8	8	7	7	6	6	8	8	8	8	8	7	7	6	64.1
rplp0	30.6103	29.1444	29.3454	29.2617	28.5113	28.805	28.0679	27.4708	27.5547	Q6P5K3;Q7ZUG3;F8W4I2	Q6P5K3;Q7ZUG3;F8W4I2	9;9;7	9;9;7	1;1;1		rplp0	tr|Q6P5K3|Q6P5K3_DANRE 60S acidic ribosomal protein P0 OS=Danio rerio OX=7955 GN=rplp0 PE=1 SV=1;tr|Q7ZUG3|Q7ZUG3_DANRE 60S acidic ribosomal protein P0 OS=Danio rerio OX=7955 GN=rplp0 PE=2 SV=1;tr|F8W4I2|F8W4I2_DANRE 60S acidic ribosomal protein P0 (Fragme	3	9	9	1	8	9	8	9	8	8	8	8	7	8	9	8	9	8	8	8	8	7	1	1	0	1	1	1	0	0	0	42.7
rplp1	28.7692	27.3621	29.1658	28.2854	28.4849	28.0199	26.5829	26.6842	25.5694	E9QHS9;Q6P5K5;Q6Q414	E9QHS9;Q6P5K5;Q6Q414	2;2;1	2;2;1	2;2;1		rplp1	\tr|E9QHS9|E9QHS9_DANRE Ribosomal protein	3	2	2	2	2	1	2	2	2	2	2	2	1	2	1	2	2	2	2	2	2	1	2	1	2	2	2	2	2	2	1	87.3
rplp2	23.7296	26.0898	25.4582	25.5851	23.7007	24.1294	23.6375	23.3859	23.7733	Q6PBJ9	Q6PBJ9	2	2	2		rplp2	tr|Q6PBJ9|Q6PBJ9_DANRE 60S acidic ribosomal protein P2 OS=Danio rerio OX=7955 GN=rplp2 PE=1 SV=1	1	2	2	2	1	2	1	2	1	1	1	1	1	1	2	1	2	1	1	1	1	1	1	2	1	2	1	1	1	1	1	14.8
rplp2l	30.476	29.987	29.4999	29.6814	29.4297	29.6212	28.0513	28.3327	28.5543	A7E2K4	A7E2K4	6	6	6		rplp2l	tr|A7E2K4|A7E2K4_DANRE 60S acidic ribosomal protein P2 OS=Danio rerio OX=7955 GN=rplp2l PE=1 SV=1	1	6	6	6	6	6	6	6	6	6	6	6	6	6	6	6	6	6	6	6	6	6	6	6	6	6	6	6	6	6	6	49.1
rps10	28.1527	27.7877	27.5537	27.6942	27.5774	27.6327	26.8839	26.9215	26.4398	Q7T1J9;F8W2R0	Q7T1J9	6;2	6;2	6;2		rps10	tr|Q7T1J9|Q7T1J9_DANRE Ribosomal protein S10 OS=Danio rerio OX=7955 GN=rps10 PE=1 SV=1	2	6	6	6	6	6	6	6	6	5	5	5	4	6	6	6	6	6	5	5	5	4	6	6	6	6	6	5	5	5	4	35.5
rps11	30.5068	30.6455	30.683	31.4102	30.8785	30.8511	30.2619	28.6197	28.6764	Q7ZV05;Q6DRF7;A0A2R8QJZ5;A9C3W5	Q7ZV05;Q6DRF7	11;6;5;5	11;6;5;5	11;6;5;5		rps11	tr|Q7ZV05|Q7ZV05_DANRE 40S ribosomal protein S11 OS=Danio rerio OX=7955 GN=rps11 PE=1 SV=1;tr|Q6DRF7|Q6DRF7_DANRE 40S ribosomal protein S11 OS=Danio rerio OX=7955 GN=rps11 PE=2 SV=1	4	11	11	11	11	11	11	10	11	11	11	8	8	11	11	11	10	11	11	11	8	8	11	11	11	10	11	11	11	8	8	52.8
rps12	30.431	29.6374	28.9857	29.5831	29.4236	29.4296	28.2106	27.8173	28.8924	Q6PC90	Q6PC90	5	5	5	40S ribosomal protein S12	rps12	tr|Q6PC90|Q6PC90_DANRE 40S ribosomal protein S12 OS=Danio rerio OX=7955 GN=rps12 PE=1 SV=1	1	5	5	5	5	4	4	4	4	4	4	4	4	5	4	4	4	4	4	4	4	4	5	4	4	4	4	4	4	4	4	45.5
rps13	28.2213	27.6672	27.6215	27.4775	26.6549	26.6665	26.6007	26.4786	25.7408	Q6IMW6;F8W246;D6QX11	Q6IMW6;F8W246	4;4;1	4;4;1	4;4;1		rps13	tr|Q6IMW6|Q6IMW6_DANRE 40S ribosomal protein S13 OS=Danio rerio OX=7955 GN=rps13 PE=1 SV=1;tr|F8W246|F8W246_DANRE 40S ribosomal protein S13 OS=Danio rerio OX=7955 GN=rps13 PE=1 SV=1	3	4	4	4	4	4	4	4	4	3	4	4	4	4	4	4	4	4	3	4	4	4	4	4	4	4	4	3	4	4	4	28.5
rps14	32.0734	30.7405	30.3855	31.9552	31.1667	31.094	30.4137	30.6179	30.7978	Q6PBW3	Q6PBW3	10	10	10		rps14	tr|Q6PBW3|Q6PBW3_DANRE Ribosomal protein S14 OS=Danio rerio OX=7955 GN=rps14 PE=1 SV=1	1	10	10	10	10	10	10	10	10	10	10	10	10	10	10	10	10	10	10	10	10	10	10	10	10	10	10	10	10	10	10	43
rps15	26.2389	26.186	25.8343	25.6681	25.5116	25.8985	25.5447	25.2133	23.9702	A0A2R8QBN1;Q6Q421;Q6DGW6	A0A2R8QBN1;Q6Q421;Q6DGW6	3;3;3	3;3;3	3;3;3		rps15	tr|A0A2R8QBN1|A0A2R8QBN1_DANRE 40S ribosomal protein S15 OS=Danio rerio OX=7955 GN=rps15 PE=1 SV=1;tr|Q6Q421|Q6Q421_DANRE 40S ribosomal protein S15 OS=Danio rerio OX=7955 GN=rps15 PE=1 SV=1;tr|Q6DGW6|Q6DGW6_DANRE 40S ribosomal protein S15 OS=Danio rerio OX	3	3	3	3	3	3	2	2	2	2	3	3	3	3	3	2	2	2	2	3	3	3	3	3	2	2	2	2	3	3	3	31.7
rps15a	29.4106	27.7036	27.6106	28.4218	27.5483	27.5092	27.7072	27.128	27.4412	Q6Q420	Q6Q420	8	8	8		rps15a	sp|Q6Q420|RS15A_DANRE 40S ribosomal protein S15a OS=Danio rerio OX=7955 GN=rps15a PE=2 SV=1	1	8	8	8	7	4	4	6	6	7	5	5	7	7	4	4	6	6	7	5	5	7	7	4	4	6	6	7	5	5	7	56.2
rps16	32.6133	31.7569	31.9707	32.1472	31.6397	31.6525	31.1881	31.0041	31.4499	Q1LWH1	Q1LWH1	12	12	12		rps16	tr|Q1LWH1|Q1LWH1_DANRE Ribosomal protein S16 OS=Danio rerio OX=7955 GN=rps16 PE=1 SV=1	1	12	12	12	12	12	11	12	11	11	12	11	10	12	12	11	12	11	11	12	11	10	12	12	11	12	11	11	12	11	10	70.5
rps17	31.5614	30.7221	30.8397	30.8	30.9079	30.8351	29.4555	29.5421	29.8797	Q6P6F0	Q6P6F0	7	7	5		rps17	tr|Q6P6F0|Q6P6F0_DANRE 40S ribosomal protein S17 OS=Danio rerio OX=7955 GN=rps17 PE=1 SV=1	1	7	7	5	7	7	7	6	7	7	7	7	7	7	7	7	6	7	7	7	7	7	5	5	5	5	5	5	5	5	5	67.9
rps18	30.4044	30.4825	30.3301	30.3366	30.1419	30.1556	30.005	29.5281	29.1404	A3KQW5;Q8JGS9;A0A0R4IIP6;E9QHH6;A0A0R4IP85	A3KQW5;Q8JGS9;A0A0R4IIP6	9;9;7;3;1	9;9;7;3;1	9;9;7;3;1	40S ribosomal protein S18	rps18	tr|A3KQW5|A3KQW5_DANRE 40S ribosomal protein S18 OS=Danio rerio OX=7955 GN=rps18 PE=3 SV=1;sp|Q8JGS9|RS18_DANRE 40S ribosomal protein S18 OS=Danio rerio OX=7955 GN=rps18 PE=2 SV=1;tr|A0A0R4IIP6|A0A0R4IIP6_DANRE 40S ribosomal protein S18 OS=Danio rerio OX=7	5	9	9	9	8	8	7	7	7	7	7	6	7	8	8	7	7	7	7	7	6	7	8	8	7	7	7	7	7	6	7	53.3
rps19	31.0537	29.0552	29.4118	30.4969	30.6275	30.4711	29.9716	29.7633	29.7579	Q6PBW7;A0A0R4IJ49;E9QHH0	Q6PBW7;A0A0R4IJ49;E9QHH0	10;9;8	10;9;8	10;9;8		rps19	tr|Q6PBW7|Q6PBW7_DANRE 40S ribosomal protein S19 OS=Danio rerio OX=7955 GN=rps19 PE=1 SV=1;tr|A0A0R4IJ49|A0A0R4IJ49_DANRE 40S ribosomal protein S19 OS=Danio rerio OX=7955 GN=rps19 PE=1 SV=1;tr|E9QHH0|E9QHH0_DANRE 40S ribosomal protein S19 OS=Danio rerio OX	3	10	10	10	10	9	7	9	9	9	10	10	10	10	9	7	9	9	9	10	10	10	10	9	7	9	9	9	10	10	10	61
rps2	31.7113	30.8946	30.4199	31.223	30.4864	30.8375	29.4808	29.3607	29.3739	Q6NWC3;E9QDR0	Q6NWC3	14;3	14;3	14;3		rps2	tr|Q6NWC3|Q6NWC3_DANRE 40S ribosomal protein S2 OS=Danio rerio OX=7955 GN=rps2 PE=1 SV=1	2	14	14	14	14	13	11	12	13	13	12	12	12	14	13	11	12	13	13	12	12	12	14	13	11	12	13	13	12	12	12	56.8
rps20	30.8812	28.9918	29.1637	30.5284	29.2241	29.4712	28.3952	28.0044	28.4873	Q6P6E7	Q6P6E7	4	4	4		rps20	tr|Q6P6E7|Q6P6E7_DANRE 40S ribosomal protein S20 OS=Danio rerio OX=7955 GN=rps20 PE=2 SV=1	1	4	4	4	4	3	4	4	3	4	4	3	4	4	3	4	4	3	4	4	3	4	4	3	4	4	3	4	4	3	4	25.2
rps21	25.7876	23.2978	23.253	0	0	0	24.0532	23.7395	0	Q7ZUG5	Q7ZUG5	2	2	2	40S ribosomal protein S21	rps21	sp|Q7ZUG5|RS21_DANRE 40S ribosomal protein S21 OS=Danio rerio OX=7955 GN=rps21 PE=3 SV=1	1	2	2	2	1	1	1	0	0	0	1	1	0	1	1	1	0	0	0	1	1	0	1	1	1	0	0	0	1	1	0	29.6
rps23	31.1532	29.5266	30.3916	30.1004	29.8151	30.4698	30.6011	28.8475	28.7479	A8KB78	A8KB78	9	9	9		rps23	tr|A8KB78|A8KB78_DANRE 40S ribosomal protein S23 OS=Danio rerio OX=7955 GN=rps23 PE=1 SV=1	1	9	9	9	7	9	8	9	7	9	7	8	5	7	9	8	9	7	9	7	8	5	7	9	8	9	7	9	7	8	5	53.8
rps24	28.6574	27.8019	27.7505	28.7574	27.7384	27.1211	27.4002	26.9024	27.1765	Q6TEN7;B7ZD32;Q642J7;B7ZD34	Q6TEN7;B7ZD32;Q642J7;B7ZD34	4;4;4;4	4;4;4;4	4;4;4;4	40S ribosomal protein S24	rps24	tr|Q6TEN7|Q6TEN7_DANRE 40S ribosomal protein S24 OS=Danio rerio OX=7955 GN=rps24 PE=2 SV=1;tr|B7ZD32|B7ZD32_DANRE 40S ribosomal protein S24 OS=Danio rerio OX=7955 GN=rps24 PE=1 SV=1;tr|Q642J7|Q642J7_DANRE 40S ribosomal protein S24 OS=Danio rerio OX=7955 GN	4	4	4	4	4	4	4	4	4	4	4	4	4	4	4	4	4	4	4	4	4	4	4	4	4	4	4	4	4	4	4	37.1
rps25	31.5969	30.709	30.3153	31.0068	30.549	30.5389	30.9483	30.4669	30.4306	G1K2N0;Q6PBI5	G1K2N0;Q6PBI5	9;9	9;9	9;9	40S ribosomal protein S25	rps25	tr|G1K2N0|G1K2N0_DANRE 40S ribosomal protein S25 OS=Danio rerio OX=7955 GN=rps25 PE=1 SV=1;sp|Q6PBI5|RS25_DANRE 40S ribosomal protein S25 OS=Danio rerio OX=7955 GN=rps25 PE=2 SV=1	2	9	9	9	9	7	7	8	8	8	9	8	9	9	7	7	8	8	8	9	8	9	9	7	7	8	8	8	9	8	9	46.2
rps26l	31.0038	30.2113	29.8407	30.7253	30.0752	29.3616	30.3166	29.4489	28.8334	Q6PBZ2;Q6P6E2;F1QHJ1	Q6PBZ2;Q6P6E2;F1QHJ1	5;5;5	5;5;5	5;5;5		rps26l;rps26	tr|Q6PBZ2|Q6PBZ2_DANRE 40S ribosomal protein S26 OS=Danio rerio OX=7955 GN=rps26l PE=2 SV=1;tr|Q6P6E2|Q6P6E2_DANRE 40S ribosomal protein S26 OS=Danio rerio OX=7955 GN=rps26 PE=2 SV=1;tr|F1QHJ1|F1QHJ1_DANRE 40S ribosomal protein S26 OS=Danio rerio OX=7955 G	3	5	5	5	4	5	5	5	4	4	5	5	5	4	5	5	5	4	4	5	5	5	4	5	5	5	4	4	5	5	5	43.5
rps27.1	26.5869	25.0005	25.4846	25.0162	24.5069	24.665	25.506	24.1907	22.4866	Q4VBV2	Q4VBV2	5	2	2	40S ribosomal protein S27	rps27.1	tr|Q4VBV2|Q4VBV2_DANRE 40S ribosomal protein S27 OS=Danio rerio OX=7955 GN=rps27.1 PE=1 SV=1	1	5	2	2	5	5	5	4	4	4	4	4	4	2	2	2	1	1	1	1	1	1	2	2	2	1	1	1	1	1	1	44
rps27.2	29.7861	28.8751	29.2392	29.6982	28.3843	29.3581	28.4945	28.073	28.3412	Q6PBT1;E9QFY8	Q6PBT1	5;1	5;1	2;0	40S ribosomal protein S27	rps27.2	tr|Q6PBT1|Q6PBT1_DANRE 40S ribosomal protein S27 OS=Danio rerio OX=7955 GN=rps27.2 PE=1 SV=1	2	5	5	2	5	5	5	4	5	5	5	5	5	5	5	5	4	5	5	5	5	5	2	2	2	1	2	2	2	2	2	41.7
rps27a	29.7957	28.3911	28.2656	29.8051	28.6025	28.3724	27.3632	26.2556	28.0916	Q7SXA3;Q7ZU62	Q7SXA3;Q7ZU62	4;4	4;4	4;4		rps27a	tr|Q7SXA3|Q7SXA3_DANRE 40S ribosomal protein S27a OS=Danio rerio OX=7955 GN=rps27a PE=1 SV=1;tr|Q7ZU62|Q7ZU62_DANRE 40S ribosomal protein S27a (Fragment) OS=Danio rerio OX=7955 GN=rps27a PE=2 SV=1	2	4	4	4	4	4	4	4	4	3	4	4	3	4	4	4	4	4	3	4	4	3	4	4	4	4	4	3	4	4	3	26.9
rps28	25.8397	23.816	23.3923	0	0	0	0	0	25.7377	X1WC82;Q6PBK3	X1WC82;Q6PBK3	2;2	2;2	2;2	40S ribosomal protein S28	rps28	tr|X1WC82|X1WC82_DANRE 40S ribosomal protein S28 OS=Danio rerio OX=7955 GN=rps28 PE=1 SV=1;sp|Q6PBK3|RS28_DANRE 40S ribosomal protein S28 OS=Danio rerio OX=7955 GN=rps28 PE=3 SV=1	2	2	2	2	2	1	1	0	0	0	0	0	2	2	1	1	0	0	0	0	0	2	2	1	1	0	0	0	0	0	2	30.2
rps29	31.2929	28.2117	27.9948	29.0443	28.8406	29.7228	28.7856	28.0818	27.7962	Q6Q419	Q6Q419	2	2	2		rps29	tr|Q6Q419|Q6Q419_DANRE 40S ribosomal protein S29 OS=Danio rerio OX=7955 GN=rps29 PE=1 SV=1	1	2	2	2	2	2	2	2	2	2	2	2	2	2	2	2	2	2	2	2	2	2	2	2	2	2	2	2	2	2	2	32.1
[truncated: 121 more rows]
[truncated: 78 more columns]
